# Supplementary material for: Dystonin modifiers of junctional epidermolysis bullosa and models of epidermolysis bullosa simplex without dystonia musculorum
Source: PLoS One. 2023 Oct 26;18(10):e0293218. doi: 10.1371/journal.pone.0293218 (PMC10602294; doi:10.1371/journal.pone.0293218)
Supplement: S1 Table — (XLSX) [file pone.0293218.s001.xlsx]

## Sheet: Counts summary
MALE Counts (some females were ear, tail, body scored for particular comparisons)	10 wk tension	other tension	ear/tail/body scores	FEMALE ear/tail/body scores	comments
B6(DST em 1)-DST3A<Repl> (CR16)	5		17
B6(DST em 1)-Lamc2<jeb>,DST3A<Repl> (CR16)	25		39
B6(DST em 2)-Lamc2<jeb>,DST3A-169 24 bp del HET	10		22
B6(DST em 2)-Lamc2<jeb>,DST3A-169<24 bp del> (CR15)	23		38
B6(DST em 3)-DST3A-169<42 bp del> (CR07)	2		12
B6(DST em 3)-Lamc2<jeb>,DST3A-169<42 bp del> (CR07)	12		24
B6(DST em 4)-DST3A-169<51 bp del> (CR03)	7		21
B6(DST em 4)-Lamc2<jeb>,Dst169<51 bp del> (CR03)	12		34
B6(DST em 5)-DST3A-169<60 bp del> (CR21)	9		19
B6(DST em 5)-Lamc2<jeb>,DST3A-169<60 bp del> (CR21)	7		25
B6(DST em 6)-Lamc2<jeb>,DST3A-169<21 bp del +2 ins> (CR13)	9		9
B6(DST em 7)-DST3A-169<24 bp del +1 ins> (CR10 DST3A REPL POS)	11		36
B6(DST em 8)-DST3A-169<26 bp del +1 ins> (CR20b)	3		32
B6(DST em 8)-Lamc2<jeb>,DST3A-169 26 bp del +1 ins HET	5	5 at 22 wks	10
B6(DST em 8)-Lamc2<jeb>,DST3A-169<26 bp del +1 ins> (CR20b)	12		36
B6(DST em 9)-DST3A-169<43 bp del> (CR11)	7	4 at 20 wks	29
B6(DST em 9)-Lamc2<jeb>,DST3A-169<43 bp del> (CR11)	9		18
B6(DST em10)-Dst3A-169<46 bp del> (CR05)	5		22
B6(DST em10)-Lamc2<jeb>,Dst3A-169 46 bp del HET	0		9
B6(DST em10)-Lamc2<jeb>,Dst3A-169<46 bp del> (CR05)	7		24
B6(DST em11)-DST3A-704<95 bp del> (CR20a)	5		17
B6(DST em11)-Lamc2<jeb>,DST3A-169<95 bp del> (CR20a)	14		41
B6(DST em12)-DST704<152 bp del> (CR16)	4		29
B6(DST em12)-Lamc2<jeb>,DST704<152 bp del> (CR16)	8		33
B6(DST em13)-Dst1751 (CR18) HET	4		0
B6(DST em13)-Dst1751<1016 bp del> (CR18)	7	4 at 20 wks	52	18
B6(DST em13)-Dst1751<1016 bp del> pinnae removed	0		4
B6(DST em13)-Lamc2<jeb>,DST1751 (1016 bp del) (CR18) HET	10		24
B6(DST em13)-Lamc2<jeb>,DST1751<1016 bp del> (CR18)	10		30
B6(DST em14)-DST3B-96 <7 bp del> (CR34)	11	2 at 54 wks	76	24	many start scores but end for tension at 10 wks old
B6(DST em14)-DST3B-96 <7 bp del> pinnae removed			11
B6(DST em14)-Lamc2<jeb> DST3B<7 bp del> PINNAE REMOVED+sulfatrim	0	2 at 33 wks	17
B6(DST em14)-Lamc2<jeb>,DST3B<7 bp del> PINNAE REMOVED	0	1 at 21 wks, 1 at 43 wks	55	49
B6(DST em14)-Lamc2<jeb>,DST3B-96 7 bp del HET	4		13	1
B6(DST em14)-Lamc2<jeb>,DST3B-96<7 bp del> (CR34)	10		80	23
B6(DST em14)-Lamc2<jeb>,DST3B-96<7 bp del> given sulfatrim	0		8
B6(DST em14)-Lamc2<jeb>,DST3B-96<7 bp del> given sulfatrim late	0		2
B6(DST em15)-DST3B-96<14 bp del> (CR27)	5	4 at 20 wks	28
B6(DST em15)-Lamc2<jeb>,DST3B-96<14 bp del> (CR27)	8		15
B6(DST em16)-DST3B-96<17 bp del> (CR29)	5	2 at 20 wks	27
B6(DST em16)-Lamc2<jeb>,DST3B-96<17 bp del> (CR29)	1		3
B6jeb-Lamc2<jeb> (not 1/152 or 162)	341		65	12	lists all 2015-2019; 36M tension values May 2016 through June 2017 were actually used as controls here

## Sheet: All tension 031823
Removed B6-jeb with additives, which are addressed in other papers (like sulfatrim)
ID	Date born	Date	AgeAtTest(wks)	DataType	d1	d2	d3	Sex	NameToUse	Strain	RecipientWorkingName	Group
560402	10/3/2018	1/17/2019	15.1429	Tension	5.5	0		M	B6jeb-Lamc2<jeb> (not 1/152 or 162)	B6jeb-Lamc2<jeb> (not 1/152 or 162)		B6-short
560403	10/3/2018	1/17/2019	15.1429	Tension	10.5	0		M	B6jeb-Lamc2<jeb> (not 1/152 or 162)	B6jeb-Lamc2<jeb> (not 1/152 or 162)		B6-short
560404	10/3/2018	1/17/2019	15.1429	Tension	16	0		M	B6jeb-Lamc2<jeb> (not 1/152 or 162)	B6jeb-Lamc2<jeb> (not 1/152 or 162)		B6-short
560407	10/5/2018	1/17/2019	14.8571	Tension	18.9	0		M	B6jeb-Lamc2<jeb> (not 1/152 or 162)	B6jeb-Lamc2<jeb> (not 1/152 or 162)		B6-short
560408	10/5/2018	1/17/2019	14.8571	Tension	14	0		M	B6jeb-Lamc2<jeb> (not 1/152 or 162)	B6jeb-Lamc2<jeb> (not 1/152 or 162)		B6-short
560409	10/5/2018	1/17/2019	14.8571	Tension	18.8	0		M	B6jeb-Lamc2<jeb> (not 1/152 or 162)	B6jeb-Lamc2<jeb> (not 1/152 or 162)		B6-short
560410	10/5/2018	1/17/2019	14.8571	Tension	15	0		M	B6jeb-Lamc2<jeb> (not 1/152 or 162)	B6jeb-Lamc2<jeb> (not 1/152 or 162)		B6-short
560639	10/13/2018	1/24/2019	14.7143	Tension	11	0		M	B6jeb-Lamc2<jeb> (not 1/152 or 162)	B6jeb-Lamc2<jeb> (not 1/152 or 162)		B6-short
560640	10/13/2018	1/24/2019	14.7143	Tension	15	0		M	B6jeb-Lamc2<jeb> (not 1/152 or 162)	B6jeb-Lamc2<jeb> (not 1/152 or 162)		B6-short
560641	10/13/2018	1/24/2019	14.7143	Tension	3	0		M	B6jeb-Lamc2<jeb> (not 1/152 or 162)	B6jeb-Lamc2<jeb> (not 1/152 or 162)		B6-short
560642	10/13/2018	1/24/2019	14.7143	Tension	15.7	0		M	B6jeb-Lamc2<jeb> (not 1/152 or 162)	B6jeb-Lamc2<jeb> (not 1/152 or 162)		B6-short
560643	10/13/2018	1/24/2019	14.7143	Tension	17.1	0		M	B6jeb-Lamc2<jeb> (not 1/152 or 162)	B6jeb-Lamc2<jeb> (not 1/152 or 162)		B6-short
560626	10/17/2018	1/28/2019	14.7143	Tension	11	0		M	B6jeb-Lamc2<jeb> (not 1/152 or 162)	B6jeb-Lamc2<jeb> (not 1/152 or 162)		B6-short
560627	10/17/2018	1/28/2019	14.7143	Tension	23	0		M	B6jeb-Lamc2<jeb> (not 1/152 or 162)	B6jeb-Lamc2<jeb> (not 1/152 or 162)		B6-short
560628	10/17/2018	1/28/2019	14.7143	Tension	13.4	0		M	B6jeb-Lamc2<jeb> (not 1/152 or 162)	B6jeb-Lamc2<jeb> (not 1/152 or 162)		B6-short
551370	11/22/2017	1/30/2018	9.85714	Tension	28	0		M	B6jeb-Lamc2<jeb> (not 1/152 or 162)	B6jeb-Lamc2<jeb> (not 1/152 or 162)		B6-short
551371	11/22/2017	1/30/2018	9.85714	Tension	28.8	0		M	B6jeb-Lamc2<jeb> (not 1/152 or 162)	B6jeb-Lamc2<jeb> (not 1/152 or 162)		B6-short
551372	11/22/2017	1/30/2018	9.85714	Tension	24.5	0		M	B6jeb-Lamc2<jeb> (not 1/152 or 162)	B6jeb-Lamc2<jeb> (not 1/152 or 162)		B6-short
551373	11/22/2017	1/30/2018	9.85714	Tension	19	0		M	B6jeb-Lamc2<jeb> (not 1/152 or 162)	B6jeb-Lamc2<jeb> (not 1/152 or 162)		B6-short
550566	10/28/2017	1/8/2018	10.2857	Tension	22.1	0		M	B6jeb-Lamc2<jeb> (not 1/152 or 162)	B6jeb-Lamc2<jeb> (not 1/152 or 162)		B6-short
550567	10/28/2017	1/8/2018	10.2857	Tension	27	0		M	B6jeb-Lamc2<jeb> (not 1/152 or 162)	B6jeb-Lamc2<jeb> (not 1/152 or 162)		B6-short
550568	10/28/2017	1/8/2018	10.2857	Tension	23.8	0		M	B6jeb-Lamc2<jeb> (not 1/152 or 162)	B6jeb-Lamc2<jeb> (not 1/152 or 162)		B6-short
550569	10/28/2017	1/8/2018	10.2857	Tension	23.8	0		M	B6jeb-Lamc2<jeb> (not 1/152 or 162)	B6jeb-Lamc2<jeb> (not 1/152 or 162)		B6-short
550570	10/28/2017	1/8/2018	10.2857	Tension	27	0		M	B6jeb-Lamc2<jeb> (not 1/152 or 162)	B6jeb-Lamc2<jeb> (not 1/152 or 162)		B6-short
550579	10/27/2017	1/9/2018	10.5714	Tension	24.4	0		M	B6jeb-Lamc2<jeb> (not 1/152 or 162)	B6jeb-Lamc2<jeb> (not 1/152 or 162)		B6-short
550580	10/27/2017	1/9/2018	10.5714	Tension	22.7	0		M	B6jeb-Lamc2<jeb> (not 1/152 or 162)	B6jeb-Lamc2<jeb> (not 1/152 or 162)		B6-short
550581	10/27/2017	1/9/2018	10.5714	Tension	27.8	0		M	B6jeb-Lamc2<jeb> (not 1/152 or 162)	B6jeb-Lamc2<jeb> (not 1/152 or 162)		B6-short
546560	8/1/2017	10/10/2017	10	Tension	25	0		M	B6jeb-Lamc2<jeb> (not 1/152 or 162)	B6jeb-Lamc2<jeb> (not 1/152 or 162)		B6-short
546561	8/1/2017	10/10/2017	10	Tension	24.3	0		M	B6jeb-Lamc2<jeb> (not 1/152 or 162)	B6jeb-Lamc2<jeb> (not 1/152 or 162)		B6-short
546562	8/1/2017	10/10/2017	10	Tension	28	0		M	B6jeb-Lamc2<jeb> (not 1/152 or 162)	B6jeb-Lamc2<jeb> (not 1/152 or 162)		B6-short
546563	8/1/2017	10/10/2017	10	Tension	23.8	0		M	B6jeb-Lamc2<jeb> (not 1/152 or 162)	B6jeb-Lamc2<jeb> (not 1/152 or 162)		B6-short
546564	8/1/2017	10/10/2017	10	Tension	24.9	0		M	B6jeb-Lamc2<jeb> (not 1/152 or 162)	B6jeb-Lamc2<jeb> (not 1/152 or 162)		B6-short
558047	6/28/2018	10/11/2018	15	Tension	21.2	0		M	B6jeb-Lamc2<jeb> (not 1/152 or 162)	B6jeb-Lamc2<jeb> (not 1/152 or 162)		B6-short
558048	6/28/2018	10/11/2018	15	Tension	22.2	0		M	B6jeb-Lamc2<jeb> (not 1/152 or 162)	B6jeb-Lamc2<jeb> (not 1/152 or 162)		B6-short
558052	6/30/2018	10/11/2018	14.7143	Tension	27.5	0		M	B6jeb-Lamc2<jeb> (not 1/152 or 162)	B6jeb-Lamc2<jeb> (not 1/152 or 162)		B6-short
558053	6/30/2018	10/11/2018	14.7143	Tension	17.9	0		M	B6jeb-Lamc2<jeb> (not 1/152 or 162)	B6jeb-Lamc2<jeb> (not 1/152 or 162)		B6-short
508172	1/20/2016	3/29/2016	9.85714	Tension	58	2		M	B6(DST em 4)-DST3A-169<51 bp del> (CR03)	B6(DST em 4)-DST3A-169<51 bp del> (CR03)		DST em4
508173	1/20/2016	3/29/2016	9.85714	Tension	57.8	2		M	B6(DST em 4)-DST3A-169<51 bp del> (CR03)	B6(DST em 4)-DST3A-169<51 bp del> (CR03)		DST em4
509472	2/4/2016	4/14/2016	10	Tension	60.8	2		M	B6(DST em13)-Dst1751 (CR18) HET	B6(DST CR18)-Dst1751	B6(DST em13)-Dst1751 (CR18) HET	DST em13 wt het
509473	2/4/2016	4/14/2016	10	Tension	65.7	2		M	B6(DST em13)-Dst1751 (CR18) HET	B6(DST CR18)-Dst1751	B6(DST em13)-Dst1751 (CR18) HET	DST em13 wt het
509474	2/4/2016	4/14/2016	10	Tension	74	2		M	B6(DST em13)-Dst1751 (CR18) HET	B6(DST CR18)-Dst1751	B6(DST em13)-Dst1751 (CR18) HET	DST em13 wt het
509475	2/4/2016	4/14/2016	10	Tension	71.3	2		M	B6(DST em13)-Dst1751 (CR18) HET	B6(DST CR18)-Dst1751	B6(DST em13)-Dst1751 (CR18) HET	DST em13 wt het
558054	6/30/2018	10/11/2018	14.7143	Tension	21.2	0		M	B6jeb-Lamc2<jeb> (not 1/152 or 162)	B6jeb-Lamc2<jeb> (not 1/152 or 162)		B6-short
558055	6/30/2018	10/11/2018	14.7143	Tension	14.8	0		M	B6jeb-Lamc2<jeb> (not 1/152 or 162)	B6jeb-Lamc2<jeb> (not 1/152 or 162)		B6-short
546546	8/2/2017	10/13/2017	10.2857	Tension	24.8	0		M	B6jeb-Lamc2<jeb> (not 1/152 or 162)	B6jeb-Lamc2<jeb> (not 1/152 or 162)		B6-short
546547	8/2/2017	10/13/2017	10.2857	Tension	31	0		M	B6jeb-Lamc2<jeb> (not 1/152 or 162)	B6jeb-Lamc2<jeb> (not 1/152 or 162)		B6-short
546548	8/2/2017	10/13/2017	10.2857	Tension	18	0		M	B6jeb-Lamc2<jeb> (not 1/152 or 162)	B6jeb-Lamc2<jeb> (not 1/152 or 162)		B6-short
546554	8/3/2017	10/13/2017	10.1429	Tension	20	0		M	B6jeb-Lamc2<jeb> (not 1/152 or 162)	B6jeb-Lamc2<jeb> (not 1/152 or 162)		B6-short
546555	8/3/2017	10/13/2017	10.1429	Tension	23.5	0		M	B6jeb-Lamc2<jeb> (not 1/152 or 162)	B6jeb-Lamc2<jeb> (not 1/152 or 162)		B6-short
546568	8/3/2017	10/13/2017	10.1429	Tension	21.8	0		M	B6jeb-Lamc2<jeb> (not 1/152 or 162)	B6jeb-Lamc2<jeb> (not 1/152 or 162)		B6-short
546569	8/3/2017	10/13/2017	10.1429	Tension	20.2	0		M	B6jeb-Lamc2<jeb> (not 1/152 or 162)	B6jeb-Lamc2<jeb> (not 1/152 or 162)		B6-short
510466	2/13/2016	4/22/2016	9.85714	Tension	44.3	2		M	B6(DST em15)-DST3B-96<14 bp del> (CR27)	B6(DST CR27)-DST3B-96 (14 bp del)	B6(DST em15)-DST3B-96<14 bp del> (CR27)	DST em15
510467	2/13/2016	4/22/2016	9.85714	Tension	55.1	2		M	B6(DST em15)-DST3B-96<14 bp del> (CR27)	B6(DST CR27)-DST3B-96 (14 bp del)	B6(DST em15)-DST3B-96<14 bp del> (CR27)	DST em15
508892	1/24/2016	4/28/2016	13.5714	Tension	71.5	1		M	B6(DST em 9)-DST3A-169<43 bp del> (CR11)	B6(DST CR11)-DST3A-169 (43 bp del)	B6(DST em 9)-DST3A-169<43 bp del> (CR11)	Dst em9
511085	2/20/2016	4/29/2016	9.85714	Tension	55.7	2		M	B6(DST em 7)-DST3A-169<24 bp del +1 ins> (CR10 DST3A REPL POS)	B6(DST em 7)-DST3A-169<24 bp del +1 ins> (CR10 DST3A REPL POS)		DST em7
511086	2/20/2016	4/29/2016	9.85714	Tension	53.2	2		M	B6(DST em 7)-DST3A-169<24 bp del +1 ins> (CR10 DST3A REPL POS)	B6(DST em 7)-DST3A-169<24 bp del +1 ins> (CR10 DST3A REPL POS)		DST em7
510935	2/24/2016	5/4/2016	10	Tension	64.2	2		M	B6(DST em 5)-DST3A-169<60 bp del> (CR21)	B6(DST em 5)-DST3A-169<60 bp del> (CR21)		DST em5
510936	2/24/2016	5/4/2016	10	Tension	67.7	2		M	B6(DST em 5)-DST3A-169<60 bp del> (CR21)	B6(DST em 5)-DST3A-169<60 bp del> (CR21)		DST em5
510937	2/24/2016	5/4/2016	10	Tension	64.2	2		M	B6(DST em 5)-DST3A-169<60 bp del> (CR21)	B6(DST em 5)-DST3A-169<60 bp del> (CR21)		DST em5
546570	8/3/2017	10/13/2017	10.1429	Tension	23.4	0		M	B6jeb-Lamc2<jeb> (not 1/152 or 162)	B6jeb-Lamc2<jeb> (not 1/152 or 162)		B6-short
522585	8/6/2016	10/14/2016	9.85714	Tension	19	0		M	B6jeb-Lamc2<jeb> (not 1/152 or 162)	B6jeb-Lamc2<jeb> (not 1/152 or 162)		B6-short
522586	8/6/2016	10/14/2016	9.85714	Tension	17.4	0		M	B6jeb-Lamc2<jeb> (not 1/152 or 162)	B6jeb-Lamc2<jeb> (not 1/152 or 162)		B6-short
522587	8/6/2016	10/14/2016	9.85714	Tension	19	0		M	B6jeb-Lamc2<jeb> (not 1/152 or 162)	B6jeb-Lamc2<jeb> (not 1/152 or 162)		B6-short
523115	8/7/2016	10/14/2016	9.71429	Tension	17	0		M	B6jeb-Lamc2<jeb> (not 1/152 or 162)	B6jeb-Lamc2<jeb> (not 1/152 or 162)		B6-short
523116	8/7/2016	10/14/2016	9.71429	Tension	11.5	0		M	B6jeb-Lamc2<jeb> (not 1/152 or 162)	B6jeb-Lamc2<jeb> (not 1/152 or 162)		B6-short
523117	8/7/2016	10/14/2016	9.71429	Tension	16.5	0		M	B6jeb-Lamc2<jeb> (not 1/152 or 162)	B6jeb-Lamc2<jeb> (not 1/152 or 162)		B6-short
558066	7/1/2018	10/15/2018	15.1429	Tension	17.4	0		M	B6jeb-Lamc2<jeb> (not 1/152 or 162)	B6jeb-Lamc2<jeb> (not 1/152 or 162)		B6-short
511590	3/6/2016	5/16/2016	10.1429	Tension	37.4	0		M	B6(DST em 6)-Lamc2<jeb>,DST3A-169<21 bp del +2 ins> (CR13)	B6(DST CR13)-Lamc2<jeb>,DST3A-169 (21 bp del+2 bp ins)	B6(DST em 6)-Lamc2<jeb>,DST3A-169<21 bp del +2 ins> (CR13)	Dst em6 jeb
511592	3/6/2016	5/16/2016	10.1429	Tension	29.6	0		M	B6(DST em 6)-Lamc2<jeb>,DST3A-169<21 bp del +2 ins> (CR13)	B6(DST CR13)-Lamc2<jeb>,DST3A-169 (21 bp del+2 bp ins)	B6(DST em 6)-Lamc2<jeb>,DST3A-169<21 bp del +2 ins> (CR13)	Dst em6 jeb
511593	3/6/2016	5/16/2016	10.1429	Tension	40.5	3		M	B6(DST em 6)-Lamc2<jeb>,DST3A-169<21 bp del +2 ins> (CR13)	B6(DST CR13)-Lamc2<jeb>,DST3A-169 (21 bp del+2 bp ins)	B6(DST em 6)-Lamc2<jeb>,DST3A-169<21 bp del +2 ins> (CR13)	Dst em6 jeb
511594	3/6/2016	5/16/2016	10.1429	Tension	33.3	0		M	B6(DST em 6)-Lamc2<jeb>,DST3A-169<21 bp del +2 ins> (CR13)	B6(DST CR13)-Lamc2<jeb>,DST3A-169 (21 bp del+2 bp ins)	B6(DST em 6)-Lamc2<jeb>,DST3A-169<21 bp del +2 ins> (CR13)	Dst em6 jeb
512135	3/9/2016	5/17/2016	9.85714	Tension	19.4	0		M	B6(DST em 1)-Lamc2<jeb>,DST3A<Repl> (CR16)	B6(DST CR16)-Lamc2<jeb> DST3ARepl	B6(DST em 1)-Lamc2<jeb>,DST3A<Repl> (CR16)	DST em1 jeb
512136	3/9/2016	5/17/2016	9.85714	Tension	21.2	0		M	B6(DST em 1)-Lamc2<jeb>,DST3A<Repl> (CR16)	B6(DST CR16)-Lamc2<jeb> DST3ARepl	B6(DST em 1)-Lamc2<jeb>,DST3A<Repl> (CR16)	DST em1 jeb
512138	3/9/2016	5/17/2016	9.85714	Tension	22.4	0		M	B6(DST em 1)-Lamc2<jeb>,DST3A<Repl> (CR16)	B6(DST CR16)-Lamc2<jeb> DST3ARepl	B6(DST em 1)-Lamc2<jeb>,DST3A<Repl> (CR16)	DST em1 jeb
513707	4/5/2016	6/13/2016	9.85714	Tension	51.5	2		M	B6(DST em 9)-DST3A-169<43 bp del> (CR11)	B6(DST em 9)-DST3A-169<43 bp del> (CR11)		DST em9
513708	4/5/2016	6/13/2016	9.85714	Tension	50.5	2		M	B6(DST em 9)-DST3A-169<43 bp del> (CR11)	B6(DST em 9)-DST3A-169<43 bp del> (CR11)		DST em9
513709	4/5/2016	6/13/2016	9.85714	Tension	51	2		M	B6(DST em 9)-DST3A-169<43 bp del> (CR11)	B6(DST em 9)-DST3A-169<43 bp del> (CR11)		DST em9
514874	4/12/2016	6/20/2016	9.85714	Tension	64.7	2		M	B6(DST em14)-DST3B-96 <7 bp del> (CR34)	B6(DST em14)-DST3B-96 <7 bp del> (CR34)		DST em14
514875	4/12/2016	6/20/2016	9.85714	Tension	64.2	2		M	B6(DST em14)-DST3B-96 <7 bp del> (CR34)	B6(DST em14)-DST3B-96 <7 bp del> (CR34)		DST em14
514876	4/12/2016	6/20/2016	9.85714	Tension	60.3	2		M	B6(DST em14)-DST3B-96 <7 bp del> (CR34)	B6(DST em14)-DST3B-96 <7 bp del> (CR34)		DST em14
515474	4/17/2016	6/27/2016	10.1429	Tension	13.2	0		M	B6(DST em 3)-Lamc2<jeb>,DST3A-169<42 bp del> (CR07)	B6(DST em 3)-Lamc2<jeb>,DST3A-169<42 bp del> (CR07)		DST em3 jeb
515475	4/17/2016	6/27/2016	10.1429	Tension	15	0		M	B6(DST em 3)-Lamc2<jeb>,DST3A-169<42 bp del> (CR07)	B6(DST em 3)-Lamc2<jeb>,DST3A-169<42 bp del> (CR07)		DST em3 jeb
515478	4/21/2016	6/29/2016	9.85714	Tension	17	0		M	B6(DST em 3)-Lamc2<jeb>,DST3A-169<42 bp del> (CR07)	B6(DST em 3)-Lamc2<jeb>,DST3A-169<42 bp del> (CR07)		DST em3 jeb
515479	4/21/2016	6/29/2016	9.85714	Tension	13.8	0		M	B6(DST em 3)-Lamc2<jeb>,DST3A-169<42 bp del> (CR07)	B6(DST em 3)-Lamc2<jeb>,DST3A-169<42 bp del> (CR07)		DST em3 jeb
515480	4/21/2016	6/29/2016	9.85714	Tension	17.5	0		M	B6(DST em 3)-Lamc2<jeb>,DST3A-169<42 bp del> (CR07)	B6(DST em 3)-Lamc2<jeb>,DST3A-169<42 bp del> (CR07)		DST em3 jeb
515991	4/28/2016	7/8/2016	10.1429	Tension	65.2	1		M	B6(DST em16)-DST3B-96<17 bp del> (CR29)	B6(DST em16)-DST3B-96<17 bp del> (CR29)		DST em16
515992	4/28/2016	7/8/2016	10.1429	Tension	65.2	2		M	B6(DST em16)-DST3B-96<17 bp del> (CR29)	B6(DST em16)-DST3B-96<17 bp del> (CR29)		DST em16
515993	4/28/2016	7/8/2016	10.1429	Tension	60.4	2		M	B6(DST em16)-DST3B-96<17 bp del> (CR29)	B6(DST em16)-DST3B-96<17 bp del> (CR29)		DST em16
515994	4/28/2016	7/8/2016	10.1429	Tension	61.4	2		M	B6(DST em16)-DST3B-96<17 bp del> (CR29)	B6(DST em16)-DST3B-96<17 bp del> (CR29)		DST em16
515995	4/28/2016	7/8/2016	10.1429	Tension	59.7	2		M	B6(DST em16)-DST3B-96<17 bp del> (CR29)	B6(DST em16)-DST3B-96<17 bp del> (CR29)		DST em16
516544	5/5/2016	7/14/2016	10	Tension	34.2	0		M	B6(DST em13)-Lamc2<jeb>,DST1751 (1016 bp del) (CR18) HET	B6(DST CR18)-Lamc2<jeb>,DST1751 (1016 bp del)	B6(DST em13)-Lamc2<jeb>,DST1751 (1016 bp del) (CR18) HET	Dst em13 SEG
516545	5/5/2016	7/14/2016	10	Tension	36.3	0		M	B6(DST em13)-Lamc2<jeb>,DST1751 (1016 bp del) (CR18) HET	B6(DST CR18)-Lamc2<jeb>,DST1751 (1016 bp del)	B6(DST em13)-Lamc2<jeb>,DST1751 (1016 bp del) (CR18) HET	Dst em13 SEG
516547	5/5/2016	7/14/2016	10	Tension	37.2	0		M	B6(DST em13)-Lamc2<jeb>,DST1751 (1016 bp del) (CR18) HET	B6(DST CR18)-Lamc2<jeb>,DST1751 (1016 bp del)	B6(DST em13)-Lamc2<jeb>,DST1751 (1016 bp del) (CR18) HET	Dst em13 SEG
516549	5/7/2016	7/15/2016	9.85714	Tension	38.5	0		M	B6(DST em13)-Lamc2<jeb>,DST1751 (1016 bp del) (CR18) HET	B6(DST CR18)-Lamc2<jeb>,DST1751 (1016 bp del)	B6(DST em13)-Lamc2<jeb>,DST1751 (1016 bp del) (CR18) HET	Dst em13 SEG
516550	5/7/2016	7/15/2016	9.85714	Tension	36.9	0		M	B6(DST em13)-Lamc2<jeb>,DST1751 (1016 bp del) (CR18) HET	B6(DST CR18)-Lamc2<jeb>,DST1751 (1016 bp del)	B6(DST em13)-Lamc2<jeb>,DST1751 (1016 bp del) (CR18) HET	Dst em13 SEG
516551	5/7/2016	7/15/2016	9.85714	Tension	30.5	0		M	B6(DST em13)-Lamc2<jeb>,DST1751 (1016 bp del) (CR18) HET	B6(DST CR18)-Lamc2<jeb>,DST1751 (1016 bp del)	B6(DST em13)-Lamc2<jeb>,DST1751 (1016 bp del) (CR18) HET	Dst em13 SEG
558067	7/1/2018	10/15/2018	15.1429	Tension	15.9	0		M	B6jeb-Lamc2<jeb> (not 1/152 or 162)	B6jeb-Lamc2<jeb> (not 1/152 or 162)		B6-short
558068	7/1/2018	10/15/2018	15.1429	Tension	18.2	0		M	B6jeb-Lamc2<jeb> (not 1/152 or 162)	B6jeb-Lamc2<jeb> (not 1/152 or 162)		B6-short
558069	7/1/2018	10/15/2018	15.1429	Tension	17.6	0		M	B6jeb-Lamc2<jeb> (not 1/152 or 162)	B6jeb-Lamc2<jeb> (not 1/152 or 162)		B6-short
517624	5/15/2016	7/22/2016	9.71429	Tension	17.2	0		M	B6(DST em 3)-Lamc2<jeb>,DST3A-169<42 bp del> (CR07)	B6(DST em 3)-Lamc2<jeb>,DST3A-169<42 bp del> (CR07)		DST em3 jeb
517625	5/15/2016	7/22/2016	9.71429	Tension	12.8	0		M	B6(DST em 3)-Lamc2<jeb>,DST3A-169<42 bp del> (CR07)	B6(DST em 3)-Lamc2<jeb>,DST3A-169<42 bp del> (CR07)		DST em3 jeb
517626	5/15/2016	7/22/2016	9.71429	Tension	16.9	0		M	B6(DST em 3)-Lamc2<jeb>,DST3A-169<42 bp del> (CR07)	B6(DST em 3)-Lamc2<jeb>,DST3A-169<42 bp del> (CR07)		DST em3 jeb
517627	5/15/2016	7/22/2016	9.71429	Tension	18.5	0		M	B6(DST em 3)-Lamc2<jeb>,DST3A-169<42 bp del> (CR07)	B6(DST em 3)-Lamc2<jeb>,DST3A-169<42 bp del> (CR07)		DST em3 jeb
517628	5/15/2016	7/22/2016	9.71429	Tension	18.6	0		M	B6(DST em 3)-Lamc2<jeb>,DST3A-169<42 bp del> (CR07)	B6(DST em 3)-Lamc2<jeb>,DST3A-169<42 bp del> (CR07)		DST em3 jeb
517629	5/15/2016	7/22/2016	9.71429	Tension	14	0		M	B6(DST em 3)-Lamc2<jeb>,DST3A-169<42 bp del> (CR07)	B6(DST em 3)-Lamc2<jeb>,DST3A-169<42 bp del> (CR07)		DST em3 jeb
517630	5/15/2016	7/22/2016	9.71429	Tension	19.5	0		M	B6(DST em 3)-Lamc2<jeb>,DST3A-169<42 bp del> (CR07)	B6(DST em 3)-Lamc2<jeb>,DST3A-169<42 bp del> (CR07)		DST em3 jeb
518017	5/22/2016	8/1/2016	10.1429	Tension	66.2	3		M	B6(DST em 7)-DST3A-169<24 bp del +1 ins> (CR10 DST3A REPL POS)	B6(DST em 7)-DST3A-169<24 bp del +1 ins> (CR10 DST3A REPL POS)		DST em7
518018	5/22/2016	8/1/2016	10.1429	Tension	64.9	3		M	B6(DST em 7)-DST3A-169<24 bp del +1 ins> (CR10 DST3A REPL POS)	B6(DST em 7)-DST3A-169<24 bp del +1 ins> (CR10 DST3A REPL POS)		DST em7
518019	5/22/2016	8/1/2016	10.1429	Tension	55.2	3		M	B6(DST em 7)-DST3A-169<24 bp del +1 ins> (CR10 DST3A REPL POS)	B6(DST em 7)-DST3A-169<24 bp del +1 ins> (CR10 DST3A REPL POS)		DST em7
518500	6/3/2016	8/10/2016	9.71429	Tension	26	0		M	B6(DST em 1)-Lamc2<jeb>,DST3A<Repl> (CR16)	B6(DST em 1)-Lamc2<jeb>,DST3A<Repl> (CR16)		DST em1 jeb
518501	6/3/2016	8/10/2016	9.71429	Tension	20.2	0		M	B6(DST em 1)-Lamc2<jeb>,DST3A<Repl> (CR16)	B6(DST em 1)-Lamc2<jeb>,DST3A<Repl> (CR16)		DST em1 jeb
519620	6/11/2016	8/19/2016	9.85714	Tension	72	2		M	B6(DST em 4)-DST3A-169<51 bp del> (CR03)	B6(DST em 4)-DST3A-169<51 bp del> (CR03)		DST em4
519621	6/11/2016	8/19/2016	9.85714	Tension	70.4	2		M	B6(DST em 4)-DST3A-169<51 bp del> (CR03)	B6(DST em 4)-DST3A-169<51 bp del> (CR03)		DST em4
519591	6/14/2016	8/24/2016	10.1429	Tension	57.4	2		M	B6(DST em13)-Dst1751<1016 bp del> (CR18)	B6(DST em13)-Dst1751<1016 bp del> (CR18)		DST em13
519592	6/14/2016	8/24/2016	10.1429	Tension	61.3	2		M	B6(DST em13)-Dst1751<1016 bp del> (CR18)	B6(DST em13)-Dst1751<1016 bp del> (CR18)		DST em13
519593	6/14/2016	8/24/2016	10.1429	Tension	54.8	2		M	B6(DST em13)-Dst1751<1016 bp del> (CR18)	B6(DST em13)-Dst1751<1016 bp del> (CR18)		DST em13
519594	6/14/2016	8/24/2016	10.1429	Tension	60.8	2		M	B6(DST em13)-Dst1751<1016 bp del> (CR18)	B6(DST em13)-Dst1751<1016 bp del> (CR18)		DST em13
519606	6/15/2016	8/24/2016	10	Tension	58.7	2		M	B6(DST em13)-Dst1751<1016 bp del> (CR18)	B6(DST em13)-Dst1751<1016 bp del> (CR18)		DST em13
519607	6/15/2016	8/24/2016	10	Tension	58	2		M	B6(DST em13)-Dst1751<1016 bp del> (CR18)	B6(DST em13)-Dst1751<1016 bp del> (CR18)		DST em13
519608	6/15/2016	8/24/2016	10	Tension	61	2		M	B6(DST em13)-Dst1751<1016 bp del> (CR18)	B6(DST em13)-Dst1751<1016 bp del> (CR18)		DST em13
547275	8/13/2017	10/20/2017	9.71429	Tension	21.5	0		M	B6jeb-Lamc2<jeb> (not 1/152 or 162)	B6jeb-Lamc2<jeb> (not 1/152 or 162)		B6-short
547276	8/13/2017	10/20/2017	9.71429	Tension	25	0		M	B6jeb-Lamc2<jeb> (not 1/152 or 162)	B6jeb-Lamc2<jeb> (not 1/152 or 162)		B6-short
547277	8/13/2017	10/20/2017	9.71429	Tension	29	0		M	B6jeb-Lamc2<jeb> (not 1/152 or 162)	B6jeb-Lamc2<jeb> (not 1/152 or 162)		B6-short
520577	6/25/2016	9/2/2016	9.85714	Tension	58.3	2		M	B6(DST em 9)-DST3A-169<43 bp del> (CR11)	B6(DST em 9)-DST3A-169<43 bp del> (CR11)		DST em9
520578	6/25/2016	9/2/2016	9.85714	Tension	60.8	2		M	B6(DST em 9)-DST3A-169<43 bp del> (CR11)	B6(DST em 9)-DST3A-169<43 bp del> (CR11)		DST em9
520579	6/25/2016	9/2/2016	9.85714	Tension	33.8	0		M	B6(DST em 9)-DST3A-169<43 bp del> (CR11)	B6(DST em 9)-DST3A-169<43 bp del> (CR11)		DST em9
520583	6/27/2016	9/6/2016	10.1429	Tension	58.2	2		M	B6(DST em 5)-DST3A-169<60 bp del> (CR21)	B6(DST em 5)-DST3A-169<60 bp del> (CR21)		DST em5
520584	6/27/2016	9/6/2016	10.1429	Tension	66.2	2		M	B6(DST em 5)-DST3A-169<60 bp del> (CR21)	B6(DST em 5)-DST3A-169<60 bp del> (CR21)		DST em5
520585	6/27/2016	9/6/2016	10.1429	Tension	62.5	2		M	B6(DST em 5)-DST3A-169<60 bp del> (CR21)	B6(DST em 5)-DST3A-169<60 bp del> (CR21)		DST em5
521074	7/2/2016	9/9/2016	9.85714	Tension	39.5	0		M	B6(DST em 6)-Lamc2<jeb>,DST3A-169<21 bp del +2 ins> (CR13)	B6(DST CR13)-Lamc2<jeb>,DST3A-169 (21 bp del+2 bp ins)	B6(DST em 6)-Lamc2<jeb>,DST3A-169<21 bp del +2 ins> (CR13)	Dst em6 jeb
521075	7/2/2016	9/9/2016	9.85714	Tension	30.2	0		M	B6(DST em 6)-Lamc2<jeb>,DST3A-169<21 bp del +2 ins> (CR13)	B6(DST CR13)-Lamc2<jeb>,DST3A-169 (21 bp del+2 bp ins)	B6(DST em 6)-Lamc2<jeb>,DST3A-169<21 bp del +2 ins> (CR13)	Dst em6 jeb
521077	7/2/2016	9/9/2016	9.85714	Tension	39.8	0		M	B6(DST em 6)-Lamc2<jeb>,DST3A-169<21 bp del +2 ins> (CR13)	B6(DST CR13)-Lamc2<jeb>,DST3A-169 (21 bp del+2 bp ins)	B6(DST em 6)-Lamc2<jeb>,DST3A-169<21 bp del +2 ins> (CR13)	Dst em6 jeb
521078	7/2/2016	9/9/2016	9.85714	Tension	32.3	0		M	B6(DST em 6)-Lamc2<jeb>,DST3A-169<21 bp del +2 ins> (CR13)	B6(DST CR13)-Lamc2<jeb>,DST3A-169 (21 bp del+2 bp ins)	B6(DST em 6)-Lamc2<jeb>,DST3A-169<21 bp del +2 ins> (CR13)	Dst em6 jeb
521079	7/2/2016	9/9/2016	9.85714	Tension	29.6	0		M	B6(DST em 6)-Lamc2<jeb>,DST3A-169<21 bp del +2 ins> (CR13)	B6(DST CR13)-Lamc2<jeb>,DST3A-169 (21 bp del+2 bp ins)	B6(DST em 6)-Lamc2<jeb>,DST3A-169<21 bp del +2 ins> (CR13)	Dst em6 jeb
520511	7/1/2016	9/9/2016	10	Tension	23	0		M	B6(DST em 2)-Lamc2<jeb>,DST3A-169<24 bp del> (CR15)	B6(DST em 2)-Lamc2<jeb>,DST3A-169<24 bp del> (CR15)		DST em2 jeb
520512	7/1/2016	9/9/2016	10	Tension	19	0		M	B6(DST em 2)-Lamc2<jeb>,DST3A-169<24 bp del> (CR15)	B6(DST em 2)-Lamc2<jeb>,DST3A-169<24 bp del> (CR15)		DST em2 jeb
520513	7/1/2016	9/9/2016	10	Tension	13.2	0		M	B6(DST em 2)-Lamc2<jeb>,DST3A-169<24 bp del> (CR15)	B6(DST em 2)-Lamc2<jeb>,DST3A-169<24 bp del> (CR15)		DST em2 jeb
521209	7/3/2016	9/12/2016	10.1429	Tension	66.4	2		M	B6(DST em15)-DST3B-96<14 bp del> (CR27)	B6(DST em15)-DST3B-96<14 bp del> (CR27)		DST em15
521210	7/3/2016	9/12/2016	10.1429	Tension	56.2	2		M	B6(DST em15)-DST3B-96<14 bp del> (CR27)	B6(DST em15)-DST3B-96<14 bp del> (CR27)		DST em15
521211	7/3/2016	9/12/2016	10.1429	Tension	60.1	2		M	B6(DST em15)-DST3B-96<14 bp del> (CR27)	B6(DST em15)-DST3B-96<14 bp del> (CR27)		DST em15
521191	7/4/2016	9/12/2016	10	Tension	64.7	2		M	B6(DST em14)-DST3B-96 <7 bp del> (CR34)	B6(DST em14)-DST3B-96 <7 bp del> (CR34)		DST em14
521192	7/4/2016	9/12/2016	10	Tension	63	2		M	B6(DST em14)-DST3B-96 <7 bp del> (CR34)	B6(DST em14)-DST3B-96 <7 bp del> (CR34)		DST em14
521193	7/4/2016	9/12/2016	10	Tension	63.5	2		M	B6(DST em14)-DST3B-96 <7 bp del> (CR34)	B6(DST em14)-DST3B-96 <7 bp del> (CR34)		DST em14
524197	8/23/2016	10/31/2016	9.85714	Tension	20.6	0		M	B6jeb-Lamc2<jeb> (not 1/152 or 162)	B6jeb-Lamc2<jeb> (not 1/152 or 162)		B6-short
524198	8/23/2016	10/31/2016	9.85714	Tension	25.8	0		M	B6jeb-Lamc2<jeb> (not 1/152 or 162)	B6jeb-Lamc2<jeb> (not 1/152 or 162)		B6-short
524199	8/23/2016	10/31/2016	9.85714	Tension	17	0		M	B6jeb-Lamc2<jeb> (not 1/152 or 162)	B6jeb-Lamc2<jeb> (not 1/152 or 162)		B6-short
524200	8/23/2016	10/31/2016	9.85714	Tension	24.4	0		M	B6jeb-Lamc2<jeb> (not 1/152 or 162)	B6jeb-Lamc2<jeb> (not 1/152 or 162)		B6-short
524201	8/23/2016	10/31/2016	9.85714	Tension	14.8	0		M	B6jeb-Lamc2<jeb> (not 1/152 or 162)	B6jeb-Lamc2<jeb> (not 1/152 or 162)		B6-short
558040	6/24/2018	10/8/2018	15.1429	Tension	21	0		M	B6jeb-Lamc2<jeb> (not 1/152 or 162)	B6jeb-Lamc2<jeb> (not 1/152 or 162)		B6-short
558041	6/24/2018	10/8/2018	15.1429	Tension	18.3	0		M	B6jeb-Lamc2<jeb> (not 1/152 or 162)	B6jeb-Lamc2<jeb> (not 1/152 or 162)		B6-short
558042	6/24/2018	10/8/2018	15.1429	Tension	17.6	0		M	B6jeb-Lamc2<jeb> (not 1/152 or 162)	B6jeb-Lamc2<jeb> (not 1/152 or 162)		B6-short
558043	6/24/2018	10/8/2018	15.1429	Tension	17.4	0		M	B6jeb-Lamc2<jeb> (not 1/152 or 162)	B6jeb-Lamc2<jeb> (not 1/152 or 162)		B6-short
558842	7/30/2018	11/13/2018	15.1429	Tension	20.7	0		M	B6jeb-Lamc2<jeb> (not 1/152 or 162)	B6jeb-Lamc2<jeb> (not 1/152 or 162)		B6-short
558843	7/30/2018	11/13/2018	15.1429	Tension	19.1	0		M	B6jeb-Lamc2<jeb> (not 1/152 or 162)	B6jeb-Lamc2<jeb> (not 1/152 or 162)		B6-short
516568	5/2/2016	9/19/2016	20	Tension	53.5	2		M	B6(DST em15)-DST3B-96<14 bp del> (CR27)	B6(DST em15)-DST3B-96<14 bp del> (CR27)		DST em15
516569	5/2/2016	9/19/2016	20	Tension	58.5	2		M	B6(DST em15)-DST3B-96<14 bp del> (CR27)	B6(DST em15)-DST3B-96<14 bp del> (CR27)		DST em15
516570	5/2/2016	9/19/2016	20	Tension	58	2		M	B6(DST em15)-DST3B-96<14 bp del> (CR27)	B6(DST em15)-DST3B-96<14 bp del> (CR27)		DST em15
516571	5/2/2016	9/19/2016	20	Tension	59.8	2		M	B6(DST em15)-DST3B-96<14 bp del> (CR27)	B6(DST em15)-DST3B-96<14 bp del> (CR27)		DST em15
521614	7/15/2016	9/23/2016	10	Tension	21	0		M	B6(DST em 1)-Lamc2<jeb>,DST3A<Repl> (CR16)	B6(DST em 1)-Lamc2<jeb>,DST3A<Repl> (CR16)		DST em1 jeb
521615	7/15/2016	9/23/2016	10	Tension	26.5	0		M	B6(DST em 1)-Lamc2<jeb>,DST3A<Repl> (CR16)	B6(DST em 1)-Lamc2<jeb>,DST3A<Repl> (CR16)		DST em1 jeb
521619	7/15/2016	9/23/2016	10	Tension	22	0		M	B6(DST em 1)-Lamc2<jeb>,DST3A<Repl> (CR16)	B6(DST em 1)-Lamc2<jeb>,DST3A<Repl> (CR16)		DST em1 jeb
521620	7/15/2016	9/23/2016	10	Tension	19.8	0		M	B6(DST em 1)-Lamc2<jeb>,DST3A<Repl> (CR16)	B6(DST em 1)-Lamc2<jeb>,DST3A<Repl> (CR16)		DST em1 jeb
521621	7/15/2016	9/23/2016	10	Tension	19.7	0		M	B6(DST em 1)-Lamc2<jeb>,DST3A<Repl> (CR16)	B6(DST em 1)-Lamc2<jeb>,DST3A<Repl> (CR16)		DST em1 jeb
521622	7/15/2016	9/23/2016	10	Tension	25	0		M	B6(DST em 1)-Lamc2<jeb>,DST3A<Repl> (CR16)	B6(DST em 1)-Lamc2<jeb>,DST3A<Repl> (CR16)		DST em1 jeb
521390	7/15/2016	9/23/2016	10	Tension	59	2		M	B6(DST em 7)-DST3A-169<24 bp del +1 ins> (CR10 DST3A REPL POS)	B6(DST em 7)-DST3A-169<24 bp del +1 ins> (CR10 DST3A REPL POS)		DST em7
521391	7/15/2016	9/23/2016	10	Tension	59	3		M	B6(DST em 7)-DST3A-169<24 bp del +1 ins> (CR10 DST3A REPL POS)	B6(DST em 7)-DST3A-169<24 bp del +1 ins> (CR10 DST3A REPL POS)		DST em7
521392	7/15/2016	9/23/2016	10	Tension	58.6	2		M	B6(DST em 7)-DST3A-169<24 bp del +1 ins> (CR10 DST3A REPL POS)	B6(DST em 7)-DST3A-169<24 bp del +1 ins> (CR10 DST3A REPL POS)		DST em7
521393	7/15/2016	9/23/2016	10	Tension	63	2		M	B6(DST em 7)-DST3A-169<24 bp del +1 ins> (CR10 DST3A REPL POS)	B6(DST em 7)-DST3A-169<24 bp del +1 ins> (CR10 DST3A REPL POS)		DST em7
517156	5/7/2016	9/23/2016	19.8571	Tension	55.5	2		M	B6(DST em14)-DST3B-96 <7 bp del> (CR34)	B6(DST em14)-DST3B-96 <7 bp del> (CR34)		DST em14
517157	5/7/2016	9/23/2016	19.8571	Tension	61.4	2		M	B6(DST em14)-DST3B-96 <7 bp del> (CR34)	B6(DST em14)-DST3B-96 <7 bp del> (CR34)		DST em14
517158	5/7/2016	9/23/2016	19.8571	Tension	65.9	2		M	B6(DST em14)-DST3B-96 <7 bp del> (CR34)	B6(DST em14)-DST3B-96 <7 bp del> (CR34)		DST em14
517159	5/7/2016	9/23/2016	19.8571	Tension	68.3	2		M	B6(DST em14)-DST3B-96 <7 bp del> (CR34)	B6(DST em14)-DST3B-96 <7 bp del> (CR34)		DST em14
517160	5/7/2016	9/23/2016	19.8571	Tension	66.2	2		M	B6(DST em14)-DST3B-96 <7 bp del> (CR34)	B6(DST em14)-DST3B-96 <7 bp del> (CR34)		DST em14
522483	7/14/2016	9/23/2016	10.1429	Tension	29.5	0		M	B6(DST em13)-Lamc2<jeb>,DST1751<1016 bp del> (CR18)	B6(DST em13)-Lamc2<jeb>,DST1751<1016 bp del> (CR18)		DST em13 jeb
522480	7/20/2016	9/26/2016	9.71429	Tension	26.8	0		M	B6(DST em13)-Lamc2<jeb>,DST1751<1016 bp del> (CR18)	B6(DST CR18)-Lamc2<jeb>,DST1751 (1016 bp del)	B6(DST em13)-Lamc2<jeb>,DST1751<1016 bp del> (CR18)	Dst em13 SEG
522481	7/20/2016	9/26/2016	9.71429	Tension	30.7	0		M	B6(DST em13)-Lamc2<jeb>,DST1751<1016 bp del> (CR18)	B6(DST CR18)-Lamc2<jeb>,DST1751 (1016 bp del)	B6(DST em13)-Lamc2<jeb>,DST1751<1016 bp del> (CR18)	Dst em13 SEG
522478	7/20/2016	9/28/2016	10	Tension	27.6	0		M	B6(DST em13)-Lamc2<jeb>,DST1751<1016 bp del> (CR18)	B6(DST CR18)-Lamc2<jeb>,DST1751 (1016 bp del)	B6(DST em13)-Lamc2<jeb>,DST1751<1016 bp del> (CR18)	Dst em13 SEG
522479	7/20/2016	9/28/2016	10	Tension	19.8	0		M	B6(DST em13)-Lamc2<jeb>,DST1751<1016 bp del> (CR18)	B6(DST CR18)-Lamc2<jeb>,DST1751 (1016 bp del)	B6(DST em13)-Lamc2<jeb>,DST1751<1016 bp del> (CR18)	Dst em13 SEG
522509	7/24/2016	10/3/2016	10.1429	Tension	15.1	0		M	B6(DST em 2)-Lamc2<jeb>,DST3A-169<24 bp del> (CR15)	B6(DST em 2)-Lamc2<jeb>,DST3A-169<24 bp del> (CR15)		DST em2 jeb
522510	7/24/2016	10/3/2016	10.1429	Tension	13.1	0		M	B6(DST em 2)-Lamc2<jeb>,DST3A-169<24 bp del> (CR15)	B6(DST em 2)-Lamc2<jeb>,DST3A-169<24 bp del> (CR15)		DST em2 jeb
522511	7/24/2016	10/3/2016	10.1429	Tension	15.9	0		M	B6(DST em 2)-Lamc2<jeb>,DST3A-169<24 bp del> (CR15)	B6(DST em 2)-Lamc2<jeb>,DST3A-169<24 bp del> (CR15)		DST em2 jeb
522517	7/28/2016	10/6/2016	10	Tension	13.5	0		M	B6(DST em 2)-Lamc2<jeb>,DST3A-169<24 bp del> (CR15)	B6(DST em 2)-Lamc2<jeb>,DST3A-169<24 bp del> (CR15)		DST em2 jeb
522518	7/28/2016	10/6/2016	10	Tension	12.5	0		M	B6(DST em 2)-Lamc2<jeb>,DST3A-169<24 bp del> (CR15)	B6(DST em 2)-Lamc2<jeb>,DST3A-169<24 bp del> (CR15)		DST em2 jeb
522519	7/28/2016	10/6/2016	10	Tension	13.3	0		M	B6(DST em 2)-Lamc2<jeb>,DST3A-169<24 bp del> (CR15)	B6(DST em 2)-Lamc2<jeb>,DST3A-169<24 bp del> (CR15)		DST em2 jeb
522520	7/28/2016	10/6/2016	10	Tension	17.7	0		M	B6(DST em 2)-Lamc2<jeb>,DST3A-169<24 bp del> (CR15)	B6(DST em 2)-Lamc2<jeb>,DST3A-169<24 bp del> (CR15)		DST em2 jeb
522521	7/28/2016	10/6/2016	10	Tension	14.7	0		M	B6(DST em 2)-Lamc2<jeb>,DST3A-169<24 bp del> (CR15)	B6(DST em 2)-Lamc2<jeb>,DST3A-169<24 bp del> (CR15)		DST em2 jeb
558844	7/30/2018	11/13/2018	15.1429	Tension	24.9	0		M	B6jeb-Lamc2<jeb> (not 1/152 or 162)	B6jeb-Lamc2<jeb> (not 1/152 or 162)		B6-short
558845	7/30/2018	11/13/2018	15.1429	Tension	15.8	0		M	B6jeb-Lamc2<jeb> (not 1/152 or 162)	B6jeb-Lamc2<jeb> (not 1/152 or 162)		B6-short
558846	7/30/2018	11/13/2018	15.1429	Tension	16.5	0		M	B6jeb-Lamc2<jeb> (not 1/152 or 162)	B6jeb-Lamc2<jeb> (not 1/152 or 162)		B6-short
558847	7/30/2018	11/13/2018	15.1429	Tension	4.5	0		M	B6jeb-Lamc2<jeb> (not 1/152 or 162)	B6jeb-Lamc2<jeb> (not 1/152 or 162)		B6-short
559264	8/13/2018	11/26/2018	15	Tension	18.4	0		M	B6jeb-Lamc2<jeb> (not 1/152 or 162)	B6jeb-Lamc2<jeb> (not 1/152 or 162)		B6-short
559265	8/13/2018	11/26/2018	15	Tension	6.7	0		M	B6jeb-Lamc2<jeb> (not 1/152 or 162)	B6jeb-Lamc2<jeb> (not 1/152 or 162)		B6-short
523492	8/9/2016	10/17/2016	9.85714	Tension	23.5	0		M	B6(DST em 8)-Lamc2<jeb>,DST3A-169<26 bp del +1 ins> (CR20b)	B6(DST em 8)-Lamc2<jeb>,DST3A-169<26 bp del +1 ins> (CR20b)		DST em8 jeb
523493	8/9/2016	10/17/2016	9.85714	Tension	21.8	0		M	B6(DST em 8)-Lamc2<jeb>,DST3A-169<26 bp del +1 ins> (CR20b)	B6(DST em 8)-Lamc2<jeb>,DST3A-169<26 bp del +1 ins> (CR20b)		DST em8 jeb
523494	8/9/2016	10/17/2016	9.85714	Tension	21.5	0		M	B6(DST em 8)-Lamc2<jeb>,DST3A-169<26 bp del +1 ins> (CR20b)	B6(DST em 8)-Lamc2<jeb>,DST3A-169<26 bp del +1 ins> (CR20b)		DST em8 jeb
523546	8/7/2016	10/17/2016	10.1429	Tension	19.7	0		M	B6(DST em 1)-Lamc2<jeb>,DST3A<Repl> (CR16)	B6(DST em 1)-Lamc2<jeb>,DST3A<Repl> (CR16)		DST em1 jeb
523547	8/7/2016	10/17/2016	10.1429	Tension	20	0		M	B6(DST em 1)-Lamc2<jeb>,DST3A<Repl> (CR16)	B6(DST em 1)-Lamc2<jeb>,DST3A<Repl> (CR16)		DST em1 jeb
523548	8/7/2016	10/17/2016	10.1429	Tension	20.8	0		M	B6(DST em 1)-Lamc2<jeb>,DST3A<Repl> (CR16)	B6(DST em 1)-Lamc2<jeb>,DST3A<Repl> (CR16)		DST em1 jeb
523449	8/10/2016	10/18/2016	9.85714	Tension	21.1	0		M	B6(DST em 1)-Lamc2<jeb>,DST3A<Repl> (CR16)	B6(DST em 1)-Lamc2<jeb>,DST3A<Repl> (CR16)		DST em1 jeb
523450	8/10/2016	10/18/2016	9.85714	Tension	21.9	0		M	B6(DST em 1)-Lamc2<jeb>,DST3A<Repl> (CR16)	B6(DST em 1)-Lamc2<jeb>,DST3A<Repl> (CR16)		DST em1 jeb
523451	8/10/2016	10/18/2016	9.85714	Tension	21	0		M	B6(DST em 1)-Lamc2<jeb>,DST3A<Repl> (CR16)	B6(DST em 1)-Lamc2<jeb>,DST3A<Repl> (CR16)		DST em1 jeb
523452	8/10/2016	10/18/2016	9.85714	Tension	28.8	0		M	B6(DST em 1)-Lamc2<jeb>,DST3A<Repl> (CR16)	B6(DST em 1)-Lamc2<jeb>,DST3A<Repl> (CR16)		DST em1 jeb
523926	8/15/2016	10/24/2016	10	Tension	22.1	0		M	B6(DST em 1)-Lamc2<jeb>,DST3A<Repl> (CR16)	B6(DST em 1)-Lamc2<jeb>,DST3A<Repl> (CR16)		DST em1 jeb
523927	8/15/2016	10/24/2016	10	Tension	22.1	0		M	B6(DST em 1)-Lamc2<jeb>,DST3A<Repl> (CR16)	B6(DST em 1)-Lamc2<jeb>,DST3A<Repl> (CR16)		DST em1 jeb
523928	8/15/2016	10/24/2016	10	Tension	22.5	0		M	B6(DST em 1)-Lamc2<jeb>,DST3A<Repl> (CR16)	B6(DST em 1)-Lamc2<jeb>,DST3A<Repl> (CR16)		DST em1 jeb
524354	8/21/2016	10/31/2016	10.1429	Tension	22.7	0		M	B6(DST em 2)-Lamc2<jeb>,DST3A-169<24 bp del> (CR15)	B6(DST em 2)-Lamc2<jeb>,DST3A-169<24 bp del> (CR15)		DST em2 jeb
524355	8/21/2016	10/31/2016	10.1429	Tension	22.6	0		M	B6(DST em 2)-Lamc2<jeb>,DST3A-169<24 bp del> (CR15)	B6(DST em 2)-Lamc2<jeb>,DST3A-169<24 bp del> (CR15)		DST em2 jeb
524356	8/21/2016	10/31/2016	10.1429	Tension	13.3	0		M	B6(DST em 2)-Lamc2<jeb>,DST3A-169<24 bp del> (CR15)	B6(DST em 2)-Lamc2<jeb>,DST3A-169<24 bp del> (CR15)		DST em2 jeb
524357	8/21/2016	10/31/2016	10.1429	Tension	18.1	0		M	B6(DST em 2)-Lamc2<jeb>,DST3A-169<24 bp del> (CR15)	B6(DST em 2)-Lamc2<jeb>,DST3A-169<24 bp del> (CR15)		DST em2 jeb
549698	10/5/2017	12/12/2017	9.71429	Tension	21.2	0		M	B6jeb-Lamc2<jeb> (not 1/152 or 162)	B6jeb-Lamc2<jeb> (not 1/152 or 162)		B6-short
549699	10/5/2017	12/12/2017	9.71429	Tension	19.7	0		M	B6jeb-Lamc2<jeb> (not 1/152 or 162)	B6jeb-Lamc2<jeb> (not 1/152 or 162)		B6-short
549700	10/5/2017	12/12/2017	9.71429	Tension	16.5	0		M	B6jeb-Lamc2<jeb> (not 1/152 or 162)	B6jeb-Lamc2<jeb> (not 1/152 or 162)		B6-short
549701	10/5/2017	12/12/2017	9.71429	Tension	27.3	0		M	B6jeb-Lamc2<jeb> (not 1/152 or 162)	B6jeb-Lamc2<jeb> (not 1/152 or 162)		B6-short
549702	10/5/2017	12/12/2017	9.71429	Tension	25.6	0		M	B6jeb-Lamc2<jeb> (not 1/152 or 162)	B6jeb-Lamc2<jeb> (not 1/152 or 162)		B6-short
524778	9/2/2016	11/11/2016	10	Tension	30	0		M	B6(DST em 1)-Lamc2<jeb>,DST3A<Repl> (CR16)	B6(DST em 1)-Lamc2<jeb>,DST3A<Repl> (CR16)		DST em1 jeb
524779	9/2/2016	11/11/2016	10	Tension	31	0		M	B6(DST em 1)-Lamc2<jeb>,DST3A<Repl> (CR16)	B6(DST em 1)-Lamc2<jeb>,DST3A<Repl> (CR16)		DST em1 jeb
524780	9/2/2016	11/11/2016	10	Tension	30.2	0		M	B6(DST em 1)-Lamc2<jeb>,DST3A<Repl> (CR16)	B6(DST em 1)-Lamc2<jeb>,DST3A<Repl> (CR16)		DST em1 jeb
524781	9/2/2016	11/11/2016	10	Tension	27.9	0		M	B6(DST em 1)-Lamc2<jeb>,DST3A<Repl> (CR16)	B6(DST em 1)-Lamc2<jeb>,DST3A<Repl> (CR16)		DST em1 jeb
524786	9/2/2016	11/11/2016	10	Tension	21.7	0		M	B6(DST em 5)-Lamc2<jeb>,DST3A-169<60 bp del> (CR21)	B6(DST em 5)-Lamc2<jeb>,DST3A-169<60 bp del> (CR21)		DST em5 jeb
524787	9/2/2016	11/11/2016	10	Tension	13	0		M	B6(DST em 5)-Lamc2<jeb>,DST3A-169<60 bp del> (CR21)	B6(DST em 5)-Lamc2<jeb>,DST3A-169<60 bp del> (CR21)		DST em5 jeb
524788	9/2/2016	11/11/2016	10	Tension	14.2	0		M	B6(DST em 5)-Lamc2<jeb>,DST3A-169<60 bp del> (CR21)	B6(DST em 5)-Lamc2<jeb>,DST3A-169<60 bp del> (CR21)		DST em5 jeb
524789	9/2/2016	11/11/2016	10	Tension	15.9	0		M	B6(DST em 5)-Lamc2<jeb>,DST3A-169<60 bp del> (CR21)	B6(DST em 5)-Lamc2<jeb>,DST3A-169<60 bp del> (CR21)		DST em5 jeb
524790	9/2/2016	11/11/2016	10	Tension	12.8	0		M	B6(DST em 5)-Lamc2<jeb>,DST3A-169<60 bp del> (CR21)	B6(DST em 5)-Lamc2<jeb>,DST3A-169<60 bp del> (CR21)		DST em5 jeb
525246	9/9/2016	11/15/2016	9.57143	Tension	34.5	0		M	B6(DST em 9)-Lamc2<jeb>,DST3A-169<43 bp del> (CR11)	B6(DST CR11)-Lamc2<jeb>,DST3A-169 (43 bp del)	B6(DST em 9)-Lamc2<jeb>,DST3A-169<43 bp del> (CR11)	Dst em9
525736	9/11/2016	11/18/2016	9.71429	Tension	34.2	0		M	B6(DST em10)-Lamc2<jeb>,Dst3A-169<46 bp del> (CR05)	B6(DST CR05)-Lamc2<jeb>,Dst3A-169 (46 bp del)	B6(DST em10)-Lamc2<jeb>,Dst3A-169<46 bp del> (CR05)	DST em10 jeb
525744	9/10/2016	11/18/2016	9.85714	Tension	23.2	0		M	B6(DST em10)-Lamc2<jeb>,Dst3A-169<46 bp del> (CR05)	B6(DST CR05)-Lamc2,Dst3A-169<46 bp del>	B6(DST em10)-Lamc2<jeb>,Dst3A-169<46 bp del> (CR05)	DST em10 jeb
525745	9/10/2016	11/18/2016	9.85714	Tension	23.7	0		M	B6(DST em10)-Lamc2<jeb>,Dst3A-169<46 bp del> (CR05)	B6(DST CR05)-Lamc2,Dst3A-169<46 bp del>	B6(DST em10)-Lamc2<jeb>,Dst3A-169<46 bp del> (CR05)	DST em10 jeb
525806	9/10/2016	11/18/2016	9.85714	Tension	35.1	3		M	B6(DST em14)-Lamc2<jeb>,DST3B-96<7 bp del> (CR34)	B6(DST em14)-Lamc2<jeb>,DST3B-96<7 bp del> (CR34)		DST em14 jeb
525807	9/10/2016	11/18/2016	9.85714	Tension	34	3		M	B6(DST em14)-Lamc2<jeb>,DST3B-96<7 bp del> (CR34)	B6(DST em14)-Lamc2<jeb>,DST3B-96<7 bp del> (CR34)		DST em14 jeb
521246	7/5/2016	11/21/2016	19.8571	Tension	66.9	4		M	B6(DST em 5)-DST3A-169<60 bp del> (CR21)	B6(DST em 5)-DST3A-169<60 bp del> (CR21)		DST em5
521247	7/5/2016	11/21/2016	19.8571	Tension	55.3	4		M	B6(DST em 5)-DST3A-169<60 bp del> (CR21)	B6(DST em 5)-DST3A-169<60 bp del> (CR21)		DST em5
521248	7/5/2016	11/21/2016	19.8571	Tension	62.7	2		M	B6(DST em 5)-DST3A-169<60 bp del> (CR21)	B6(DST em 5)-DST3A-169<60 bp del> (CR21)		DST em5
525784	9/11/2016	11/21/2016	10.1429	Tension	17.8	0		M	B6(DST em 5)-Lamc2<jeb>,DST3A-169<60 bp del> (CR21)	B6(DST em 5)-Lamc2<jeb>,DST3A-169<60 bp del> (CR21)		DST em5 jeb
525785	9/11/2016	11/21/2016	10.1429	Tension	9	0		M	B6(DST em 5)-Lamc2<jeb>,DST3A-169<60 bp del> (CR21)	B6(DST em 5)-Lamc2<jeb>,DST3A-169<60 bp del> (CR21)		DST em5 jeb
525765	9/14/2016	11/21/2016	9.71429	Tension	22.8	0		M	B6(DST em11)-Lamc2<jeb>,DST3A-169<95 bp del> (CR20a)	B6(DST em11)-Lamc2<jeb>,DST3A-169<95 bp del> (CR20a)		DST em11 jeb
525766	9/14/2016	11/21/2016	9.71429	Tension	21.2	0		M	B6(DST em11)-Lamc2<jeb>,DST3A-169<95 bp del> (CR20a)	B6(DST em11)-Lamc2<jeb>,DST3A-169<95 bp del> (CR20a)		DST em11 jeb
525767	9/14/2016	11/21/2016	9.71429	Tension	23.5	0		M	B6(DST em11)-Lamc2<jeb>,DST3A-169<95 bp del> (CR20a)	B6(DST em11)-Lamc2<jeb>,DST3A-169<95 bp del> (CR20a)		DST em11 jeb
525768	9/14/2016	11/21/2016	9.71429	Tension	21.1	0		M	B6(DST em11)-Lamc2<jeb>,DST3A-169<95 bp del> (CR20a)	B6(DST em11)-Lamc2<jeb>,DST3A-169<95 bp del> (CR20a)		DST em11 jeb
525769	9/14/2016	11/21/2016	9.71429	Tension	24.5	0		M	B6(DST em11)-Lamc2<jeb>,DST3A-169<95 bp del> (CR20a)	B6(DST em11)-Lamc2<jeb>,DST3A-169<95 bp del> (CR20a)		DST em11 jeb
525777	9/12/2016	11/21/2016	10	Tension	22.2	0		M	B6(DST em11)-Lamc2<jeb>,DST3A-169<95 bp del> (CR20a)	B6(DST em11)-Lamc2<jeb>,DST3A-169<95 bp del> (CR20a)		DST em11 jeb
525778	9/12/2016	11/21/2016	10	Tension	25.2	0		M	B6(DST em11)-Lamc2<jeb>,DST3A-169<95 bp del> (CR20a)	B6(DST em11)-Lamc2<jeb>,DST3A-169<95 bp del> (CR20a)		DST em11 jeb
525779	9/12/2016	11/21/2016	10	Tension	20.1	0		M	B6(DST em11)-Lamc2<jeb>,DST3A-169<95 bp del> (CR20a)	B6(DST em11)-Lamc2<jeb>,DST3A-169<95 bp del> (CR20a)		DST em11 jeb
525780	9/12/2016	11/21/2016	10	Tension	24.8	0		M	B6(DST em11)-Lamc2<jeb>,DST3A-169<95 bp del> (CR20a)	B6(DST em11)-Lamc2<jeb>,DST3A-169<95 bp del> (CR20a)		DST em11 jeb
525781	9/12/2016	11/21/2016	10	Tension	19.8	0		M	B6(DST em11)-Lamc2<jeb>,DST3A-169<95 bp del> (CR20a)	B6(DST em11)-Lamc2<jeb>,DST3A-169<95 bp del> (CR20a)		DST em11 jeb
525759	9/12/2016	11/21/2016	10	Tension	24.2	0		M	B6(DST em12)-Lamc2<jeb>,DST704<152 bp del> (CR16)	B6(DST em12)-Lamc2<jeb>,DST704<152 bp del> (CR16)		DST em12 jeb
525760	9/12/2016	11/21/2016	10	Tension	24.6	0		M	B6(DST em12)-Lamc2<jeb>,DST704<152 bp del> (CR16)	B6(DST em12)-Lamc2<jeb>,DST704<152 bp del> (CR16)		DST em12 jeb
525761	9/12/2016	11/21/2016	10	Tension	25	0		M	B6(DST em12)-Lamc2<jeb>,DST704<152 bp del> (CR16)	B6(DST em12)-Lamc2<jeb>,DST704<152 bp del> (CR16)		DST em12 jeb
525750	9/15/2016	11/23/2016	9.85714	Tension	22	0		M	B6(DST em 2)-Lamc2<jeb>,DST3A-169<24 bp del> (CR15)	B6(DST em 2)-Lamc2<jeb>,DST3A-169<24 bp del> (CR15)		DST em2 jeb
525751	9/15/2016	11/23/2016	9.85714	Tension	18.8	0		M	B6(DST em 2)-Lamc2<jeb>,DST3A-169<24 bp del> (CR15)	B6(DST em 2)-Lamc2<jeb>,DST3A-169<24 bp del> (CR15)		DST em2 jeb
525752	9/15/2016	11/23/2016	9.85714	Tension	22.7	0		M	B6(DST em 2)-Lamc2<jeb>,DST3A-169<24 bp del> (CR15)	B6(DST em 2)-Lamc2<jeb>,DST3A-169<24 bp del> (CR15)		DST em2 jeb
525753	9/15/2016	11/23/2016	9.85714	Tension	18.3	0		M	B6(DST em 2)-Lamc2<jeb>,DST3A-169<24 bp del> (CR15)	B6(DST em 2)-Lamc2<jeb>,DST3A-169<24 bp del> (CR15)		DST em2 jeb
525754	9/15/2016	11/23/2016	9.85714	Tension	20	0		M	B6(DST em 2)-Lamc2<jeb>,DST3A-169<24 bp del> (CR15)	B6(DST em 2)-Lamc2<jeb>,DST3A-169<24 bp del> (CR15)		DST em2 jeb
525755	9/15/2016	11/23/2016	9.85714	Tension	16	0		M	B6(DST em 2)-Lamc2<jeb>,DST3A-169<24 bp del> (CR15)	B6(DST em 2)-Lamc2<jeb>,DST3A-169<24 bp del> (CR15)		DST em2 jeb
521229	7/7/2016	11/23/2016	19.8571	Tension	51.5	2		M	B6(DST em16)-DST3B-96<17 bp del> (CR29)	B6(DST em16)-DST3B-96<17 bp del> (CR29)		DST em16
521230	7/7/2016	11/23/2016	19.8571	Tension	59.2	2		M	B6(DST em16)-DST3B-96<17 bp del> (CR29)	B6(DST em16)-DST3B-96<17 bp del> (CR29)		DST em16
521173	7/10/2016	11/28/2016	20.1429	Tension	73.4	2		M	B6(DST em 4)-DST3A-169<51 bp del> (CR03)	B6(DST em 4)-DST3A-169<51 bp del> (CR03)		DST em4
521174	7/10/2016	11/28/2016	20.1429	Tension	61.7	2		M	B6(DST em 4)-DST3A-169<51 bp del> (CR03)	B6(DST em 4)-DST3A-169<51 bp del> (CR03)		DST em4
521175	7/10/2016	11/28/2016	20.1429	Tension	61.3	2		M	B6(DST em 4)-DST3A-169<51 bp del> (CR03)	B6(DST em 4)-DST3A-169<51 bp del> (CR03)		DST em4
521184	7/10/2016	11/28/2016	20.1429	Tension	62.9	2		M	B6(DST em 9)-DST3A-169<43 bp del> (CR11)	B6(DST em 9)-DST3A-169<43 bp del> (CR11)		DST em9
521185	7/10/2016	11/28/2016	20.1429	Tension	66.7	2		M	B6(DST em 9)-DST3A-169<43 bp del> (CR11)	B6(DST em 9)-DST3A-169<43 bp del> (CR11)		DST em9
521186	7/10/2016	11/28/2016	20.1429	Tension	66.5	2		M	B6(DST em 9)-DST3A-169<43 bp del> (CR11)	B6(DST em 9)-DST3A-169<43 bp del> (CR11)		DST em9
521187	7/10/2016	11/28/2016	20.1429	Tension	51	2		M	B6(DST em 9)-DST3A-169<43 bp del> (CR11)	B6(DST em 9)-DST3A-169<43 bp del> (CR11)		DST em9
526124	9/19/2016	11/28/2016	10	Tension	30.8	0		M	B6(DST em12)-Lamc2<jeb>,DST704<152 bp del> (CR16)	B6(DST CR16)-Lamc2,DST704<152 bp del>	B6(DST em12)-Lamc2<jeb>,DST704<152 bp del> (CR16)	DST em12 jeb
526125	9/19/2016	11/28/2016	10	Tension	23.5	0		M	B6(DST em12)-Lamc2<jeb>,DST704<152 bp del> (CR16)	B6(DST CR16)-Lamc2,DST704<152 bp del>	B6(DST em12)-Lamc2<jeb>,DST704<152 bp del> (CR16)	DST em12 jeb
521406	7/15/2016	12/2/2016	20	Tension	80.3	2		M	B6(DST em13)-Dst1751<1016 bp del> (CR18)	B6(DST em13)-Dst1751<1016 bp del> (CR18)		DST em13
521407	7/15/2016	12/2/2016	20	Tension	69	2		M	B6(DST em13)-Dst1751<1016 bp del> (CR18)	B6(DST em13)-Dst1751<1016 bp del> (CR18)		DST em13
521408	7/15/2016	12/2/2016	20	Tension	67.8	2		M	B6(DST em13)-Dst1751<1016 bp del> (CR18)	B6(DST em13)-Dst1751<1016 bp del> (CR18)		DST em13
521409	7/15/2016	12/2/2016	20	Tension	61.6	2		M	B6(DST em13)-Dst1751<1016 bp del> (CR18)	B6(DST em13)-Dst1751<1016 bp del> (CR18)		DST em13
526116	9/27/2016	12/6/2016	10	Tension	30	0		M	B6(DST em 2)-Lamc2<jeb>,DST3A-169<24 bp del> (CR15)	B6(DST em 2)-Lamc2<jeb>,DST3A-169<24 bp del> (CR15)		DST em2 jeb
526117	9/27/2016	12/6/2016	10	Tension	23.2	0		M	B6(DST em 2)-Lamc2<jeb>,DST3A-169<24 bp del> (CR15)	B6(DST em 2)-Lamc2<jeb>,DST3A-169<24 bp del> (CR15)		DST em2 jeb
522218	7/25/2016	12/12/2016	20	Tension	55.9	2		M	B6(DST em 7)-DST3A-169<24 bp del +1 ins> (CR10 DST3A REPL POS)	B6(DST em 7)-DST3A-169<24 bp del +1 ins> (CR10 DST3A REPL POS)		DST em7
522219	7/25/2016	12/12/2016	20	Tension	60	2		M	B6(DST em 7)-DST3A-169<24 bp del +1 ins> (CR10 DST3A REPL POS)	B6(DST em 7)-DST3A-169<24 bp del +1 ins> (CR10 DST3A REPL POS)		DST em7
527854	10/3/2016	12/12/2016	10	Tension	35.5	3		M	B6(DST em14)-Lamc2<jeb>,DST3B-96<7 bp del> (CR34)	B6(DST em14)-Lamc2<jeb>,DST3B-96<7 bp del> (CR34)		DST em14 jeb
527855	10/3/2016	12/12/2016	10	Tension	40	3		M	B6(DST em14)-Lamc2<jeb>,DST3B-96<7 bp del> (CR34)	B6(DST em14)-Lamc2<jeb>,DST3B-96<7 bp del> (CR34)		DST em14 jeb
527856	10/3/2016	12/12/2016	10	Tension	44	3		M	B6(DST em14)-Lamc2<jeb>,DST3B-96<7 bp del> (CR34)	B6(DST em14)-Lamc2<jeb>,DST3B-96<7 bp del> (CR34)		DST em14 jeb
527236	10/2/2016	12/12/2016	10.1429	Tension	13.2	0		M	B6(DST em 4)-Lamc2<jeb>,Dst169<51 bp del> (CR03)	B6(DST em 4)-Lamc2<jeb>,Dst169<51 bp del> (CR03)		DST em4 jeb
527237	10/2/2016	12/12/2016	10.1429	Tension	11.4	0		M	B6(DST em 4)-Lamc2<jeb>,Dst169<51 bp del> (CR03)	B6(DST em 4)-Lamc2<jeb>,Dst169<51 bp del> (CR03)		DST em4 jeb
527238	10/2/2016	12/12/2016	10.1429	Tension	18.3	0		M	B6(DST em 4)-Lamc2<jeb>,Dst169<51 bp del> (CR03)	B6(DST em 4)-Lamc2<jeb>,Dst169<51 bp del> (CR03)		DST em4 jeb
527239	10/2/2016	12/12/2016	10.1429	Tension	17.7	0		M	B6(DST em 4)-Lamc2<jeb>,Dst169<51 bp del> (CR03)	B6(DST em 4)-Lamc2<jeb>,Dst169<51 bp del> (CR03)		DST em4 jeb
527832	10/9/2016	12/19/2016	10.1429	Tension	27.5	0		M	B6(DST em 8)-Lamc2<jeb>,DST3A-169<26 bp del +1 ins> (CR20b)	B6(DST em 8)-Lamc2<jeb>,DST3A-169<26 bp del +1 ins> (CR20b)		DST em8 jeb
527833	10/9/2016	12/19/2016	10.1429	Tension	33.8	0		M	B6(DST em 8)-Lamc2<jeb>,DST3A-169<26 bp del +1 ins> (CR20b)	B6(DST em 8)-Lamc2<jeb>,DST3A-169<26 bp del +1 ins> (CR20b)		DST em8 jeb
527825	10/11/2016	12/19/2016	9.85714	Tension	24.4	0		M	B6(DST em 8)-Lamc2<jeb>,DST3A-169<26 bp del +1 ins> (CR20b)	B6(DST em 8)-Lamc2<jeb>,DST3A-169<26 bp del +1 ins> (CR20b)		DST em8 jeb
527826	10/11/2016	12/19/2016	9.85714	Tension	31.1	0		M	B6(DST em 8)-Lamc2<jeb>,DST3A-169<26 bp del +1 ins> (CR20b)	B6(DST em 8)-Lamc2<jeb>,DST3A-169<26 bp del +1 ins> (CR20b)		DST em8 jeb
527827	10/11/2016	12/19/2016	9.85714	Tension	50.5	0		M	B6(DST em 8)-Lamc2<jeb>,DST3A-169<26 bp del +1 ins> (CR20b)	B6(DST em 8)-Lamc2<jeb>,DST3A-169<26 bp del +1 ins> (CR20b)		DST em8 jeb
527834	10/9/2016	12/19/2016	10.1429	Tension	39.5	0		M	B6(DST em 8)-Lamc2<jeb>,DST3A-169<26 bp del +1 ins> (CR20b)	B6(DST em 8)-Lamc2<jeb>,DST3A-169<26 bp del +1 ins> (CR20b)		DST em8 jeb
527835	10/9/2016	12/19/2016	10.1429	Tension	38.9	0		M	B6(DST em 8)-Lamc2<jeb>,DST3A-169<26 bp del +1 ins> (CR20b)	B6(DST em 8)-Lamc2<jeb>,DST3A-169<26 bp del +1 ins> (CR20b)		DST em8 jeb
527440	10/11/2016	12/19/2016	9.85714	Tension	68	2		M	B6(DST em12)-DST704<152 bp del> (CR16)	B6(DST em12)-DST704<152 bp del> (CR16)		DST em12
527441	10/11/2016	12/19/2016	9.85714	Tension	68.5	2		M	B6(DST em12)-DST704<152 bp del> (CR16)	B6(DST em12)-DST704<152 bp del> (CR16)		DST em12
527442	10/11/2016	12/19/2016	9.85714	Tension	60.1	2		M	B6(DST em12)-DST704<152 bp del> (CR16)	B6(DST em12)-DST704<152 bp del> (CR16)		DST em12
527443	10/11/2016	12/19/2016	9.85714	Tension	66.1	2		M	B6(DST em12)-DST704<152 bp del> (CR16)	B6(DST em12)-DST704<152 bp del> (CR16)		DST em12
527798	10/12/2016	12/21/2016	10	Tension	24	0		M	B6(DST em 4)-Lamc2<jeb>,Dst169<51 bp del> (CR03)	B6(DST em 4)-Lamc2<jeb>,Dst169<51 bp del> (CR03)		DST em4 jeb
527799	10/12/2016	12/21/2016	10	Tension	29	0		M	B6(DST em 4)-Lamc2<jeb>,Dst169<51 bp del> (CR03)	B6(DST em 4)-Lamc2<jeb>,Dst169<51 bp del> (CR03)		DST em4 jeb
527800	10/12/2016	12/21/2016	10	Tension	18.5	0		M	B6(DST em 4)-Lamc2<jeb>,Dst169<51 bp del> (CR03)	B6(DST em 4)-Lamc2<jeb>,Dst169<51 bp del> (CR03)		DST em4 jeb
527804	10/14/2016	12/21/2016	9.71429	Tension	17.5	0		M	B6(DST em 4)-Lamc2<jeb>,Dst169<51 bp del> (CR03)	B6(DST em 4)-Lamc2<jeb>,Dst169<51 bp del> (CR03)		DST em4 jeb
527805	10/14/2016	12/21/2016	9.71429	Tension	24.3	0		M	B6(DST em 4)-Lamc2<jeb>,Dst169<51 bp del> (CR03)	B6(DST em 4)-Lamc2<jeb>,Dst169<51 bp del> (CR03)		DST em4 jeb
527806	10/14/2016	12/21/2016	9.71429	Tension	23	0		M	B6(DST em 4)-Lamc2<jeb>,Dst169<51 bp del> (CR03)	B6(DST em 4)-Lamc2<jeb>,Dst169<51 bp del> (CR03)		DST em4 jeb
527807	10/14/2016	12/21/2016	9.71429	Tension	14.6	0		M	B6(DST em 4)-Lamc2<jeb>,Dst169<51 bp del> (CR03)	B6(DST em 4)-Lamc2<jeb>,Dst169<51 bp del> (CR03)		DST em4 jeb
527808	10/14/2016	12/21/2016	9.71429	Tension	24.2	0		M	B6(DST em 4)-Lamc2<jeb>,Dst169<51 bp del> (CR03)	B6(DST em 4)-Lamc2<jeb>,Dst169<51 bp del> (CR03)		DST em4 jeb
527212	10/8/2016	12/21/2016	10.5714	Tension	32.7	0		M	B6(DST em13)-Lamc2<jeb>,DST1751 (1016 bp del) (CR18) HET	B6(DST CR18)-Lamc2<jeb>,DST1751 (1016 bp del)	B6(DST em13)-Lamc2<jeb>,DST1751 (1016 bp del) (CR18) HET	Dst em13 SEG
527213	10/8/2016	12/21/2016	10.5714	Tension	31.4	0		M	B6(DST em13)-Lamc2<jeb>,DST1751 (1016 bp del) (CR18) HET	B6(DST CR18)-Lamc2<jeb>,DST1751 (1016 bp del)	B6(DST em13)-Lamc2<jeb>,DST1751 (1016 bp del) (CR18) HET	Dst em13 SEG
527214	10/8/2016	12/21/2016	10.5714	Tension	33.1	3		M	B6(DST em13)-Lamc2<jeb>,DST1751 (1016 bp del) (CR18) HET	B6(DST CR18)-Lamc2<jeb>,DST1751 (1016 bp del)	B6(DST em13)-Lamc2<jeb>,DST1751 (1016 bp del) (CR18) HET	Dst em13 SEG
527215	10/8/2016	12/21/2016	10.5714	Tension	29.8	0		M	B6(DST em13)-Lamc2<jeb>,DST1751 (1016 bp del) (CR18) HET	B6(DST CR18)-Lamc2<jeb>,DST1751 (1016 bp del)	B6(DST em13)-Lamc2<jeb>,DST1751 (1016 bp del) (CR18) HET	Dst em13 SEG
528304	10/15/2016	12/22/2016	9.71429	Tension	27.8	0		M	B6(DST em 9)-Lamc2<jeb>,DST3A-169<43 bp del> (CR11)	B6(DST em 9)-Lamc2<jeb>,DST3A-169<43 bp del> (CR11)		DST em9 jeb
528308	10/18/2016	12/27/2016	10	Tension	47.5	3		M	B6(DST em 9)-Lamc2<jeb>,DST3A-169<43 bp del> (CR11)	B6(DST em 9)-Lamc2<jeb>,DST3A-169<43 bp del> (CR11)		DST em9 jeb
528309	10/18/2016	12/27/2016	10	Tension	34.4	0		M	B6(DST em 9)-Lamc2<jeb>,DST3A-169<43 bp del> (CR11)	B6(DST em 9)-Lamc2<jeb>,DST3A-169<43 bp del> (CR11)		DST em9 jeb
528310	10/18/2016	12/27/2016	10	Tension	34.5	3		M	B6(DST em 9)-Lamc2<jeb>,DST3A-169<43 bp del> (CR11)	B6(DST em 9)-Lamc2<jeb>,DST3A-169<43 bp del> (CR11)		DST em9 jeb
528855	10/28/2016	1/6/2017	10	Tension	41.2	0		M	B6(DST em12)-Lamc2<jeb>,DST704<152 bp del> (CR16)	B6(DST em12)-Lamc2<jeb>,DST704<152 bp del> (CR16)		DST em12 jeb
529291	10/30/2016	1/6/2017	9.71429	Tension	41	0		M	B6(DST em 8)-Lamc2<jeb>,DST3A-169<26 bp del +1 ins> (CR20b)	B6(DST em 8)-Lamc2<jeb>,DST3A-169<26 bp del +1 ins> (CR20b)		DST em8 jeb
529292	10/30/2016	1/6/2017	9.71429	Tension	37	0		M	B6(DST em 8)-Lamc2<jeb>,DST3A-169<26 bp del +1 ins> (CR20b)	B6(DST em 8)-Lamc2<jeb>,DST3A-169<26 bp del +1 ins> (CR20b)		DST em8 jeb
529299	11/1/2016	1/9/2017	9.85714	Tension	42.3	3		M	B6(DST em15)-Lamc2<jeb>,DST3B-96<14 bp del> (CR27)	B6(DST em15)-Lamc2<jeb>,DST3B-96<14 bp del> (CR27)		DST em15 jeb
529968	11/7/2016	1/16/2017	10	Tension	33.1	0		M	B6(DST em11)-Lamc2<jeb>,DST3A-169<95 bp del> (CR20a)	B6(DST em11)-Lamc2<jeb>,DST3A-169<95 bp del> (CR20a)		DST em11 jeb
529969	11/7/2016	1/16/2017	10	Tension	34.3	0		M	B6(DST em11)-Lamc2<jeb>,DST3A-169<95 bp del> (CR20a)	B6(DST em11)-Lamc2<jeb>,DST3A-169<95 bp del> (CR20a)		DST em11 jeb
529970	11/7/2016	1/16/2017	10	Tension	28.3	0		M	B6(DST em11)-Lamc2<jeb>,DST3A-169<95 bp del> (CR20a)	B6(DST em11)-Lamc2<jeb>,DST3A-169<95 bp del> (CR20a)		DST em11 jeb
529971	11/7/2016	1/16/2017	10	Tension	30	0		M	B6(DST em11)-Lamc2<jeb>,DST3A-169<95 bp del> (CR20a)	B6(DST em11)-Lamc2<jeb>,DST3A-169<95 bp del> (CR20a)		DST em11 jeb
529992	11/8/2016	1/16/2017	9.85714	Tension	40	3		M	B6(DST em14)-Lamc2<jeb>,DST3B-96<7 bp del> (CR34)	B6(DST em14)-Lamc2<jeb>,DST3B-96<7 bp del> (CR34)		DST em14 jeb
529996	11/7/2016	1/16/2017	10	Tension	43.9	3		M	B6(DST em14)-Lamc2<jeb>,DST3B-96<7 bp del> (CR34)	B6(DST em14)-Lamc2<jeb>,DST3B-96<7 bp del> (CR34)		DST em14 jeb
529997	11/7/2016	1/16/2017	10	Tension	47.7	3		M	B6(DST em14)-Lamc2<jeb>,DST3B-96<7 bp del> (CR34)	B6(DST em14)-Lamc2<jeb>,DST3B-96<7 bp del> (CR34)		DST em14 jeb
529998	11/7/2016	1/16/2017	10	Tension	52.1	3		M	B6(DST em14)-Lamc2<jeb>,DST3B-96<7 bp del> (CR34)	B6(DST em14)-Lamc2<jeb>,DST3B-96<7 bp del> (CR34)		DST em14 jeb
529999	11/7/2016	1/16/2017	10	Tension	42	3		M	B6(DST em14)-Lamc2<jeb>,DST3B-96<7 bp del> (CR34)	B6(DST em14)-Lamc2<jeb>,DST3B-96<7 bp del> (CR34)		DST em14 jeb
529297	11/1/2016	1/16/2017	10.8571	Tension	34.7	0		M	B6(DST em15)-Lamc2<jeb>,DST3B-96<14 bp del> (CR27)	B6(DST em15)-Lamc2<jeb>,DST3B-96<14 bp del> (CR27)		DST em15 jeb
529298	11/1/2016	1/16/2017	10.8571	Tension	30.4	0		M	B6(DST em15)-Lamc2<jeb>,DST3B-96<14 bp del> (CR27)	B6(DST em15)-Lamc2<jeb>,DST3B-96<14 bp del> (CR27)		DST em15 jeb
529964	11/9/2016	1/18/2017	10	Tension	29.4	0		M	B6(DST em12)-Lamc2<jeb>,DST704<152 bp del> (CR16)	B6(DST em12)-Lamc2<jeb>,DST704<152 bp del> (CR16)		DST em12 jeb
529965	11/9/2016	1/18/2017	10	Tension	31.1	0		M	B6(DST em12)-Lamc2<jeb>,DST704<152 bp del> (CR16)	B6(DST em12)-Lamc2<jeb>,DST704<152 bp del> (CR16)		DST em12 jeb
530204	11/14/2016	1/23/2017	10	Tension	59.5	2		M	B6(DST em 8)-DST3A-169<26 bp del +1 ins> (CR20b)	B6(DST em 8)-DST3A-169<26 bp del +1 ins> (CR20b)		DST em8
530205	11/14/2016	1/23/2017	10	Tension	59.5	2		M	B6(DST em 8)-DST3A-169<26 bp del +1 ins> (CR20b)	B6(DST em 8)-DST3A-169<26 bp del +1 ins> (CR20b)		DST em8
530206	11/14/2016	1/23/2017	10	Tension	58.7	2		M	B6(DST em 8)-DST3A-169<26 bp del +1 ins> (CR20b)	B6(DST em 8)-DST3A-169<26 bp del +1 ins> (CR20b)		DST em8
530543	11/13/2016	1/23/2017	10.1429	Tension	35	0		M	B6(DST em10)-Lamc2<jeb>,Dst3A-169<46 bp del> (CR05)	B6(DST em10)-Lamc2<jeb>,Dst3A-169<46 bp del> (CR05)		DST em10 jeb
530544	11/13/2016	1/23/2017	10.1429	Tension	30	0		M	B6(DST em10)-Lamc2<jeb>,Dst3A-169<46 bp del> (CR05)	B6(DST em10)-Lamc2<jeb>,Dst3A-169<46 bp del> (CR05)		DST em10 jeb
530545	11/13/2016	1/23/2017	10.1429	Tension	31.1	0		M	B6(DST em10)-Lamc2<jeb>,Dst3A-169<46 bp del> (CR05)	B6(DST em10)-Lamc2<jeb>,Dst3A-169<46 bp del> (CR05)		DST em10 jeb
530546	11/13/2016	1/23/2017	10.1429	Tension	28.2	0		M	B6(DST em10)-Lamc2<jeb>,Dst3A-169<46 bp del> (CR05)	B6(DST em10)-Lamc2<jeb>,Dst3A-169<46 bp del> (CR05)		DST em10 jeb
530568	11/16/2016	1/26/2017	10.1429	Tension	35.7	0		M	B6(DST em16)-Lamc2<jeb>,DST3B-96<17 bp del> (CR29)	B6(DST em16)-Lamc2,DST3B-96<17 bp del> (CR29)	B6(DST em16)-Lamc2<jeb>,DST3B-96<17 bp del> (CR29)	DST em16 jeb
530224	11/17/2016	1/26/2017	10	Tension	64.3	2		M	B6(DST em10)-Dst3A-169<46 bp del> (CR05)	B6(DST em10)-Dst3A-169<46 bp del> (CR05)		DST em10
530225	11/17/2016	1/26/2017	10	Tension	49.5	2		M	B6(DST em10)-Dst3A-169<46 bp del> (CR05)	B6(DST em10)-Dst3A-169<46 bp del> (CR05)		DST em10
530226	11/17/2016	1/26/2017	10	Tension	62	2		M	B6(DST em10)-Dst3A-169<46 bp del> (CR05)	B6(DST em10)-Dst3A-169<46 bp del> (CR05)		DST em10
530227	11/17/2016	1/26/2017	10	Tension	57.8	2		M	B6(DST em10)-Dst3A-169<46 bp del> (CR05)	B6(DST em10)-Dst3A-169<46 bp del> (CR05)		DST em10
530228	11/17/2016	1/26/2017	10	Tension	56.4	2		M	B6(DST em10)-Dst3A-169<46 bp del> (CR05)	B6(DST em10)-Dst3A-169<46 bp del> (CR05)		DST em10
530769	11/25/2016	2/2/2017	9.85714	Tension	64.5	2		M	B6(DST em11)-DST3A-704<95 bp del> (CR20a)	B6(DST em11)-DST3A-704<95 bp del> (CR20a)		DST em11
530770	11/25/2016	2/2/2017	9.85714	Tension	63.6	2		M	B6(DST em11)-DST3A-704<95 bp del> (CR20a)	B6(DST em11)-DST3A-704<95 bp del> (CR20a)		DST em11
530771	11/25/2016	2/2/2017	9.85714	Tension	65.3	2		M	B6(DST em11)-DST3A-704<95 bp del> (CR20a)	B6(DST em11)-DST3A-704<95 bp del> (CR20a)		DST em11
530772	11/25/2016	2/2/2017	9.85714	Tension	68	2		M	B6(DST em11)-DST3A-704<95 bp del> (CR20a)	B6(DST em11)-DST3A-704<95 bp del> (CR20a)		DST em11
530773	11/25/2016	2/2/2017	9.85714	Tension	62.5	2		M	B6(DST em11)-DST3A-704<95 bp del> (CR20a)	B6(DST em11)-DST3A-704<95 bp del> (CR20a)		DST em11
531528	11/30/2016	2/9/2017	10.1429	Tension	29.7	0		M	B6(DST em13)-Lamc2<jeb>,DST1751<1016 bp del> (CR18)	B6(DST em13)-Lamc2<jeb>,DST1751<1016 bp del> (CR18)		DST em13 jeb
531529	11/30/2016	2/9/2017	10.1429	Tension	24.2	0		M	B6(DST em13)-Lamc2<jeb>,DST1751<1016 bp del> (CR18)	B6(DST em13)-Lamc2<jeb>,DST1751<1016 bp del> (CR18)		DST em13 jeb
531530	11/30/2016	2/9/2017	10.1429	Tension	27.3	0		M	B6(DST em13)-Lamc2<jeb>,DST1751<1016 bp del> (CR18)	B6(DST em13)-Lamc2<jeb>,DST1751<1016 bp del> (CR18)		DST em13 jeb
531531	11/30/2016	2/9/2017	10.1429	Tension	23.8	0		M	B6(DST em13)-Lamc2<jeb>,DST1751<1016 bp del> (CR18)	B6(DST em13)-Lamc2<jeb>,DST1751<1016 bp del> (CR18)		DST em13 jeb
531532	11/30/2016	2/9/2017	10.1429	Tension	21.5	0		M	B6(DST em13)-Lamc2<jeb>,DST1751<1016 bp del> (CR18)	B6(DST em13)-Lamc2<jeb>,DST1751<1016 bp del> (CR18)		DST em13 jeb
530670	12/2/2016	2/9/2017	9.85714	Tension	70.2	2		M	B6(DST em 1)-DST3A<Repl> (CR16)	B6(DST em 1)-DST3A<Repl> (CR16)		DST em1
530671	12/2/2016	2/9/2017	9.85714	Tension	67.2	2		M	B6(DST em 1)-DST3A<Repl> (CR16)	B6(DST em 1)-DST3A<Repl> (CR16)		DST em1
530672	12/2/2016	2/9/2017	9.85714	Tension	67	2		M	B6(DST em 1)-DST3A<Repl> (CR16)	B6(DST em 1)-DST3A<Repl> (CR16)		DST em1
530673	12/2/2016	2/9/2017	9.85714	Tension	63	2		M	B6(DST em 1)-DST3A<Repl> (CR16)	B6(DST em 1)-DST3A<Repl> (CR16)		DST em1
530674	12/2/2016	2/9/2017	9.85714	Tension	63.3	2		M	B6(DST em 1)-DST3A<Repl> (CR16)	B6(DST em 1)-DST3A<Repl> (CR16)		DST em1
534185	12/25/2016	3/6/2017	10.1429	Tension	30	0		M	B6(DST em 9)-Lamc2<jeb>,DST3A-169<43 bp del> (CR11)	B6(DST em 9)-Lamc2<jeb>,DST3A-169<43 bp del> (CR11)		DST em9 jeb
534186	12/25/2016	3/6/2017	10.1429	Tension	29.5	0		M	B6(DST em 9)-Lamc2<jeb>,DST3A-169<43 bp del> (CR11)	B6(DST em 9)-Lamc2<jeb>,DST3A-169<43 bp del> (CR11)		DST em9 jeb
534187	12/25/2016	3/6/2017	10.1429	Tension	26.4	0		M	B6(DST em 9)-Lamc2<jeb>,DST3A-169<43 bp del> (CR11)	B6(DST em 9)-Lamc2<jeb>,DST3A-169<43 bp del> (CR11)		DST em9 jeb
534188	12/25/2016	3/6/2017	10.1429	Tension	26.5	0		M	B6(DST em 9)-Lamc2<jeb>,DST3A-169<43 bp del> (CR11)	B6(DST em 9)-Lamc2<jeb>,DST3A-169<43 bp del> (CR11)		DST em9 jeb
533369	12/27/2016	3/7/2017	10	Tension	64.7	2		M	B6(DST em 3)-DST3A-169<42 bp del> (CR07)	B6(DST em 3)-DST3A-169<42 bp del> (CR07)		DST em3
533370	12/27/2016	3/7/2017	10	Tension	59	2		M	B6(DST em 3)-DST3A-169<42 bp del> (CR07)	B6(DST em 3)-DST3A-169<42 bp del> (CR07)		DST em3
538330	3/7/2017	5/15/2017	9.85714	Tension	36.3	0		M	B6(DST em15)-Lamc2<jeb>,DST3B-96<14 bp del> (CR27)	B6(DST em15)-Lamc2<jeb>,DST3B-96<14 bp del> (CR27)		DST em15 jeb
538331	3/7/2017	5/15/2017	9.85714	Tension	29.6	0		M	B6(DST em15)-Lamc2<jeb>,DST3B-96<14 bp del> (CR27)	B6(DST em15)-Lamc2<jeb>,DST3B-96<14 bp del> (CR27)		DST em15 jeb
539751	3/28/2017	6/5/2017	9.85714	Tension	37.5	0		M	B6(DST em15)-Lamc2<jeb>,DST3B-96<14 bp del> (CR27)	B6(DST em15)-Lamc2<jeb>,DST3B-96<14 bp del> (CR27)		DST em15 jeb
539752	3/28/2017	6/5/2017	9.85714	Tension	32.5	0		M	B6(DST em15)-Lamc2<jeb>,DST3B-96<14 bp del> (CR27)	B6(DST em15)-Lamc2<jeb>,DST3B-96<14 bp del> (CR27)		DST em15 jeb
539753	3/28/2017	6/5/2017	9.85714	Tension	31.2	0		M	B6(DST em15)-Lamc2<jeb>,DST3B-96<14 bp del> (CR27)	B6(DST em15)-Lamc2<jeb>,DST3B-96<14 bp del> (CR27)		DST em15 jeb
539781	3/31/2017	6/8/2017	9.85714	Tension	32.2	0		M	B6(DST em14)-Lamc2<jeb>,DST3B-96 7 bp del HET	B6(DST em14)-Lamc2<jeb>,DST3B-96 7 bp del HET		Dst em14 het
539790	3/30/2017	6/8/2017	10	Tension	30.1	0		M	B6(DST em14)-Lamc2<jeb>,DST3B-96 7 bp del HET	B6(DST em14)-Lamc2<jeb>,DST3B-96 7 bp del HET		Dst em14 het
539791	3/30/2017	6/8/2017	10	Tension	31	0		M	B6(DST em14)-Lamc2<jeb>,DST3B-96 7 bp del HET	B6(DST em14)-Lamc2<jeb>,DST3B-96 7 bp del HET		Dst em14 het
539792	3/30/2017	6/8/2017	10	Tension	26.8	0		M	B6(DST em14)-Lamc2<jeb>,DST3B-96 7 bp del HET	B6(DST em14)-Lamc2<jeb>,DST3B-96 7 bp del HET		Dst em14 het
540166	4/4/2017	6/13/2017	10	Tension	28	0		M	B6(DST em 2)-Lamc2<jeb>,DST3A-169 24 bp del HET	B6(DST em 2)-Lamc2<jeb>,DST3A-169 24 bp del HET		Dst em2 het
540167	4/4/2017	6/13/2017	10	Tension	30.9	0		M	B6(DST em 2)-Lamc2<jeb>,DST3A-169 24 bp del HET	B6(DST em 2)-Lamc2<jeb>,DST3A-169 24 bp del HET		Dst em2 het
540168	4/4/2017	6/13/2017	10	Tension	27.8	0		M	B6(DST em 2)-Lamc2<jeb>,DST3A-169 24 bp del HET	B6(DST em 2)-Lamc2<jeb>,DST3A-169 24 bp del HET		Dst em2 het
540169	4/4/2017	6/13/2017	10	Tension	23.7	0		M	B6(DST em 2)-Lamc2<jeb>,DST3A-169 24 bp del HET	B6(DST em 2)-Lamc2<jeb>,DST3A-169 24 bp del HET		Dst em2 het
540170	4/4/2017	6/13/2017	10	Tension	30	0		M	B6(DST em 2)-Lamc2<jeb>,DST3A-169 24 bp del HET	B6(DST em 2)-Lamc2<jeb>,DST3A-169 24 bp del HET		Dst em2 het
540171	4/4/2017	6/13/2017	10	Tension	22.5	0		M	B6(DST em 2)-Lamc2<jeb>,DST3A-169 24 bp del HET	B6(DST em 2)-Lamc2<jeb>,DST3A-169 24 bp del HET		Dst em2 het
540172	4/4/2017	6/13/2017	10	Tension	23.8	0		M	B6(DST em 2)-Lamc2<jeb>,DST3A-169 24 bp del HET	B6(DST em 2)-Lamc2<jeb>,DST3A-169 24 bp del HET		Dst em2 het
540173	4/4/2017	6/13/2017	10	Tension	22.5	0		M	B6(DST em 2)-Lamc2<jeb>,DST3A-169 24 bp del HET	B6(DST em 2)-Lamc2<jeb>,DST3A-169 24 bp del HET		Dst em2 het
540174	4/4/2017	6/13/2017	10	Tension	16.7	0		M	B6(DST em 2)-Lamc2<jeb>,DST3A-169 24 bp del HET	B6(DST em 2)-Lamc2<jeb>,DST3A-169 24 bp del HET		Dst em2 het
540175	4/4/2017	6/13/2017	10	Tension	23.9	0		M	B6(DST em 2)-Lamc2<jeb>,DST3A-169 24 bp del HET	B6(DST em 2)-Lamc2<jeb>,DST3A-169 24 bp del HET		Dst em2 het
540280	4/11/2017	6/19/2017	9.85714	Tension	37	0		M	B6(DST em 8)-Lamc2<jeb>,DST3A-169 26 bp del +1 ins HET	B6(DST em 8)-Lamc2<jeb>,DST3A-169 26 bp del +1 ins HET		Dst em8 het
540281	4/11/2017	6/19/2017	9.85714	Tension	24.3	0		M	B6(DST em 8)-Lamc2<jeb>,DST3A-169 26 bp del +1 ins HET	B6(DST em 8)-Lamc2<jeb>,DST3A-169 26 bp del +1 ins HET		Dst em8 het
540282	4/11/2017	6/19/2017	9.85714	Tension	31.3	0		M	B6(DST em 8)-Lamc2<jeb>,DST3A-169 26 bp del +1 ins HET	B6(DST em 8)-Lamc2<jeb>,DST3A-169 26 bp del +1 ins HET		Dst em8 het
540283	4/11/2017	6/19/2017	9.85714	Tension	34.8	0		M	B6(DST em 8)-Lamc2<jeb>,DST3A-169 26 bp del +1 ins HET	B6(DST em 8)-Lamc2<jeb>,DST3A-169 26 bp del +1 ins HET		Dst em8 het
540284	4/11/2017	6/19/2017	9.85714	Tension	38.9	0		M	B6(DST em 8)-Lamc2<jeb>,DST3A-169 26 bp del +1 ins HET	B6(DST em 8)-Lamc2<jeb>,DST3A-169 26 bp del +1 ins HET		Dst em8 het
549194	10/1/2017	12/12/2017	10.2857	Tension	21.6	0		M	B6jeb-Lamc2<jeb> (not 1/152 or 162)	B6jeb-Lamc2<jeb> (not 1/152 or 162)		B6-short
549195	10/1/2017	12/12/2017	10.2857	Tension	28.8	0		M	B6jeb-Lamc2<jeb> (not 1/152 or 162)	B6jeb-Lamc2<jeb> (not 1/152 or 162)		B6-short
549249	10/3/2017	12/12/2017	10	Tension	30.9	0		M	B6jeb-Lamc2<jeb> (not 1/152 or 162)	B6jeb-Lamc2<jeb> (not 1/152 or 162)		B6-short
549250	10/3/2017	12/12/2017	10	Tension	41.1	0		M	B6jeb-Lamc2<jeb> (not 1/152 or 162)	B6jeb-Lamc2<jeb> (not 1/152 or 162)		B6-short
559729	8/30/2018	12/12/2018	14.8571	Tension	5	0		M	B6jeb-Lamc2<jeb> (not 1/152 or 162)	B6jeb-Lamc2<jeb> (not 1/152 or 162)		B6-short
559730	8/30/2018	12/12/2018	14.8571	Tension	8.9	0		M	B6jeb-Lamc2<jeb> (not 1/152 or 162)	B6jeb-Lamc2<jeb> (not 1/152 or 162)		B6-short
559731	8/30/2018	12/12/2018	14.8571	Tension	7.2	0		M	B6jeb-Lamc2<jeb> (not 1/152 or 162)	B6jeb-Lamc2<jeb> (not 1/152 or 162)		B6-short
559732	8/30/2018	12/12/2018	14.8571	Tension	9.9	0		M	B6jeb-Lamc2<jeb> (not 1/152 or 162)	B6jeb-Lamc2<jeb> (not 1/152 or 162)		B6-short
559598	8/31/2018	12/12/2018	14.7143	Tension	12.6	0		M	B6jeb-Lamc2<jeb> (not 1/152 or 162)	B6jeb-Lamc2<jeb> (not 1/152 or 162)		B6-short
559599	8/31/2018	12/12/2018	14.7143	Tension	8.8	0		M	B6jeb-Lamc2<jeb> (not 1/152 or 162)	B6jeb-Lamc2<jeb> (not 1/152 or 162)		B6-short
559600	8/31/2018	12/12/2018	14.7143	Tension	13.2	0		M	B6jeb-Lamc2<jeb> (not 1/152 or 162)	B6jeb-Lamc2<jeb> (not 1/152 or 162)		B6-short
559601	8/31/2018	12/12/2018	14.7143	Tension	10.4	0		M	B6jeb-Lamc2<jeb> (not 1/152 or 162)	B6jeb-Lamc2<jeb> (not 1/152 or 162)		B6-short
559602	8/31/2018	12/12/2018	14.7143	Tension	4	0		M	B6jeb-Lamc2<jeb> (not 1/152 or 162)	B6jeb-Lamc2<jeb> (not 1/152 or 162)		B6-short
497339	10/7/2015	12/16/2015	10	Tension	15.4	0		M	B6jeb-Lamc2<jeb> (not 1/152 or 162)	B6jeb-Lamc2<jeb> (not 1/152 or 162)		B6-short
497326	10/8/2015	12/16/2015	9.85714	Tension	19.2	0		M	B6jeb-Lamc2<jeb> (not 1/152 or 162)	B6jeb-Lamc2<jeb> (not 1/152 or 162)		B6-short
540285	4/11/2017	9/11/2017	21.8571	Tension	38	0		M	B6(DST em 8)-Lamc2<jeb>,DST3A-169 26 bp del +1 ins HET	B6(DST em 8)-Lamc2<jeb>,DST3A-169 26 bp del +1 ins HET		Dst em8 het
540286	4/11/2017	9/11/2017	21.8571	Tension	39.8	0		M	B6(DST em 8)-Lamc2<jeb>,DST3A-169 26 bp del +1 ins HET	B6(DST em 8)-Lamc2<jeb>,DST3A-169 26 bp del +1 ins HET		Dst em8 het
540292	4/10/2017	9/11/2017	22	Tension	25.6	0		M	B6(DST em 8)-Lamc2<jeb>,DST3A-169 26 bp del +1 ins HET	B6(DST em 8)-Lamc2<jeb>,DST3A-169 26 bp del +1 ins HET		Dst em8 het
540293	4/10/2017	9/11/2017	22	Tension	25.7	0		M	B6(DST em 8)-Lamc2<jeb>,DST3A-169 26 bp del +1 ins HET	B6(DST em 8)-Lamc2<jeb>,DST3A-169 26 bp del +1 ins HET		Dst em8 het
540294	4/10/2017	9/11/2017	22	Tension	23.2	0		M	B6(DST em 8)-Lamc2<jeb>,DST3A-169 26 bp del +1 ins HET	B6(DST em 8)-Lamc2<jeb>,DST3A-169 26 bp del +1 ins HET		Dst em8 het
497327	10/8/2015	12/16/2015	9.85714	Tension	7.4	0		M	B6jeb-Lamc2<jeb> (not 1/152 or 162)	B6jeb-Lamc2<jeb> (not 1/152 or 162)		B6-short
497332	10/7/2015	12/16/2015	10	Tension	15.3	0		M	B6jeb-Lamc2<jeb> (not 1/152 or 162)	B6jeb-Lamc2<jeb> (not 1/152 or 162)		B6-short
497333	10/7/2015	12/16/2015	10	Tension	13.5	0		M	B6jeb-Lamc2<jeb> (not 1/152 or 162)	B6jeb-Lamc2<jeb> (not 1/152 or 162)		B6-short
559758	9/6/2018	12/20/2018	15	Tension	7.7	0		M	B6jeb-Lamc2<jeb> (not 1/152 or 162)	B6jeb-Lamc2<jeb> (not 1/152 or 162)		B6-short
559759	9/6/2018	12/20/2018	15	Tension	10	0		M	B6jeb-Lamc2<jeb> (not 1/152 or 162)	B6jeb-Lamc2<jeb> (not 1/152 or 162)		B6-short
559760	9/6/2018	12/20/2018	15	Tension	6.8	0		M	B6jeb-Lamc2<jeb> (not 1/152 or 162)	B6jeb-Lamc2<jeb> (not 1/152 or 162)		B6-short
559761	9/6/2018	12/20/2018	15	Tension	7.2	0		M	B6jeb-Lamc2<jeb> (not 1/152 or 162)	B6jeb-Lamc2<jeb> (not 1/152 or 162)		B6-short
559751	9/6/2018	12/20/2018	15	Tension	7.7	0		M	B6jeb-Lamc2<jeb> (not 1/152 or 162)	B6jeb-Lamc2<jeb> (not 1/152 or 162)		B6-short
559752	9/6/2018	12/20/2018	15	Tension	3.2	0		M	B6jeb-Lamc2<jeb> (not 1/152 or 162)	B6jeb-Lamc2<jeb> (not 1/152 or 162)		B6-short
559753	9/6/2018	12/20/2018	15	Tension	22	0		M	B6jeb-Lamc2<jeb> (not 1/152 or 162)	B6jeb-Lamc2<jeb> (not 1/152 or 162)		B6-short
559737	9/7/2018	12/20/2018	14.8571	Tension	3.8	0		M	B6jeb-Lamc2<jeb> (not 1/152 or 162)	B6jeb-Lamc2<jeb> (not 1/152 or 162)		B6-short
559738	9/7/2018	12/20/2018	14.8571	Tension	14.5	0		M	B6jeb-Lamc2<jeb> (not 1/152 or 162)	B6jeb-Lamc2<jeb> (not 1/152 or 162)		B6-short
559739	9/7/2018	12/20/2018	14.8571	Tension	10.5	0		M	B6jeb-Lamc2<jeb> (not 1/152 or 162)	B6jeb-Lamc2<jeb> (not 1/152 or 162)		B6-short
559740	9/7/2018	12/20/2018	14.8571	Tension	11	0		M	B6jeb-Lamc2<jeb> (not 1/152 or 162)	B6jeb-Lamc2<jeb> (not 1/152 or 162)		B6-short
559952	9/9/2018	12/20/2018	14.5714	Tension	15.4	0		M	B6jeb-Lamc2<jeb> (not 1/152 or 162)	B6jeb-Lamc2<jeb> (not 1/152 or 162)		B6-short
559953	9/9/2018	12/20/2018	14.5714	Tension	2.4	0		M	B6jeb-Lamc2<jeb> (not 1/152 or 162)	B6jeb-Lamc2<jeb> (not 1/152 or 162)		B6-short
559954	9/9/2018	12/20/2018	14.5714	Tension	14.5	0		M	B6jeb-Lamc2<jeb> (not 1/152 or 162)	B6jeb-Lamc2<jeb> (not 1/152 or 162)		B6-short
559955	9/9/2018	12/20/2018	14.5714	Tension	8	0		M	B6jeb-Lamc2<jeb> (not 1/152 or 162)	B6jeb-Lamc2<jeb> (not 1/152 or 162)		B6-short
559956	9/9/2018	12/20/2018	14.5714	Tension	12.5	0		M	B6jeb-Lamc2<jeb> (not 1/152 or 162)	B6jeb-Lamc2<jeb> (not 1/152 or 162)		B6-short
559744	9/8/2018	12/20/2018	14.7143	Tension	9.2	0		M	B6jeb-Lamc2<jeb> (not 1/152 or 162)	B6jeb-Lamc2<jeb> (not 1/152 or 162)		B6-short
559745	9/8/2018	12/20/2018	14.7143	Tension	8.8	0		M	B6jeb-Lamc2<jeb> (not 1/152 or 162)	B6jeb-Lamc2<jeb> (not 1/152 or 162)		B6-short
559746	9/8/2018	12/20/2018	14.7143	Tension	3.1	0		M	B6jeb-Lamc2<jeb> (not 1/152 or 162)	B6jeb-Lamc2<jeb> (not 1/152 or 162)		B6-short
559747	9/8/2018	12/20/2018	14.7143	Tension	11.1	0		M	B6jeb-Lamc2<jeb> (not 1/152 or 162)	B6jeb-Lamc2<jeb> (not 1/152 or 162)		B6-short
559757	9/6/2018	12/20/2018	15	Tension	2.8	0		M	B6jeb-Lamc2<jeb> (not 1/152 or 162)	B6jeb-Lamc2<jeb> (not 1/152 or 162)		B6-short
497847	10/10/2015	12/21/2015	10.2857	Tension	25	0		M	B6jeb-Lamc2<jeb> (not 1/152 or 162)	B6jeb-Lamc2<jeb> (not 1/152 or 162)		B6-short
539204	3/22/2017	11/14/2017	33.8571	Tension	39.5	0		M	B6(DST em14)-Lamc2<jeb> DST3B<7 bp del> PINNAE REMOVED+sulfatrim	B6(DST em14)-Lamc2<jeb>,DST3B<7 bp del> PINNAE REMOVED	B6(DST em14)-Lamc2<jeb> DST3B<7 bp del> PINNAE REMOVED+sulfatrim	DST em14 PINNAE
539739	3/31/2017	11/14/2017	32.5714	Tension	31.2	0		M	B6(DST em14)-Lamc2<jeb> DST3B<7 bp del> PINNAE REMOVED+sulfatrim	B6(DST em14)-Lamc2<jeb>,DST3B<7 bp del> PINNAE REMOVED	B6(DST em14)-Lamc2<jeb> DST3B<7 bp del> PINNAE REMOVED+sulfatrim	DST em14 PINNAE
497850	10/13/2015	12/21/2015	9.85714	Tension	21.3	0		M	B6jeb-Lamc2<jeb> (not 1/152 or 162)	B6jeb-Lamc2<jeb> (not 1/152 or 162)		B6-short
497851	10/13/2015	12/21/2015	9.85714	Tension	21.6	0		M	B6jeb-Lamc2<jeb> (not 1/152 or 162)	B6jeb-Lamc2<jeb> (not 1/152 or 162)		B6-short
497852	10/13/2015	12/21/2015	9.85714	Tension	20.5	0		M	B6jeb-Lamc2<jeb> (not 1/152 or 162)	B6jeb-Lamc2<jeb> (not 1/152 or 162)		B6-short
497853	10/13/2015	12/21/2015	9.85714	Tension	20.4	0		M	B6jeb-Lamc2<jeb> (not 1/152 or 162)	B6jeb-Lamc2<jeb> (not 1/152 or 162)		B6-short
549912	10/12/2017	12/21/2017	10	Tension	16.4	0		M	B6jeb-Lamc2<jeb> (not 1/152 or 162)	B6jeb-Lamc2<jeb> (not 1/152 or 162)		B6-short
549913	10/12/2017	12/21/2017	10	Tension	21.3	0		M	B6jeb-Lamc2<jeb> (not 1/152 or 162)	B6jeb-Lamc2<jeb> (not 1/152 or 162)		B6-short
549914	10/12/2017	12/21/2017	10	Tension	18.9	0		M	B6jeb-Lamc2<jeb> (not 1/152 or 162)	B6jeb-Lamc2<jeb> (not 1/152 or 162)		B6-short
549915	10/12/2017	12/21/2017	10	Tension	22.8	0		M	B6jeb-Lamc2<jeb> (not 1/152 or 162)	B6jeb-Lamc2<jeb> (not 1/152 or 162)		B6-short
549916	10/12/2017	12/21/2017	10	Tension	23.5	0		M	B6jeb-Lamc2<jeb> (not 1/152 or 162)	B6jeb-Lamc2<jeb> (not 1/152 or 162)		B6-short
497858	10/19/2015	12/28/2015	10	Tension	24	0		M	B6jeb-Lamc2<jeb> (not 1/152 or 162)	B6jeb-Lamc2<jeb> (not 1/152 or 162)		B6-short
497859	10/19/2015	12/28/2015	10	Tension	23.5	0		M	B6jeb-Lamc2<jeb> (not 1/152 or 162)	B6jeb-Lamc2<jeb> (not 1/152 or 162)		B6-short
497860	10/19/2015	12/28/2015	10	Tension	20.8	0		M	B6jeb-Lamc2<jeb> (not 1/152 or 162)	B6jeb-Lamc2<jeb> (not 1/152 or 162)		B6-short
497861	10/19/2015	12/28/2015	10	Tension	22	0		M	B6jeb-Lamc2<jeb> (not 1/152 or 162)	B6jeb-Lamc2<jeb> (not 1/152 or 162)		B6-short
497862	10/19/2015	12/28/2015	10	Tension	22.8	0		M	B6jeb-Lamc2<jeb> (not 1/152 or 162)	B6jeb-Lamc2<jeb> (not 1/152 or 162)		B6-short
498475	10/22/2015	12/31/2015	10	Tension	23.1	0		M	B6jeb-Lamc2<jeb> (not 1/152 or 162)	B6jeb-Lamc2<jeb> (not 1/152 or 162)		B6-short
498476	10/22/2015	12/31/2015	10	Tension	15.2	0		M	B6jeb-Lamc2<jeb> (not 1/152 or 162)	B6jeb-Lamc2<jeb> (not 1/152 or 162)		B6-short
498477	10/22/2015	12/31/2015	10	Tension	15.9	0		M	B6jeb-Lamc2<jeb> (not 1/152 or 162)	B6jeb-Lamc2<jeb> (not 1/152 or 162)		B6-short
498478	10/22/2015	12/31/2015	10	Tension	18.4	0		M	B6jeb-Lamc2<jeb> (not 1/152 or 162)	B6jeb-Lamc2<jeb> (not 1/152 or 162)		B6-short
498479	10/22/2015	12/31/2015	10	Tension	21.5	0		M	B6jeb-Lamc2<jeb> (not 1/152 or 162)	B6jeb-Lamc2<jeb> (not 1/152 or 162)		B6-short
502593	11/23/2015	2/1/2016	10	Tension	20.2	0		M	B6jeb-Lamc2<jeb> (not 1/152 or 162)	B6jeb-Lamc2<jeb> (not 1/152 or 162)		B6-short
502594	11/23/2015	2/1/2016	10	Tension	16.5	0		M	B6jeb-Lamc2<jeb> (not 1/152 or 162)	B6jeb-Lamc2<jeb> (not 1/152 or 162)		B6-short
502585	11/22/2015	2/1/2016	10.1429	Tension	14	0		M	B6jeb-Lamc2<jeb> (not 1/152 or 162)	B6jeb-Lamc2<jeb> (not 1/152 or 162)		B6-short
502586	11/22/2015	2/1/2016	10.1429	Tension	17.5	0		M	B6jeb-Lamc2<jeb> (not 1/152 or 162)	B6jeb-Lamc2<jeb> (not 1/152 or 162)		B6-short
502587	11/22/2015	2/1/2016	10.1429	Tension	20.5	0		M	B6jeb-Lamc2<jeb> (not 1/152 or 162)	B6jeb-Lamc2<jeb> (not 1/152 or 162)		B6-short
503251	12/1/2015	2/10/2016	10.1429	Tension	17.5	0		M	B6jeb-Lamc2<jeb> (not 1/152 or 162)	B6jeb-Lamc2<jeb> (not 1/152 or 162)		B6-short
503252	12/1/2015	2/10/2016	10.1429	Tension	20	0		M	B6jeb-Lamc2<jeb> (not 1/152 or 162)	B6jeb-Lamc2<jeb> (not 1/152 or 162)		B6-short
503253	12/1/2015	2/10/2016	10.1429	Tension	17	0		M	B6jeb-Lamc2<jeb> (not 1/152 or 162)	B6jeb-Lamc2<jeb> (not 1/152 or 162)		B6-short
503910	12/3/2015	2/10/2016	9.85714	Tension	23.3	0		M	B6jeb-Lamc2<jeb> (not 1/152 or 162)	B6jeb-Lamc2<jeb> (not 1/152 or 162)		B6-short
504090	12/6/2015	2/10/2016	9.42857	Tension	25.3	0		M	B6jeb-Lamc2<jeb> (not 1/152 or 162)	B6jeb-Lamc2<jeb> (not 1/152 or 162)		B6-short
551955	12/6/2017	2/15/2018	10.1429	Tension	31	0		M	B6jeb-Lamc2<jeb> (not 1/152 or 162)	B6jeb-Lamc2<jeb> (not 1/152 or 162)		B6-short
551956	12/6/2017	2/15/2018	10.1429	Tension	32.2	0		M	B6jeb-Lamc2<jeb> (not 1/152 or 162)	B6jeb-Lamc2<jeb> (not 1/152 or 162)		B6-short
503917	12/11/2015	2/19/2016	10	Tension	19.5	0		M	B6jeb-Lamc2<jeb> (not 1/152 or 162)	B6jeb-Lamc2<jeb> (not 1/152 or 162)		B6-short
503918	12/11/2015	2/19/2016	10	Tension	19.5	0		M	B6jeb-Lamc2<jeb> (not 1/152 or 162)	B6jeb-Lamc2<jeb> (not 1/152 or 162)		B6-short
551652	11/28/2017	2/5/2018	9.85714	Tension	32.7	0		M	B6jeb-Lamc2<jeb> (not 1/152 or 162)	B6jeb-Lamc2<jeb> (not 1/152 or 162)		B6-short
551653	11/28/2017	2/5/2018	9.85714	Tension	26	0		M	B6jeb-Lamc2<jeb> (not 1/152 or 162)	B6jeb-Lamc2<jeb> (not 1/152 or 162)		B6-short
551654	11/28/2017	2/5/2018	9.85714	Tension	25	0		M	B6jeb-Lamc2<jeb> (not 1/152 or 162)	B6jeb-Lamc2<jeb> (not 1/152 or 162)		B6-short
551658	11/28/2017	2/5/2018	9.85714	Tension	29.1	0		M	B6jeb-Lamc2<jeb> (not 1/152 or 162)	B6jeb-Lamc2<jeb> (not 1/152 or 162)		B6-short
551659	11/28/2017	2/5/2018	9.85714	Tension	25.3	0		M	B6jeb-Lamc2<jeb> (not 1/152 or 162)	B6jeb-Lamc2<jeb> (not 1/152 or 162)		B6-short
551660	11/28/2017	2/5/2018	9.85714	Tension	24.3	0		M	B6jeb-Lamc2<jeb> (not 1/152 or 162)	B6jeb-Lamc2<jeb> (not 1/152 or 162)		B6-short
551666	12/1/2017	2/8/2018	9.85714	Tension	25.8	0		M	B6jeb-Lamc2<jeb> (not 1/152 or 162)	B6jeb-Lamc2<jeb> (not 1/152 or 162)		B6-short
551667	12/1/2017	2/8/2018	9.85714	Tension	26.8	0		M	B6jeb-Lamc2<jeb> (not 1/152 or 162)	B6jeb-Lamc2<jeb> (not 1/152 or 162)		B6-short
551958	12/11/2017	3/26/2018	15	Tension	11.5	0		M	B6jeb-Lamc2<jeb> (not 1/152 or 162)	B6jeb-Lamc2<jeb> (not 1/152 or 162)		B6-short
551959	12/11/2017	3/26/2018	15	Tension	12.3	0		M	B6jeb-Lamc2<jeb> (not 1/152 or 162)	B6jeb-Lamc2<jeb> (not 1/152 or 162)		B6-short
551960	12/11/2017	3/26/2018	15	Tension	19.2	0		M	B6jeb-Lamc2<jeb> (not 1/152 or 162)	B6jeb-Lamc2<jeb> (not 1/152 or 162)		B6-short
551961	12/11/2017	3/26/2018	15	Tension	9.7	0		M	B6jeb-Lamc2<jeb> (not 1/152 or 162)	B6jeb-Lamc2<jeb> (not 1/152 or 162)		B6-short
551962	12/11/2017	3/26/2018	15	Tension	15.5	0		M	B6jeb-Lamc2<jeb> (not 1/152 or 162)	B6jeb-Lamc2<jeb> (not 1/152 or 162)		B6-short
552136	12/12/2017	3/26/2018	14.8571	Tension	23.2	0		M	B6jeb-Lamc2<jeb> (not 1/152 or 162)	B6jeb-Lamc2<jeb> (not 1/152 or 162)		B6-short
552137	12/12/2017	3/26/2018	14.8571	Tension	16.5	0		M	B6jeb-Lamc2<jeb> (not 1/152 or 162)	B6jeb-Lamc2<jeb> (not 1/152 or 162)		B6-short
552139	12/12/2017	3/26/2018	14.8571	Tension	14.5	0		M	B6jeb-Lamc2<jeb> (not 1/152 or 162)	B6jeb-Lamc2<jeb> (not 1/152 or 162)		B6-short
552555	12/29/2017	4/16/2018	15.4286	Tension	16.4	0		M	B6jeb-Lamc2<jeb> (not 1/152 or 162)	B6jeb-Lamc2<jeb> (not 1/152 or 162)		B6-short
552556	12/29/2017	4/16/2018	15.4286	Tension	14.2	0		M	B6jeb-Lamc2<jeb> (not 1/152 or 162)	B6jeb-Lamc2<jeb> (not 1/152 or 162)		B6-short
552871	12/31/2017	4/16/2018	15.1429	Tension	13	0		M	B6jeb-Lamc2<jeb> (not 1/152 or 162)	B6jeb-Lamc2<jeb> (not 1/152 or 162)		B6-short
552874	12/31/2017	4/16/2018	15.1429	Tension	10.1	0		M	B6jeb-Lamc2<jeb> (not 1/152 or 162)	B6jeb-Lamc2<jeb> (not 1/152 or 162)		B6-short
552875	12/31/2017	4/16/2018	15.1429	Tension	21.1	0		M	B6jeb-Lamc2<jeb> (not 1/152 or 162)	B6jeb-Lamc2<jeb> (not 1/152 or 162)		B6-short
552876	12/31/2017	4/16/2018	15.1429	Tension	10.5	0		M	B6jeb-Lamc2<jeb> (not 1/152 or 162)	B6jeb-Lamc2<jeb> (not 1/152 or 162)		B6-short
553823	2/6/2018	4/16/2018	9.85714	Tension	23	0		M	B6jeb-Lamc2<jeb> (not 1/152 or 162)	B6jeb-Lamc2<jeb> (not 1/152 or 162)		B6-short
553824	2/6/2018	4/16/2018	9.85714	Tension	21.5	0		M	B6jeb-Lamc2<jeb> (not 1/152 or 162)	B6jeb-Lamc2<jeb> (not 1/152 or 162)		B6-short
553825	2/6/2018	4/16/2018	9.85714	Tension	23.9	0		M	B6jeb-Lamc2<jeb> (not 1/152 or 162)	B6jeb-Lamc2<jeb> (not 1/152 or 162)		B6-short
508940	2/7/2016	4/18/2016	10.1429	Tension	23.5	0		M	B6jeb-Lamc2<jeb> (not 1/152 or 162)	B6jeb-Lamc2<jeb> (not 1/152 or 162)		B6-short
508941	2/7/2016	4/18/2016	10.1429	Tension	21.5	0		M	B6jeb-Lamc2<jeb> (not 1/152 or 162)	B6jeb-Lamc2<jeb> (not 1/152 or 162)		B6-short
508942	2/7/2016	4/18/2016	10.1429	Tension	17.5	0		M	B6jeb-Lamc2<jeb> (not 1/152 or 162)	B6jeb-Lamc2<jeb> (not 1/152 or 162)		B6-short
508943	2/7/2016	4/18/2016	10.1429	Tension	18.7	0		M	B6jeb-Lamc2<jeb> (not 1/152 or 162)	B6jeb-Lamc2<jeb> (not 1/152 or 162)		B6-short
508944	2/7/2016	4/18/2016	10.1429	Tension	15.8	0		M	B6jeb-Lamc2<jeb> (not 1/152 or 162)	B6jeb-Lamc2<jeb> (not 1/152 or 162)		B6-short
552865	1/3/2018	4/18/2018	15	Tension	25	0		M	B6jeb-Lamc2<jeb> (not 1/152 or 162)	B6jeb-Lamc2<jeb> (not 1/152 or 162)		B6-short
552866	1/3/2018	4/18/2018	15	Tension	18	0		M	B6jeb-Lamc2<jeb> (not 1/152 or 162)	B6jeb-Lamc2<jeb> (not 1/152 or 162)		B6-short
552867	1/3/2018	4/18/2018	15	Tension	30	0		M	B6jeb-Lamc2<jeb> (not 1/152 or 162)	B6jeb-Lamc2<jeb> (not 1/152 or 162)		B6-short
552868	1/3/2018	4/18/2018	15	Tension	22.1	0		M	B6jeb-Lamc2<jeb> (not 1/152 or 162)	B6jeb-Lamc2<jeb> (not 1/152 or 162)		B6-short
552302	12/22/2017	4/2/2018	14.4286	Tension	16.3	0		M	B6jeb-Lamc2<jeb> (not 1/152 or 162)	B6jeb-Lamc2<jeb> (not 1/152 or 162)		B6-short
552303	12/22/2017	4/2/2018	14.4286	Tension	14	0		M	B6jeb-Lamc2<jeb> (not 1/152 or 162)	B6jeb-Lamc2<jeb> (not 1/152 or 162)		B6-short
552304	12/22/2017	4/2/2018	14.4286	Tension	14.5	0		M	B6jeb-Lamc2<jeb> (not 1/152 or 162)	B6jeb-Lamc2<jeb> (not 1/152 or 162)		B6-short
552305	12/22/2017	4/2/2018	14.4286	Tension	17.3	0		M	B6jeb-Lamc2<jeb> (not 1/152 or 162)	B6jeb-Lamc2<jeb> (not 1/152 or 162)		B6-short
552306	12/22/2017	4/2/2018	14.4286	Tension	21.9	0		M	B6jeb-Lamc2<jeb> (not 1/152 or 162)	B6jeb-Lamc2<jeb> (not 1/152 or 162)		B6-short
552307	12/22/2017	4/2/2018	14.4286	Tension	12.3	0		M	B6jeb-Lamc2<jeb> (not 1/152 or 162)	B6jeb-Lamc2<jeb> (not 1/152 or 162)		B6-short
509594	2/11/2016	4/21/2016	10	Tension	20	0		M	B6jeb-Lamc2<jeb> (not 1/152 or 162)	B6jeb-Lamc2<jeb> (not 1/152 or 162)		B6-short
509595	2/11/2016	4/21/2016	10	Tension	12.9	0		M	B6jeb-Lamc2<jeb> (not 1/152 or 162)	B6jeb-Lamc2<jeb> (not 1/152 or 162)		B6-short
509596	2/11/2016	4/21/2016	10	Tension	19	0		M	B6jeb-Lamc2<jeb> (not 1/152 or 162)	B6jeb-Lamc2<jeb> (not 1/152 or 162)		B6-short
509597	2/11/2016	4/21/2016	10	Tension	13.2	0		M	B6jeb-Lamc2<jeb> (not 1/152 or 162)	B6jeb-Lamc2<jeb> (not 1/152 or 162)		B6-short
553600	1/29/2018	5/14/2018	15	Tension	22.2	0		M	B6jeb-Lamc2<jeb> (not 1/152 or 162)	B6jeb-Lamc2<jeb> (not 1/152 or 162)		B6-short
553601	1/29/2018	5/14/2018	15	Tension	17.6	0		M	B6jeb-Lamc2<jeb> (not 1/152 or 162)	B6jeb-Lamc2<jeb> (not 1/152 or 162)		B6-short
553602	1/29/2018	5/14/2018	15	Tension	23.6	0		M	B6jeb-Lamc2<jeb> (not 1/152 or 162)	B6jeb-Lamc2<jeb> (not 1/152 or 162)		B6-short
553603	1/29/2018	5/14/2018	15	Tension	24.8	0		M	B6jeb-Lamc2<jeb> (not 1/152 or 162)	B6jeb-Lamc2<jeb> (not 1/152 or 162)		B6-short
553610	2/2/2018	5/17/1981	-1915.71	Tension	10.5	0		M	B6jeb-Lamc2<jeb> (not 1/152 or 162)	B6jeb-Lamc2<jeb> (not 1/152 or 162)		B6-short
553595	2/1/2018	5/17/2018	15	Tension	12.2	0		M	B6jeb-Lamc2<jeb> (not 1/152 or 162)	B6jeb-Lamc2<jeb> (not 1/152 or 162)		B6-short
553596	2/1/2018	5/17/2018	15	Tension	31.4	0		M	B6jeb-Lamc2<jeb> (not 1/152 or 162)	B6jeb-Lamc2<jeb> (not 1/152 or 162)		B6-short
553607	2/2/2018	5/17/2018	14.8571	Tension	5	0		M	B6jeb-Lamc2<jeb> (not 1/152 or 162)	B6jeb-Lamc2<jeb> (not 1/152 or 162)		B6-short
553608	2/2/2018	5/17/2018	14.8571	Tension	14.3	0		M	B6jeb-Lamc2<jeb> (not 1/152 or 162)	B6jeb-Lamc2<jeb> (not 1/152 or 162)		B6-short
553609	2/2/2018	5/17/2018	14.8571	Tension	16	0		M	B6jeb-Lamc2<jeb> (not 1/152 or 162)	B6jeb-Lamc2<jeb> (not 1/152 or 162)		B6-short
553606	2/2/2018	5/17/2018	14.8571	Tension	15.2	0		M	B6jeb-Lamc2<jeb> (not 1/152 or 162)	B6jeb-Lamc2<jeb> (not 1/152 or 162)		B6-short
553594	2/1/2018	5/17/2018	15	Tension	32.3	0		M	B6jeb-Lamc2<jeb> (not 1/152 or 162)	B6jeb-Lamc2<jeb> (not 1/152 or 162)		B6-short
553827	2/10/2018	5/23/2018	14.5714	Tension	12.1	0		M	B6jeb-Lamc2<jeb> (not 1/152 or 162)	B6jeb-Lamc2<jeb> (not 1/152 or 162)		B6-short
553828	2/10/2018	5/23/2018	14.5714	Tension	14.2	0		M	B6jeb-Lamc2<jeb> (not 1/152 or 162)	B6jeb-Lamc2<jeb> (not 1/152 or 162)		B6-short
553829	2/10/2018	5/23/2018	14.5714	Tension	14.8	0		M	B6jeb-Lamc2<jeb> (not 1/152 or 162)	B6jeb-Lamc2<jeb> (not 1/152 or 162)		B6-short
553830	2/10/2018	5/23/2018	14.5714	Tension	13	0		M	B6jeb-Lamc2<jeb> (not 1/152 or 162)	B6jeb-Lamc2<jeb> (not 1/152 or 162)		B6-short
553831	2/10/2018	5/23/2018	14.5714	Tension	9.9	0		M	B6jeb-Lamc2<jeb> (not 1/152 or 162)	B6jeb-Lamc2<jeb> (not 1/152 or 162)		B6-short
553832	2/10/2018	5/23/2018	14.5714	Tension	17.1	0		M	B6jeb-Lamc2<jeb> (not 1/152 or 162)	B6jeb-Lamc2<jeb> (not 1/152 or 162)		B6-short
553815	2/10/2018	5/23/2018	14.5714	Tension	13.1	0		M	B6jeb-Lamc2<jeb> (not 1/152 or 162)	B6jeb-Lamc2<jeb> (not 1/152 or 162)		B6-short
553816	2/10/2018	5/23/2018	14.5714	Tension	11	0		M	B6jeb-Lamc2<jeb> (not 1/152 or 162)	B6jeb-Lamc2<jeb> (not 1/152 or 162)		B6-short
553817	2/10/2018	5/23/2018	14.5714	Tension	11.7	0		M	B6jeb-Lamc2<jeb> (not 1/152 or 162)	B6jeb-Lamc2<jeb> (not 1/152 or 162)		B6-short
554081	2/13/2018	5/29/2018	15	Tension	27.2	0		M	B6jeb-Lamc2<jeb> (not 1/152 or 162)	B6jeb-Lamc2<jeb> (not 1/152 or 162)		B6-short
554082	2/13/2018	5/29/2018	15	Tension	30.7	0		M	B6jeb-Lamc2<jeb> (not 1/152 or 162)	B6jeb-Lamc2<jeb> (not 1/152 or 162)		B6-short
554083	2/13/2018	5/29/2018	15	Tension	25.1	0		M	B6jeb-Lamc2<jeb> (not 1/152 or 162)	B6jeb-Lamc2<jeb> (not 1/152 or 162)		B6-short
554096	2/14/2018	5/29/2018	14.8571	Tension	20.8	0		M	B6jeb-Lamc2<jeb> (not 1/152 or 162)	B6jeb-Lamc2<jeb> (not 1/152 or 162)		B6-short
554097	2/14/2018	5/29/2018	14.8571	Tension	23.3	0		M	B6jeb-Lamc2<jeb> (not 1/152 or 162)	B6jeb-Lamc2<jeb> (not 1/152 or 162)		B6-short
554098	2/14/2018	5/29/2018	14.8571	Tension	18.7	0		M	B6jeb-Lamc2<jeb> (not 1/152 or 162)	B6jeb-Lamc2<jeb> (not 1/152 or 162)		B6-short
554099	2/14/2018	5/29/2018	14.8571	Tension	17.9	0		M	B6jeb-Lamc2<jeb> (not 1/152 or 162)	B6jeb-Lamc2<jeb> (not 1/152 or 162)		B6-short
554100	2/14/2018	5/29/2018	14.8571	Tension	17.9	0		M	B6jeb-Lamc2<jeb> (not 1/152 or 162)	B6jeb-Lamc2<jeb> (not 1/152 or 162)		B6-short
554104	2/12/2018	5/29/2018	15.1429	Tension	21.6	0		M	B6jeb-Lamc2<jeb> (not 1/152 or 162)	B6jeb-Lamc2<jeb> (not 1/152 or 162)		B6-short
554405	2/26/2018	7/23/2018	21	Tension	39.4	0		M	B6(DST em14)-Lamc2<jeb>,DST3B<7 bp del> PINNAE REMOVED	B6(DST em14)-Lamc2<jeb>,DST3B<7 bp del> PINNAE REMOVED	B6(DST em14)-Lamc2<jeb>,DST3B<7 bp del> PINNAE REMOVED	DST em14 PINNAE
554105	2/12/2018	5/29/2018	15.1429	Tension	24	0		M	B6jeb-Lamc2<jeb> (not 1/152 or 162)	B6jeb-Lamc2<jeb> (not 1/152 or 162)		B6-short
554106	2/12/2018	5/29/2018	15.1429	Tension	16.9	0		M	B6jeb-Lamc2<jeb> (not 1/152 or 162)	B6jeb-Lamc2<jeb> (not 1/152 or 162)		B6-short
510589	2/25/2016	5/5/2016	10	Tension	21.2	0		M	B6jeb-Lamc2<jeb> (not 1/152 or 162)	B6jeb-Lamc2<jeb> (not 1/152 or 162)		B6-short
511131	2/27/2016	5/6/2016	9.85714	Tension	23.9	0		M	B6jeb-Lamc2<jeb> (not 1/152 or 162)	B6jeb-Lamc2<jeb> (not 1/152 or 162)		B6-short
511132	2/27/2016	5/6/2016	9.85714	Tension	20.1	0		M	B6jeb-Lamc2<jeb> (not 1/152 or 162)	B6jeb-Lamc2<jeb> (not 1/152 or 162)		B6-short
511133	2/27/2016	5/6/2016	9.85714	Tension	19	0		M	B6jeb-Lamc2<jeb> (not 1/152 or 162)	B6jeb-Lamc2<jeb> (not 1/152 or 162)		B6-short
511136	3/1/2016	5/9/2016	9.85714	Tension	22.5	0		M	B6jeb-Lamc2<jeb> (not 1/152 or 162)	B6jeb-Lamc2<jeb> (not 1/152 or 162)		B6-short
511137	3/1/2016	5/9/2016	9.85714	Tension	20.9	0		M	B6jeb-Lamc2<jeb> (not 1/152 or 162)	B6jeb-Lamc2<jeb> (not 1/152 or 162)		B6-short
511138	3/1/2016	5/9/2016	9.85714	Tension	21.2	0		M	B6jeb-Lamc2<jeb> (not 1/152 or 162)	B6jeb-Lamc2<jeb> (not 1/152 or 162)		B6-short
511139	3/1/2016	5/9/2016	9.85714	Tension	18.2	0		M	B6jeb-Lamc2<jeb> (not 1/152 or 162)	B6jeb-Lamc2<jeb> (not 1/152 or 162)		B6-short
554090	2/19/2018	6/4/2018	15	Tension	9	0		M	B6jeb-Lamc2<jeb> (not 1/152 or 162)	B6jeb-Lamc2<jeb> (not 1/152 or 162)		B6-short
554091	2/19/2018	6/4/2018	15	Tension	14.5	0		M	B6jeb-Lamc2<jeb> (not 1/152 or 162)	B6jeb-Lamc2<jeb> (not 1/152 or 162)		B6-short
554092	2/19/2018	6/4/2018	15	Tension	12.2	0		M	B6jeb-Lamc2<jeb> (not 1/152 or 162)	B6jeb-Lamc2<jeb> (not 1/152 or 162)		B6-short
554093	2/19/2018	6/4/2018	15	Tension	13.4	0		M	B6jeb-Lamc2<jeb> (not 1/152 or 162)	B6jeb-Lamc2<jeb> (not 1/152 or 162)		B6-short
554094	2/19/2018	6/4/2018	15	Tension	15.9	0		M	B6jeb-Lamc2<jeb> (not 1/152 or 162)	B6jeb-Lamc2<jeb> (not 1/152 or 162)		B6-short
541682	5/2/2017	7/11/2017	10	Tension	25	0		M	B6jeb-Lamc2<jeb> (not 1/152 or 162)	B6jeb-Lamc2<jeb> (not 1/152 or 162)		B6-short
541683	5/2/2017	7/11/2017	10	Tension	37.9	0		M	B6jeb-Lamc2<jeb> (not 1/152 or 162)	B6jeb-Lamc2<jeb> (not 1/152 or 162)		B6-short
541684	5/2/2017	7/11/2017	10	Tension	24.5	0		M	B6jeb-Lamc2<jeb> (not 1/152 or 162)	B6jeb-Lamc2<jeb> (not 1/152 or 162)		B6-short
541685	5/2/2017	7/11/2017	10	Tension	24.1	0		M	B6jeb-Lamc2<jeb> (not 1/152 or 162)	B6jeb-Lamc2<jeb> (not 1/152 or 162)		B6-short
516088	5/1/2016	7/15/2016	10.7143	Tension	22	0		M	B6jeb-Lamc2<jeb> (not 1/152 or 162)	B6jeb-Lamc2<jeb> (not 1/152 or 162)		B6-short
516089	5/1/2016	7/15/2016	10.7143	Tension	15.5	0		M	B6jeb-Lamc2<jeb> (not 1/152 or 162)	B6jeb-Lamc2<jeb> (not 1/152 or 162)		B6-short
516090	5/1/2016	7/15/2016	10.7143	Tension	19.6	0		M	B6jeb-Lamc2<jeb> (not 1/152 or 162)	B6jeb-Lamc2<jeb> (not 1/152 or 162)		B6-short
555439	4/4/2018	7/16/2018	14.7143	Tension	17.1	0		M	B6jeb-Lamc2<jeb> (not 1/152 or 162)	B6jeb-Lamc2<jeb> (not 1/152 or 162)		B6-short
555440	4/4/2018	7/16/2018	14.7143	Tension	14.8	0		M	B6jeb-Lamc2<jeb> (not 1/152 or 162)	B6jeb-Lamc2<jeb> (not 1/152 or 162)		B6-short
555441	4/4/2018	7/16/2018	14.7143	Tension	17.8	0		M	B6jeb-Lamc2<jeb> (not 1/152 or 162)	B6jeb-Lamc2<jeb> (not 1/152 or 162)		B6-short
555271	3/30/2018	7/16/2018	15.4286	Tension	6.9	0		M	B6jeb-Lamc2<jeb> (not 1/152 or 162)	B6jeb-Lamc2<jeb> (not 1/152 or 162)		B6-short
543231	5/31/2017	6/11/2018	53.7143	Tension	73.3	2		M	B6(DST em14)-DST3B-96 <7 bp del> (CR34)	B6(DST em14)-DST3B-96 <7 bp del> (CR34)		DST em14
543232	5/31/2017	6/11/2018	53.7143	Tension	78	2		M	B6(DST em14)-DST3B-96 <7 bp del> (CR34)	B6(DST em14)-DST3B-96 <7 bp del> (CR34)		DST em14
555272	3/30/2018	7/16/2018	15.4286	Tension	6.9	0		M	B6jeb-Lamc2<jeb> (not 1/152 or 162)	B6jeb-Lamc2<jeb> (not 1/152 or 162)		B6-short
555273	3/30/2018	7/16/2018	15.4286	Tension	12	0		M	B6jeb-Lamc2<jeb> (not 1/152 or 162)	B6jeb-Lamc2<jeb> (not 1/152 or 162)		B6-short
555274	3/30/2018	7/16/2018	15.4286	Tension	13.6	0		M	B6jeb-Lamc2<jeb> (not 1/152 or 162)	B6jeb-Lamc2<jeb> (not 1/152 or 162)		B6-short
555275	3/30/2018	7/16/2018	15.4286	Tension	17.1	0		M	B6jeb-Lamc2<jeb> (not 1/152 or 162)	B6jeb-Lamc2<jeb> (not 1/152 or 162)		B6-short
541688	5/7/2017	7/17/2017	10.1429	Tension	31.6	0		M	B6jeb-Lamc2<jeb> (not 1/152 or 162)	B6jeb-Lamc2<jeb> (not 1/152 or 162)		B6-short
541689	5/7/2017	7/17/2017	10.1429	Tension	23.8	0		M	B6jeb-Lamc2<jeb> (not 1/152 or 162)	B6jeb-Lamc2<jeb> (not 1/152 or 162)		B6-short
541690	5/7/2017	7/17/2017	10.1429	Tension	30.8	0		M	B6jeb-Lamc2<jeb> (not 1/152 or 162)	B6jeb-Lamc2<jeb> (not 1/152 or 162)		B6-short
541691	5/7/2017	7/17/2017	10.1429	Tension	26.1	0		M	B6jeb-Lamc2<jeb> (not 1/152 or 162)	B6jeb-Lamc2<jeb> (not 1/152 or 162)		B6-short
542435	5/18/2017	7/27/2017	10	Tension	43.5	0		M	B6jeb-Lamc2<jeb> (not 1/152 or 162)	B6jeb-Lamc2<jeb> (not 1/152 or 162)		B6-short
542436	5/18/2017	7/27/2017	10	Tension	30.3	0		M	B6jeb-Lamc2<jeb> (not 1/152 or 162)	B6jeb-Lamc2<jeb> (not 1/152 or 162)		B6-short
542437	5/18/2017	7/27/2017	10	Tension	24.7	0		M	B6jeb-Lamc2<jeb> (not 1/152 or 162)	B6jeb-Lamc2<jeb> (not 1/152 or 162)		B6-short
556186	4/29/2018	8/13/2018	15.1429	Tension	13.8	0		M	B6jeb-Lamc2<jeb> (not 1/152 or 162)	B6jeb-Lamc2<jeb> (not 1/152 or 162)		B6-short
548952	9/22/2017	7/23/2018	43.4286	Tension	30	0		M	B6(DST em14)-Lamc2<jeb>,DST3B<7 bp del> PINNAE REMOVED	B6(DST em14)-Lamc2<jeb>,DST3B-96 7 bp del	B6(DST em14)-Lamc2<jeb>,DST3B<7 bp del> PINNAE REMOVED	Dst em14 PINNAE
556187	4/29/2018	8/13/2018	15.1429	Tension	16.2	0		M	B6jeb-Lamc2<jeb> (not 1/152 or 162)	B6jeb-Lamc2<jeb> (not 1/152 or 162)		B6-short
556188	4/29/2018	8/13/2018	15.1429	Tension	15.8	0		M	B6jeb-Lamc2<jeb> (not 1/152 or 162)	B6jeb-Lamc2<jeb> (not 1/152 or 162)		B6-short
556189	4/29/2018	8/13/2018	15.1429	Tension	16	0		M	B6jeb-Lamc2<jeb> (not 1/152 or 162)	B6jeb-Lamc2<jeb> (not 1/152 or 162)		B6-short
556190	4/29/2018	8/13/2018	15.1429	Tension	16.1	0		M	B6jeb-Lamc2<jeb> (not 1/152 or 162)	B6jeb-Lamc2<jeb> (not 1/152 or 162)		B6-short
556199	4/28/2018	8/13/2018	15.2857	Tension	8.6	0		M	B6jeb-Lamc2<jeb> (not 1/152 or 162)	B6jeb-Lamc2<jeb> (not 1/152 or 162)		B6-short
556200	4/28/2018	8/13/2018	15.2857	Tension	12.1	0		M	B6jeb-Lamc2<jeb> (not 1/152 or 162)	B6jeb-Lamc2<jeb> (not 1/152 or 162)		B6-short
556201	4/28/2018	8/13/2018	15.2857	Tension	17.2	0		M	B6jeb-Lamc2<jeb> (not 1/152 or 162)	B6jeb-Lamc2<jeb> (not 1/152 or 162)		B6-short
556202	4/28/2018	8/13/2018	15.2857	Tension	18.4	0		M	B6jeb-Lamc2<jeb> (not 1/152 or 162)	B6jeb-Lamc2<jeb> (not 1/152 or 162)		B6-short
556407	5/3/2018	8/16/2018	15	Tension	13.2	0		M	B6jeb-Lamc2<jeb> (not 1/152 or 162)	B6jeb-Lamc2<jeb> (not 1/152 or 162)		B6-short
556408	5/3/2018	8/16/2018	15	Tension	13	0		M	B6jeb-Lamc2<jeb> (not 1/152 or 162)	B6jeb-Lamc2<jeb> (not 1/152 or 162)		B6-short
556443	5/2/2018	8/16/2018	15.1429	Tension	18.1	0		M	B6jeb-Lamc2<jeb> (not 1/152 or 162)	B6jeb-Lamc2<jeb> (not 1/152 or 162)		B6-short
556444	5/2/2018	8/16/2018	15.1429	Tension	15.5	0		M	B6jeb-Lamc2<jeb> (not 1/152 or 162)	B6jeb-Lamc2<jeb> (not 1/152 or 162)		B6-short
555885	4/20/2018	8/2/2018	14.8571	Tension	5	0		M	B6jeb-Lamc2<jeb> (not 1/152 or 162)	B6jeb-Lamc2<jeb> (not 1/152 or 162)		B6-short
555888	4/19/2018	8/2/2018	15	Tension	2.8	0		M	B6jeb-Lamc2<jeb> (not 1/152 or 162)	B6jeb-Lamc2<jeb> (not 1/152 or 162)		B6-short
555889	4/19/2018	8/2/2018	15	Tension	10.5	0		M	B6jeb-Lamc2<jeb> (not 1/152 or 162)	B6jeb-Lamc2<jeb> (not 1/152 or 162)		B6-short
555890	4/19/2018	8/2/2018	15	Tension	15	0		M	B6jeb-Lamc2<jeb> (not 1/152 or 162)	B6jeb-Lamc2<jeb> (not 1/152 or 162)		B6-short
555891	4/19/2018	8/2/2018	15	Tension	14.6	0		M	B6jeb-Lamc2<jeb> (not 1/152 or 162)	B6jeb-Lamc2<jeb> (not 1/152 or 162)		B6-short
556577	5/11/2018	8/22/2018	14.7143	Tension	5	0		M	B6jeb-Lamc2<jeb> (not 1/152 or 162)	B6jeb-Lamc2<jeb> (not 1/152 or 162)		B6-short
556578	5/11/2018	8/22/2018	14.7143	Tension	9.2	0		M	B6jeb-Lamc2<jeb> (not 1/152 or 162)	B6jeb-Lamc2<jeb> (not 1/152 or 162)		B6-short
556579	5/11/2018	8/22/2018	14.7143	Tension	10	0		M	B6jeb-Lamc2<jeb> (not 1/152 or 162)	B6jeb-Lamc2<jeb> (not 1/152 or 162)		B6-short
556580	5/11/2018	8/22/2018	14.7143	Tension	10	0		M	B6jeb-Lamc2<jeb> (not 1/152 or 162)	B6jeb-Lamc2<jeb> (not 1/152 or 162)		B6-short
555894	4/22/2018	8/6/2018	15.1429	Tension	12.8	0		M	B6jeb-Lamc2<jeb> (not 1/152 or 162)	B6jeb-Lamc2<jeb> (not 1/152 or 162)		B6-short
555895	4/22/2018	8/6/2018	15.1429	Tension	13.8	0		M	B6jeb-Lamc2<jeb> (not 1/152 or 162)	B6jeb-Lamc2<jeb> (not 1/152 or 162)		B6-short
555896	4/22/2018	8/6/2018	15.1429	Tension	14.5	0		M	B6jeb-Lamc2<jeb> (not 1/152 or 162)	B6jeb-Lamc2<jeb> (not 1/152 or 162)		B6-short
555897	4/22/2018	8/6/2018	15.1429	Tension	13.4	0		M	B6jeb-Lamc2<jeb> (not 1/152 or 162)	B6jeb-Lamc2<jeb> (not 1/152 or 162)		B6-short
556182	4/27/2018	8/8/2018	14.7143	Tension	17.9	0		M	B6jeb-Lamc2<jeb> (not 1/152 or 162)	B6jeb-Lamc2<jeb> (not 1/152 or 162)		B6-short
556183	4/27/2018	8/8/2018	14.7143	Tension	19.8	0		M	B6jeb-Lamc2<jeb> (not 1/152 or 162)	B6jeb-Lamc2<jeb> (not 1/152 or 162)		B6-short
556184	4/27/2018	8/8/2018	14.7143	Tension	16.3	0		M	B6jeb-Lamc2<jeb> (not 1/152 or 162)	B6jeb-Lamc2<jeb> (not 1/152 or 162)		B6-short
557088	5/27/2018	9/11/2018	15.2857	Tension	21.7	0		M	B6jeb-Lamc2<jeb> (not 1/152 or 162)	B6jeb-Lamc2<jeb> (not 1/152 or 162)		B6-short
557089	5/27/2018	9/11/2018	15.2857	Tension	14	0		M	B6jeb-Lamc2<jeb> (not 1/152 or 162)	B6jeb-Lamc2<jeb> (not 1/152 or 162)		B6-short
557090	5/27/2018	9/11/2018	15.2857	Tension	15.5	0		M	B6jeb-Lamc2<jeb> (not 1/152 or 162)	B6jeb-Lamc2<jeb> (not 1/152 or 162)		B6-short
557091	5/27/2018	9/11/2018	15.2857	Tension	18.5	0		M	B6jeb-Lamc2<jeb> (not 1/152 or 162)	B6jeb-Lamc2<jeb> (not 1/152 or 162)		B6-short
557092	5/27/2018	9/11/2018	15.2857	Tension	14.9	0		M	B6jeb-Lamc2<jeb> (not 1/152 or 162)	B6jeb-Lamc2<jeb> (not 1/152 or 162)		B6-short
520633	7/3/2016	9/14/2016	10.4286	Tension	21	0		M	B6jeb-Lamc2<jeb> (not 1/152 or 162)	B6jeb-Lamc2<jeb> (not 1/152 or 162)		B6-short
520634	7/3/2016	9/14/2016	10.4286	Tension	20.4	0		M	B6jeb-Lamc2<jeb> (not 1/152 or 162)	B6jeb-Lamc2<jeb> (not 1/152 or 162)		B6-short
520635	7/3/2016	9/14/2016	10.4286	Tension	23.8	0		M	B6jeb-Lamc2<jeb> (not 1/152 or 162)	B6jeb-Lamc2<jeb> (not 1/152 or 162)		B6-short
520636	7/3/2016	9/14/2016	10.4286	Tension	16.2	0		M	B6jeb-Lamc2<jeb> (not 1/152 or 162)	B6jeb-Lamc2<jeb> (not 1/152 or 162)		B6-short
520637	7/3/2016	9/14/2016	10.4286	Tension	16.7	0		M	B6jeb-Lamc2<jeb> (not 1/152 or 162)	B6jeb-Lamc2<jeb> (not 1/152 or 162)		B6-short
520638	7/3/2016	9/14/2016	10.4286	Tension	20.9	0		M	B6jeb-Lamc2<jeb> (not 1/152 or 162)	B6jeb-Lamc2<jeb> (not 1/152 or 162)		B6-short
521264	7/9/2016	9/16/2016	9.85714	Tension	21.8	0		M	B6jeb-Lamc2<jeb> (not 1/152 or 162)	B6jeb-Lamc2<jeb> (not 1/152 or 162)		B6-short
521265	7/9/2016	9/16/2016	9.85714	Tension	20.6	0		M	B6jeb-Lamc2<jeb> (not 1/152 or 162)	B6jeb-Lamc2<jeb> (not 1/152 or 162)		B6-short
521266	7/9/2016	9/16/2016	9.85714	Tension	17.9	0		M	B6jeb-Lamc2<jeb> (not 1/152 or 162)	B6jeb-Lamc2<jeb> (not 1/152 or 162)		B6-short
521267	7/9/2016	9/16/2016	9.85714	Tension	23	0		M	B6jeb-Lamc2<jeb> (not 1/152 or 162)	B6jeb-Lamc2<jeb> (not 1/152 or 162)		B6-short
521268	7/9/2016	9/16/2016	9.85714	Tension	18.7	0		M	B6jeb-Lamc2<jeb> (not 1/152 or 162)	B6jeb-Lamc2<jeb> (not 1/152 or 162)		B6-short
557623	6/4/2018	9/17/2018	15	Tension	17	0		M	B6jeb-Lamc2<jeb> (not 1/152 or 162)	B6jeb-Lamc2<jeb> (not 1/152 or 162)		B6-short
557624	6/4/2018	9/17/2018	15	Tension	18.5	0		M	B6jeb-Lamc2<jeb> (not 1/152 or 162)	B6jeb-Lamc2<jeb> (not 1/152 or 162)		B6-short
557625	6/4/2018	9/17/2018	15	Tension	17.7	0		M	B6jeb-Lamc2<jeb> (not 1/152 or 162)	B6jeb-Lamc2<jeb> (not 1/152 or 162)		B6-short
520130	6/26/2016	9/2/2016	9.71429	Tension	19.5	0		M	B6jeb-Lamc2<jeb> (not 1/152 or 162)	B6jeb-Lamc2<jeb> (not 1/152 or 162)		B6-short
520131	6/26/2016	9/2/2016	9.71429	Tension	21.5	0		M	B6jeb-Lamc2<jeb> (not 1/152 or 162)	B6jeb-Lamc2<jeb> (not 1/152 or 162)		B6-short
520132	6/26/2016	9/2/2016	9.71429	Tension	20	0		M	B6jeb-Lamc2<jeb> (not 1/152 or 162)	B6jeb-Lamc2<jeb> (not 1/152 or 162)		B6-short
545560	7/19/2017	9/26/2017	9.85714	Tension	23.7	0		M	B6jeb-Lamc2<jeb> (not 1/152 or 162)	B6jeb-Lamc2<jeb> (not 1/152 or 162)		B6-short
545584	7/19/2017	9/26/2017	9.85714	Tension	29.2	0		M	B6jeb-Lamc2<jeb> (not 1/152 or 162)	B6jeb-Lamc2<jeb> (not 1/152 or 162)		B6-short
545585	7/19/2017	9/26/2017	9.85714	Tension	26.8	0		M	B6jeb-Lamc2<jeb> (not 1/152 or 162)	B6jeb-Lamc2<jeb> (not 1/152 or 162)		B6-short
545586	7/19/2017	9/26/2017	9.85714	Tension	25.6	0		M	B6jeb-Lamc2<jeb> (not 1/152 or 162)	B6jeb-Lamc2<jeb> (not 1/152 or 162)		B6-short
545579	7/19/2017	9/26/2017	9.85714	Tension	25	0		M	B6jeb-Lamc2<jeb> (not 1/152 or 162)	B6jeb-Lamc2<jeb> (not 1/152 or 162)		B6-short
545580	7/19/2017	9/26/2017	9.85714	Tension	24.7	0		M	B6jeb-Lamc2<jeb> (not 1/152 or 162)	B6jeb-Lamc2<jeb> (not 1/152 or 162)		B6-short
545581	7/19/2017	9/26/2017	9.85714	Tension	21.3	0		M	B6jeb-Lamc2<jeb> (not 1/152 or 162)	B6jeb-Lamc2<jeb> (not 1/152 or 162)		B6-short
545582	7/19/2017	9/26/2017	9.85714	Tension	22.9	0		M	B6jeb-Lamc2<jeb> (not 1/152 or 162)	B6jeb-Lamc2<jeb> (not 1/152 or 162)		B6-short
545583	7/19/2017	9/26/2017	9.85714	Tension	20.2	0		M	B6jeb-Lamc2<jeb> (not 1/152 or 162)	B6jeb-Lamc2<jeb> (not 1/152 or 162)		B6-short
544414	6/27/2017	9/5/2017	10	Tension	31.8	0		M	B6jeb-Lamc2<jeb> (not 1/152 or 162)	B6jeb-Lamc2<jeb> (not 1/152 or 162)		B6-short
544415	6/27/2017	9/5/2017	10	Tension	34.2	0		M	B6jeb-Lamc2<jeb> (not 1/152 or 162)	B6jeb-Lamc2<jeb> (not 1/152 or 162)		B6-short
544416	6/27/2017	9/5/2017	10	Tension	30.3	0		M	B6jeb-Lamc2<jeb> (not 1/152 or 162)	B6jeb-Lamc2<jeb> (not 1/152 or 162)		B6-short
544417	6/27/2017	9/5/2017	10	Tension	28	0		M	B6jeb-Lamc2<jeb> (not 1/152 or 162)	B6jeb-Lamc2<jeb> (not 1/152 or 162)		B6-short
557070	5/24/2018	9/6/2018	15	Tension	10	0		M	B6jeb-Lamc2<jeb> (not 1/152 or 162)	B6jeb-Lamc2<jeb> (not 1/152 or 162)		B6-short
557071	5/24/2018	9/6/2018	15	Tension	11.8	0		M	B6jeb-Lamc2<jeb> (not 1/152 or 162)	B6jeb-Lamc2<jeb> (not 1/152 or 162)		B6-short
557078	5/25/2018	9/6/2018	14.8571	Tension	16.4	0		M	B6jeb-Lamc2<jeb> (not 1/152 or 162)	B6jeb-Lamc2<jeb> (not 1/152 or 162)		B6-short
557079	5/25/2018	9/6/2018	14.8571	Tension	21.1	0		M	B6jeb-Lamc2<jeb> (not 1/152 or 162)	B6jeb-Lamc2<jeb> (not 1/152 or 162)		B6-short
557081	5/25/2018	9/6/2018	14.8571	Tension	15.2	0		M	B6jeb-Lamc2<jeb> (not 1/152 or 162)	B6jeb-Lamc2<jeb> (not 1/152 or 162)		B6-short
557082	5/25/2018	9/6/2018	14.8571	Tension	29	0		M	B6jeb-Lamc2<jeb> (not 1/152 or 162)	B6jeb-Lamc2<jeb> (not 1/152 or 162)		B6-short
557083	5/25/2018	9/6/2018	14.8571	Tension	20.4	0		M	B6jeb-Lamc2<jeb> (not 1/152 or 162)	B6jeb-Lamc2<jeb> (not 1/152 or 162)		B6-short
557072	5/24/2018	9/6/2018	15	Tension	15.9	0		M	B6jeb-Lamc2<jeb> (not 1/152 or 162)	B6jeb-Lamc2<jeb> (not 1/152 or 162)		B6-short
557073	5/24/2018	9/6/2018	15	Tension	22.3	0		M	B6jeb-Lamc2<jeb> (not 1/152 or 162)	B6jeb-Lamc2<jeb> (not 1/152 or 162)		B6-short
557074	5/24/2018	9/6/2018	15	Tension	10.7	0		M	B6jeb-Lamc2<jeb> (not 1/152 or 162)	B6jeb-Lamc2<jeb> (not 1/152 or 162)		B6-short
557075	5/24/2018	9/6/2018	15	Tension	16.2	0		M	B6jeb-Lamc2<jeb> (not 1/152 or 162)	B6jeb-Lamc2<jeb> (not 1/152 or 162)		B6-short
557076	5/24/2018	9/6/2018	15	Tension	15.7	0		M	B6jeb-Lamc2<jeb> (not 1/152 or 162)	B6jeb-Lamc2<jeb> (not 1/152 or 162)		B6-short

## Sheet: ear tail body scores 031823
ID	Date born	Date	AgeAtTest(wks)	DataType	Ear scores	Tail scores	Body scores	Sex	NameToUse	Strain	RecipientWorkingName	Group
555343	4/2/2018	8/21/2018	20.1429	jeb Scores 1	2	0	1	M	B6(DST em13)-Dst1751<1016 bp del> (CR18)	B6(DST em13)-Dst1751<1016 bp del> (CR18)		DST em13
556080	4/25/2018	8/21/2018	16.8571	jeb Scores 1	0	0	0	F	B6(DST em13)-Dst1751<1016 bp del> (CR18)	B6(DST em13)-Dst1751<1016 bp del> (CR18)		DST em13
555343	4/2/2018	8/14/2018	19.1429	jeb Scores 1	3	0	0	M	B6(DST em13)-Dst1751<1016 bp del> (CR18)	B6(DST em13)-Dst1751<1016 bp del> (CR18)		DST em13
556080	4/25/2018	8/14/2018	15.8571	jeb Scores 1	0	0	0	F	B6(DST em13)-Dst1751<1016 bp del> (CR18)	B6(DST em13)-Dst1751<1016 bp del> (CR18)		DST em13
556081	4/25/2018	8/14/2018	15.8571	jeb Scores 1	0	0	0	F	B6(DST em13)-Dst1751<1016 bp del> (CR18)	B6(DST em13)-Dst1751<1016 bp del> (CR18)		DST em13
556082	4/25/2018	8/14/2018	15.8571	jeb Scores 1	0	0	0	M	B6(DST em13)-Dst1751<1016 bp del> (CR18)	B6(DST em13)-Dst1751<1016 bp del> (CR18)		DST em13
556733	5/16/2018	8/14/2018	12.8571	jeb Scores 1	0	0	0	F	B6(DST em13)-Dst1751<1016 bp del> (CR18)	B6(DST em13)-Dst1751<1016 bp del> (CR18)		DST em13
556734	5/16/2018	8/14/2018	12.8571	jeb Scores 1	0	0	0	F	B6(DST em13)-Dst1751<1016 bp del> (CR18)	B6(DST em13)-Dst1751<1016 bp del> (CR18)		DST em13
556735	5/16/2018	8/14/2018	12.8571	jeb Scores 1	0	0	0	M	B6(DST em13)-Dst1751<1016 bp del> (CR18)	B6(DST em13)-Dst1751<1016 bp del> (CR18)		DST em13
557979	6/27/2018	8/14/2018	6.85714	jeb Scores 1	0	0	0	F	B6(DST em13)-Dst1751<1016 bp del> (CR18)	B6(DST em13)-Dst1751<1016 bp del> (CR18)		DST em13
558471	7/19/2018	8/14/2018	3.71429	jeb Scores 1	0	0	0	F	B6(DST em13)-Dst1751<1016 bp del> (CR18)	B6(DST em13)-Dst1751<1016 bp del> (CR18)		DST em13
558472	7/19/2018	8/14/2018	3.71429	jeb Scores 1	0	0	0	F	B6(DST em13)-Dst1751<1016 bp del> (CR18)	B6(DST em13)-Dst1751<1016 bp del> (CR18)		DST em13
558473	7/19/2018	8/14/2018	3.71429	jeb Scores 1	0	0	0	F	B6(DST em13)-Dst1751<1016 bp del> (CR18)	B6(DST em13)-Dst1751<1016 bp del> (CR18)		DST em13
558474	7/19/2018	8/14/2018	3.71429	jeb Scores 1	0	0	0	F	B6(DST em13)-Dst1751<1016 bp del> (CR18)	B6(DST em13)-Dst1751<1016 bp del> (CR18)		DST em13
558475	7/19/2018	8/14/2018	3.71429	jeb Scores 1	0	0	0	M	B6(DST em13)-Dst1751<1016 bp del> (CR18)	B6(DST em13)-Dst1751<1016 bp del> (CR18)		DST em13
558476	7/19/2018	8/14/2018	3.71429	jeb Scores 1	0	0	0	M	B6(DST em13)-Dst1751<1016 bp del> (CR18)	B6(DST em13)-Dst1751<1016 bp del> (CR18)		DST em13
558477	7/19/2018	8/14/2018	3.71429	jeb Scores 1	0	0	0	M	B6(DST em13)-Dst1751<1016 bp del> (CR18)	B6(DST em13)-Dst1751<1016 bp del> (CR18)		DST em13
558478	7/19/2018	8/14/2018	3.71429	jeb Scores 1	0	0	0	M	B6(DST em13)-Dst1751<1016 bp del> (CR18)	B6(DST em13)-Dst1751<1016 bp del> (CR18)		DST em13
558479	7/15/2018	8/14/2018	4.28571	jeb Scores 1	0	0	0	F	B6(DST em13)-Dst1751<1016 bp del> (CR18)	B6(DST em13)-Dst1751<1016 bp del> (CR18)		DST em13
558480	7/15/2018	8/14/2018	4.28571	jeb Scores 1	0	0	0	F	B6(DST em13)-Dst1751<1016 bp del> (CR18)	B6(DST em13)-Dst1751<1016 bp del> (CR18)		DST em13
558481	7/15/2018	8/14/2018	4.28571	jeb Scores 1	0	0	0	F	B6(DST em13)-Dst1751<1016 bp del> (CR18)	B6(DST em13)-Dst1751<1016 bp del> (CR18)		DST em13
558482	7/15/2018	8/14/2018	4.28571	jeb Scores 1	0	0	0	F	B6(DST em13)-Dst1751<1016 bp del> (CR18)	B6(DST em13)-Dst1751<1016 bp del> (CR18)		DST em13
558483	7/15/2018	8/14/2018	4.28571	jeb Scores 1	0	0	0	F	B6(DST em13)-Dst1751<1016 bp del> (CR18)	B6(DST em13)-Dst1751<1016 bp del> (CR18)		DST em13
558484	7/15/2018	8/14/2018	4.28571	jeb Scores 1	0	0	0	M	B6(DST em13)-Dst1751<1016 bp del> (CR18)	B6(DST em13)-Dst1751<1016 bp del> (CR18)		DST em13
558485	7/15/2018	8/14/2018	4.28571	jeb Scores 1	0	0	0	M	B6(DST em13)-Dst1751<1016 bp del> (CR18)	B6(DST em13)-Dst1751<1016 bp del> (CR18)		DST em13
558486	7/15/2018	8/14/2018	4.28571	jeb Scores 1	0	0	0	M	B6(DST em13)-Dst1751<1016 bp del> (CR18)	B6(DST em13)-Dst1751<1016 bp del> (CR18)		DST em13
558487	7/15/2018	8/14/2018	4.28571	jeb Scores 1	0	0	0	M	B6(DST em13)-Dst1751<1016 bp del> (CR18)	B6(DST em13)-Dst1751<1016 bp del> (CR18)		DST em13
556736	5/16/2018	8/14/2018	12.8571	jeb Scores 1	0	0	0	M	B6(DST em13)-Dst1751<1016 bp del> pinnae removed	B6(DST em13)-Dst1751<1016 bp del> (CR18)	B6(DST em13)-Dst1751<1016 bp del> pinnae removed	DST em13
556737	5/16/2018	8/14/2018	12.8571	jeb Scores 1	0	0	0	M	B6(DST em13)-Dst1751<1016 bp del> pinnae removed	B6(DST em13)-Dst1751<1016 bp del> (CR18)	B6(DST em13)-Dst1751<1016 bp del> pinnae removed	DST em13
556738	5/16/2018	8/14/2018	12.8571	jeb Scores 1	0	0	0	M	B6(DST em13)-Dst1751<1016 bp del> pinnae removed	B6(DST em13)-Dst1751<1016 bp del> (CR18)	B6(DST em13)-Dst1751<1016 bp del> pinnae removed	DST em13
556739	5/16/2018	8/14/2018	12.8571	jeb Scores 1	0	0	0	M	B6(DST em13)-Dst1751<1016 bp del> pinnae removed	B6(DST em13)-Dst1751<1016 bp del> (CR18)	B6(DST em13)-Dst1751<1016 bp del> pinnae removed	DST em13
553294	1/26/2018	8/14/2018	28.5714	jeb Scores 1	0	0	0	F	B6(DST em14)-DST3B-96 <7 bp del> (CR34)	B6(DST em14)-DST3B-96 <7 bp del> (CR34)		DST em14
511590	3/6/2016	4/12/2016	5.28571	jeb Scores 1	0	0	0	M	B6(DST em 6)-Lamc2<jeb>,DST3A-169<21 bp del +2 ins> (CR13)	B6(DST CR13)-Lamc2<jeb>,DST3A-169 (21 bp del+2 bp ins)	B6(DST em 6)-Lamc2<jeb>,DST3A-169<21 bp del +2 ins> (CR13)	Dst em6
511592	3/6/2016	4/12/2016	5.28571	jeb Scores 1	0	0	0	M	B6(DST em 6)-Lamc2<jeb>,DST3A-169<21 bp del +2 ins> (CR13)	B6(DST CR13)-Lamc2<jeb>,DST3A-169 (21 bp del+2 bp ins)	B6(DST em 6)-Lamc2<jeb>,DST3A-169<21 bp del +2 ins> (CR13)	Dst em6
511593	3/6/2016	4/12/2016	5.28571	jeb Scores 1	0	0	0	M	B6(DST em 6)-Lamc2<jeb>,DST3A-169<21 bp del +2 ins> (CR13)	B6(DST CR13)-Lamc2<jeb>,DST3A-169 (21 bp del+2 bp ins)	B6(DST em 6)-Lamc2<jeb>,DST3A-169<21 bp del +2 ins> (CR13)	Dst em6
511594	3/6/2016	4/12/2016	5.28571	jeb Scores 1	0	0	0	M	B6(DST em 6)-Lamc2<jeb>,DST3A-169<21 bp del +2 ins> (CR13)	B6(DST CR13)-Lamc2<jeb>,DST3A-169 (21 bp del+2 bp ins)	B6(DST em 6)-Lamc2<jeb>,DST3A-169<21 bp del +2 ins> (CR13)	Dst em6
512135	3/9/2016	4/12/2016	4.85714	jeb Scores 1	0	0		M	B6(DST em 1)-Lamc2<jeb>,DST3A<Repl> (CR16)	B6(DST CR16)-Lamc2<jeb> DST3ARepl	B6(DST em 1)-Lamc2<jeb>,DST3A<Repl> (CR16)	DST em1 jeb
512136	3/9/2016	4/12/2016	4.85714	jeb Scores 1	0	0		M	B6(DST em 1)-Lamc2<jeb>,DST3A<Repl> (CR16)	B6(DST CR16)-Lamc2<jeb> DST3ARepl	B6(DST em 1)-Lamc2<jeb>,DST3A<Repl> (CR16)	DST em1 jeb
512138	3/9/2016	4/12/2016	4.85714	jeb Scores 1	0	0		M	B6(DST em 1)-Lamc2<jeb>,DST3A<Repl> (CR16)	B6(DST CR16)-Lamc2<jeb> DST3ARepl	B6(DST em 1)-Lamc2<jeb>,DST3A<Repl> (CR16)	DST em1 jeb
511590	3/6/2016	4/19/2016	6.28571	jeb Scores 1	0	0	0	M	B6(DST em 6)-Lamc2<jeb>,DST3A-169<21 bp del +2 ins> (CR13)	B6(DST CR13)-Lamc2<jeb>,DST3A-169 (21 bp del+2 bp ins)	B6(DST em 6)-Lamc2<jeb>,DST3A-169<21 bp del +2 ins> (CR13)	Dst em6
511592	3/6/2016	4/19/2016	6.28571	jeb Scores 1	0	0	0	M	B6(DST em 6)-Lamc2<jeb>,DST3A-169<21 bp del +2 ins> (CR13)	B6(DST CR13)-Lamc2<jeb>,DST3A-169 (21 bp del+2 bp ins)	B6(DST em 6)-Lamc2<jeb>,DST3A-169<21 bp del +2 ins> (CR13)	Dst em6
511593	3/6/2016	4/19/2016	6.28571	jeb Scores 1	0	0	0	M	B6(DST em 6)-Lamc2<jeb>,DST3A-169<21 bp del +2 ins> (CR13)	B6(DST CR13)-Lamc2<jeb>,DST3A-169 (21 bp del+2 bp ins)	B6(DST em 6)-Lamc2<jeb>,DST3A-169<21 bp del +2 ins> (CR13)	Dst em6
511594	3/6/2016	4/19/2016	6.28571	jeb Scores 1	0	0	0	M	B6(DST em 6)-Lamc2<jeb>,DST3A-169<21 bp del +2 ins> (CR13)	B6(DST CR13)-Lamc2<jeb>,DST3A-169 (21 bp del+2 bp ins)	B6(DST em 6)-Lamc2<jeb>,DST3A-169<21 bp del +2 ins> (CR13)	Dst em6
512135	3/9/2016	4/19/2016	5.85714	jeb Scores 1	0	0		M	B6(DST em 1)-Lamc2<jeb>,DST3A<Repl> (CR16)	B6(DST CR16)-Lamc2<jeb> DST3ARepl	B6(DST em 1)-Lamc2<jeb>,DST3A<Repl> (CR16)	DST em1 jeb
512136	3/9/2016	4/19/2016	5.85714	jeb Scores 1	0	0		M	B6(DST em 1)-Lamc2<jeb>,DST3A<Repl> (CR16)	B6(DST CR16)-Lamc2<jeb> DST3ARepl	B6(DST em 1)-Lamc2<jeb>,DST3A<Repl> (CR16)	DST em1 jeb
512138	3/9/2016	4/19/2016	5.85714	jeb Scores 1	0	0		M	B6(DST em 1)-Lamc2<jeb>,DST3A<Repl> (CR16)	B6(DST CR16)-Lamc2<jeb> DST3ARepl	B6(DST em 1)-Lamc2<jeb>,DST3A<Repl> (CR16)	DST em1 jeb
511590	3/6/2016	4/26/2016	7.28571	jeb Scores 1	0	0	0	M	B6(DST em 6)-Lamc2<jeb>,DST3A-169<21 bp del +2 ins> (CR13)	B6(DST CR13)-Lamc2<jeb>,DST3A-169 (21 bp del+2 bp ins)	B6(DST em 6)-Lamc2<jeb>,DST3A-169<21 bp del +2 ins> (CR13)	Dst em6
511592	3/6/2016	4/26/2016	7.28571	jeb Scores 1	0	0	0	M	B6(DST em 6)-Lamc2<jeb>,DST3A-169<21 bp del +2 ins> (CR13)	B6(DST CR13)-Lamc2<jeb>,DST3A-169 (21 bp del+2 bp ins)	B6(DST em 6)-Lamc2<jeb>,DST3A-169<21 bp del +2 ins> (CR13)	Dst em6
511593	3/6/2016	4/26/2016	7.28571	jeb Scores 1	0	0	0	M	B6(DST em 6)-Lamc2<jeb>,DST3A-169<21 bp del +2 ins> (CR13)	B6(DST CR13)-Lamc2<jeb>,DST3A-169 (21 bp del+2 bp ins)	B6(DST em 6)-Lamc2<jeb>,DST3A-169<21 bp del +2 ins> (CR13)	Dst em6
511594	3/6/2016	4/26/2016	7.28571	jeb Scores 1	0	0	0	M	B6(DST em 6)-Lamc2<jeb>,DST3A-169<21 bp del +2 ins> (CR13)	B6(DST CR13)-Lamc2<jeb>,DST3A-169 (21 bp del+2 bp ins)	B6(DST em 6)-Lamc2<jeb>,DST3A-169<21 bp del +2 ins> (CR13)	Dst em6
512135	3/9/2016	4/26/2016	6.85714	jeb Scores 1	0	0		M	B6(DST em 1)-Lamc2<jeb>,DST3A<Repl> (CR16)	B6(DST CR16)-Lamc2<jeb> DST3ARepl	B6(DST em 1)-Lamc2<jeb>,DST3A<Repl> (CR16)	DST em1 jeb
512136	3/9/2016	4/26/2016	6.85714	jeb Scores 1	0	0		M	B6(DST em 1)-Lamc2<jeb>,DST3A<Repl> (CR16)	B6(DST CR16)-Lamc2<jeb> DST3ARepl	B6(DST em 1)-Lamc2<jeb>,DST3A<Repl> (CR16)	DST em1 jeb
512138	3/9/2016	4/26/2016	6.85714	jeb Scores 1	0	0		M	B6(DST em 1)-Lamc2<jeb>,DST3A<Repl> (CR16)	B6(DST CR16)-Lamc2<jeb> DST3ARepl	B6(DST em 1)-Lamc2<jeb>,DST3A<Repl> (CR16)	DST em1 jeb
508892	1/24/2016	4/28/2016	13.5714	jeb Scores 1	6	0		M	B6(DST em 9)-DST3A-169<43 bp del> (CR11)	B6(DST CR11)-DST3A-169 (43 bp del)	B6(DST em 9)-DST3A-169<43 bp del> (CR11)	Dst em9
511590	3/6/2016	5/3/2016	8.28571	jeb Scores 1	0	0	0	M	B6(DST em 6)-Lamc2<jeb>,DST3A-169<21 bp del +2 ins> (CR13)	B6(DST CR13)-Lamc2<jeb>,DST3A-169 (21 bp del+2 bp ins)	B6(DST em 6)-Lamc2<jeb>,DST3A-169<21 bp del +2 ins> (CR13)	Dst em6
511592	3/6/2016	5/3/2016	8.28571	jeb Scores 1	0	0	0	M	B6(DST em 6)-Lamc2<jeb>,DST3A-169<21 bp del +2 ins> (CR13)	B6(DST CR13)-Lamc2<jeb>,DST3A-169 (21 bp del+2 bp ins)	B6(DST em 6)-Lamc2<jeb>,DST3A-169<21 bp del +2 ins> (CR13)	Dst em6
511593	3/6/2016	5/3/2016	8.28571	jeb Scores 1	0	0	0	M	B6(DST em 6)-Lamc2<jeb>,DST3A-169<21 bp del +2 ins> (CR13)	B6(DST CR13)-Lamc2<jeb>,DST3A-169 (21 bp del+2 bp ins)	B6(DST em 6)-Lamc2<jeb>,DST3A-169<21 bp del +2 ins> (CR13)	Dst em6
511594	3/6/2016	5/3/2016	8.28571	jeb Scores 1	0	0	0	M	B6(DST em 6)-Lamc2<jeb>,DST3A-169<21 bp del +2 ins> (CR13)	B6(DST CR13)-Lamc2<jeb>,DST3A-169 (21 bp del+2 bp ins)	B6(DST em 6)-Lamc2<jeb>,DST3A-169<21 bp del +2 ins> (CR13)	Dst em6
512135	3/9/2016	5/3/2016	7.85714	jeb Scores 1	0	0		M	B6(DST em 1)-Lamc2<jeb>,DST3A<Repl> (CR16)	B6(DST CR16)-Lamc2<jeb> DST3ARepl	B6(DST em 1)-Lamc2<jeb>,DST3A<Repl> (CR16)	DST em1 jeb
512136	3/9/2016	5/3/2016	7.85714	jeb Scores 1	0	0		M	B6(DST em 1)-Lamc2<jeb>,DST3A<Repl> (CR16)	B6(DST CR16)-Lamc2<jeb> DST3ARepl	B6(DST em 1)-Lamc2<jeb>,DST3A<Repl> (CR16)	DST em1 jeb
512138	3/9/2016	5/3/2016	7.85714	jeb Scores 1	0	0		M	B6(DST em 1)-Lamc2<jeb>,DST3A<Repl> (CR16)	B6(DST CR16)-Lamc2<jeb> DST3ARepl	B6(DST em 1)-Lamc2<jeb>,DST3A<Repl> (CR16)	DST em1 jeb
511590	3/6/2016	5/10/2016	9.28571	jeb Scores 1	0	0	0	M	B6(DST em 6)-Lamc2<jeb>,DST3A-169<21 bp del +2 ins> (CR13)	B6(DST CR13)-Lamc2<jeb>,DST3A-169 (21 bp del+2 bp ins)	B6(DST em 6)-Lamc2<jeb>,DST3A-169<21 bp del +2 ins> (CR13)	Dst em6
511592	3/6/2016	5/10/2016	9.28571	jeb Scores 1	0	0	0	M	B6(DST em 6)-Lamc2<jeb>,DST3A-169<21 bp del +2 ins> (CR13)	B6(DST CR13)-Lamc2<jeb>,DST3A-169 (21 bp del+2 bp ins)	B6(DST em 6)-Lamc2<jeb>,DST3A-169<21 bp del +2 ins> (CR13)	Dst em6
511593	3/6/2016	5/10/2016	9.28571	jeb Scores 1	0	0	0	M	B6(DST em 6)-Lamc2<jeb>,DST3A-169<21 bp del +2 ins> (CR13)	B6(DST CR13)-Lamc2<jeb>,DST3A-169 (21 bp del+2 bp ins)	B6(DST em 6)-Lamc2<jeb>,DST3A-169<21 bp del +2 ins> (CR13)	Dst em6
511594	3/6/2016	5/10/2016	9.28571	jeb Scores 1	0	0	0	M	B6(DST em 6)-Lamc2<jeb>,DST3A-169<21 bp del +2 ins> (CR13)	B6(DST CR13)-Lamc2<jeb>,DST3A-169 (21 bp del+2 bp ins)	B6(DST em 6)-Lamc2<jeb>,DST3A-169<21 bp del +2 ins> (CR13)	Dst em6
512135	3/9/2016	5/10/2016	8.85714	jeb Scores 1	0	1		M	B6(DST em 1)-Lamc2<jeb>,DST3A<Repl> (CR16)	B6(DST CR16)-Lamc2<jeb> DST3ARepl	B6(DST em 1)-Lamc2<jeb>,DST3A<Repl> (CR16)	DST em1 jeb
512136	3/9/2016	5/10/2016	8.85714	jeb Scores 1	0	0		M	B6(DST em 1)-Lamc2<jeb>,DST3A<Repl> (CR16)	B6(DST CR16)-Lamc2<jeb> DST3ARepl	B6(DST em 1)-Lamc2<jeb>,DST3A<Repl> (CR16)	DST em1 jeb
512138	3/9/2016	5/10/2016	8.85714	jeb Scores 1	0	0		M	B6(DST em 1)-Lamc2<jeb>,DST3A<Repl> (CR16)	B6(DST CR16)-Lamc2<jeb> DST3ARepl	B6(DST em 1)-Lamc2<jeb>,DST3A<Repl> (CR16)	DST em1 jeb
511590	3/6/2016	5/17/2016	10.2857	jeb Scores 1	0	0	0	M	B6(DST em 6)-Lamc2<jeb>,DST3A-169<21 bp del +2 ins> (CR13)	B6(DST CR13)-Lamc2<jeb>,DST3A-169 (21 bp del+2 bp ins)	B6(DST em 6)-Lamc2<jeb>,DST3A-169<21 bp del +2 ins> (CR13)	Dst em6
511592	3/6/2016	5/17/2016	10.2857	jeb Scores 1	0	0	0	M	B6(DST em 6)-Lamc2<jeb>,DST3A-169<21 bp del +2 ins> (CR13)	B6(DST CR13)-Lamc2<jeb>,DST3A-169 (21 bp del+2 bp ins)	B6(DST em 6)-Lamc2<jeb>,DST3A-169<21 bp del +2 ins> (CR13)	Dst em6
511593	3/6/2016	5/17/2016	10.2857	jeb Scores 1	0	0	0	M	B6(DST em 6)-Lamc2<jeb>,DST3A-169<21 bp del +2 ins> (CR13)	B6(DST CR13)-Lamc2<jeb>,DST3A-169 (21 bp del+2 bp ins)	B6(DST em 6)-Lamc2<jeb>,DST3A-169<21 bp del +2 ins> (CR13)	Dst em6
511594	3/6/2016	5/17/2016	10.2857	jeb Scores 1	0	0	0	M	B6(DST em 6)-Lamc2<jeb>,DST3A-169<21 bp del +2 ins> (CR13)	B6(DST CR13)-Lamc2<jeb>,DST3A-169 (21 bp del+2 bp ins)	B6(DST em 6)-Lamc2<jeb>,DST3A-169<21 bp del +2 ins> (CR13)	Dst em6
512135	3/9/2016	5/17/2016	9.85714	jeb Scores 1	0	1		M	B6(DST em 1)-Lamc2<jeb>,DST3A<Repl> (CR16)	B6(DST CR16)-Lamc2<jeb> DST3ARepl	B6(DST em 1)-Lamc2<jeb>,DST3A<Repl> (CR16)	DST em1 jeb
512136	3/9/2016	5/17/2016	9.85714	jeb Scores 1	0	0		M	B6(DST em 1)-Lamc2<jeb>,DST3A<Repl> (CR16)	B6(DST CR16)-Lamc2<jeb> DST3ARepl	B6(DST em 1)-Lamc2<jeb>,DST3A<Repl> (CR16)	DST em1 jeb
512138	3/9/2016	5/17/2016	9.85714	jeb Scores 1	0	0		M	B6(DST em 1)-Lamc2<jeb>,DST3A<Repl> (CR16)	B6(DST CR16)-Lamc2<jeb> DST3ARepl	B6(DST em 1)-Lamc2<jeb>,DST3A<Repl> (CR16)	DST em1 jeb
515478	4/21/2016	5/24/2016	4.71429	jeb Scores 1	0	0		M	B6(DST em 3)-Lamc2<jeb>,DST3A-169<42 bp del> (CR07)	B6(DST em 3)-Lamc2<jeb>,DST3A-169<42 bp del> (CR07)		DST em3 jeb
515479	4/21/2016	5/24/2016	4.71429	jeb Scores 1	0	0		M	B6(DST em 3)-Lamc2<jeb>,DST3A-169<42 bp del> (CR07)	B6(DST em 3)-Lamc2<jeb>,DST3A-169<42 bp del> (CR07)		DST em3 jeb
515480	4/21/2016	5/24/2016	4.71429	jeb Scores 1	0	0		M	B6(DST em 3)-Lamc2<jeb>,DST3A-169<42 bp del> (CR07)	B6(DST em 3)-Lamc2<jeb>,DST3A-169<42 bp del> (CR07)		DST em3 jeb
516568	5/2/2016	5/24/2016	3.14286	jeb Scores 1	0	0	0	M	B6(DST em15)-DST3B-96<14 bp del> (CR27)	B6(DST em15)-DST3B-96<14 bp del> (CR27)		DST em15
516569	5/2/2016	5/24/2016	3.14286	jeb Scores 1	0	0	0	M	B6(DST em15)-DST3B-96<14 bp del> (CR27)	B6(DST em15)-DST3B-96<14 bp del> (CR27)		DST em15
516570	5/2/2016	5/24/2016	3.14286	jeb Scores 1	0	0	0	M	B6(DST em15)-DST3B-96<14 bp del> (CR27)	B6(DST em15)-DST3B-96<14 bp del> (CR27)		DST em15
516571	5/2/2016	5/24/2016	3.14286	jeb Scores 1	0	0	0	M	B6(DST em15)-DST3B-96<14 bp del> (CR27)	B6(DST em15)-DST3B-96<14 bp del> (CR27)		DST em15
516572	5/2/2016	5/24/2016	3.14286	jeb Scores 1	0	0	0	M	B6(DST em15)-DST3B-96<14 bp del> (CR27)	B6(DST em15)-DST3B-96<14 bp del> (CR27)		DST em15
515478	4/21/2016	5/31/2016	5.71429	jeb Scores 1	0	1		M	B6(DST em 3)-Lamc2<jeb>,DST3A-169<42 bp del> (CR07)	B6(DST em 3)-Lamc2<jeb>,DST3A-169<42 bp del> (CR07)		DST em3 jeb
515479	4/21/2016	5/31/2016	5.71429	jeb Scores 1	0	0		M	B6(DST em 3)-Lamc2<jeb>,DST3A-169<42 bp del> (CR07)	B6(DST em 3)-Lamc2<jeb>,DST3A-169<42 bp del> (CR07)		DST em3 jeb
515480	4/21/2016	5/31/2016	5.71429	jeb Scores 1	0	0		M	B6(DST em 3)-Lamc2<jeb>,DST3A-169<42 bp del> (CR07)	B6(DST em 3)-Lamc2<jeb>,DST3A-169<42 bp del> (CR07)		DST em3 jeb
516568	5/2/2016	5/31/2016	4.14286	jeb Scores 1	0	0	0	M	B6(DST em15)-DST3B-96<14 bp del> (CR27)	B6(DST em15)-DST3B-96<14 bp del> (CR27)		DST em15
516569	5/2/2016	5/31/2016	4.14286	jeb Scores 1	0	0	0	M	B6(DST em15)-DST3B-96<14 bp del> (CR27)	B6(DST em15)-DST3B-96<14 bp del> (CR27)		DST em15
516570	5/2/2016	5/31/2016	4.14286	jeb Scores 1	0	0	0	M	B6(DST em15)-DST3B-96<14 bp del> (CR27)	B6(DST em15)-DST3B-96<14 bp del> (CR27)		DST em15
516571	5/2/2016	5/31/2016	4.14286	jeb Scores 1	0	0	0	M	B6(DST em15)-DST3B-96<14 bp del> (CR27)	B6(DST em15)-DST3B-96<14 bp del> (CR27)		DST em15
516572	5/2/2016	5/31/2016	4.14286	jeb Scores 1	0	0	0	M	B6(DST em15)-DST3B-96<14 bp del> (CR27)	B6(DST em15)-DST3B-96<14 bp del> (CR27)		DST em15
515478	4/21/2016	6/7/2016	6.71429	jeb Scores 1	0	2		M	B6(DST em 3)-Lamc2<jeb>,DST3A-169<42 bp del> (CR07)	B6(DST em 3)-Lamc2<jeb>,DST3A-169<42 bp del> (CR07)		DST em3 jeb
515479	4/21/2016	6/7/2016	6.71429	jeb Scores 1	0	0		M	B6(DST em 3)-Lamc2<jeb>,DST3A-169<42 bp del> (CR07)	B6(DST em 3)-Lamc2<jeb>,DST3A-169<42 bp del> (CR07)		DST em3 jeb
515480	4/21/2016	6/7/2016	6.71429	jeb Scores 1	0	0		M	B6(DST em 3)-Lamc2<jeb>,DST3A-169<42 bp del> (CR07)	B6(DST em 3)-Lamc2<jeb>,DST3A-169<42 bp del> (CR07)		DST em3 jeb
517624	5/15/2016	6/7/2016	3.28571	jeb Scores 1	0	0		M	B6(DST em 3)-Lamc2<jeb>,DST3A-169<42 bp del> (CR07)	B6(DST em 3)-Lamc2<jeb>,DST3A-169<42 bp del> (CR07)		DST em3 jeb
517625	5/15/2016	6/7/2016	3.28571	jeb Scores 1	0	0		M	B6(DST em 3)-Lamc2<jeb>,DST3A-169<42 bp del> (CR07)	B6(DST em 3)-Lamc2<jeb>,DST3A-169<42 bp del> (CR07)		DST em3 jeb
517626	5/15/2016	6/7/2016	3.28571	jeb Scores 1	0	0		M	B6(DST em 3)-Lamc2<jeb>,DST3A-169<42 bp del> (CR07)	B6(DST em 3)-Lamc2<jeb>,DST3A-169<42 bp del> (CR07)		DST em3 jeb
517627	5/15/2016	6/7/2016	3.28571	jeb Scores 1	0	0		M	B6(DST em 3)-Lamc2<jeb>,DST3A-169<42 bp del> (CR07)	B6(DST em 3)-Lamc2<jeb>,DST3A-169<42 bp del> (CR07)		DST em3 jeb
517628	5/15/2016	6/7/2016	3.28571	jeb Scores 1	0	0		M	B6(DST em 3)-Lamc2<jeb>,DST3A-169<42 bp del> (CR07)	B6(DST em 3)-Lamc2<jeb>,DST3A-169<42 bp del> (CR07)		DST em3 jeb
517629	5/15/2016	6/7/2016	3.28571	jeb Scores 1	0	0		M	B6(DST em 3)-Lamc2<jeb>,DST3A-169<42 bp del> (CR07)	B6(DST em 3)-Lamc2<jeb>,DST3A-169<42 bp del> (CR07)		DST em3 jeb
517630	5/15/2016	6/7/2016	3.28571	jeb Scores 1	0	0		M	B6(DST em 3)-Lamc2<jeb>,DST3A-169<42 bp del> (CR07)	B6(DST em 3)-Lamc2<jeb>,DST3A-169<42 bp del> (CR07)		DST em3 jeb
516544	5/5/2016	6/7/2016	4.71429	jeb Scores 1	0	0	0	M	B6(DST em13)-Lamc2<jeb>,DST1751 (1016 bp del) (CR18) HET	B6(DST CR18)-Lamc2<jeb>,DST1751 (1016 bp del)	B6(DST em13)-Lamc2<jeb>,DST1751 (1016 bp del) (CR18) HET	Dst em13 SEG
516545	5/5/2016	6/7/2016	4.71429	jeb Scores 1	0	0	0	M	B6(DST em13)-Lamc2<jeb>,DST1751 (1016 bp del) (CR18) HET	B6(DST CR18)-Lamc2<jeb>,DST1751 (1016 bp del)	B6(DST em13)-Lamc2<jeb>,DST1751 (1016 bp del) (CR18) HET	Dst em13 SEG
516547	5/5/2016	6/7/2016	4.71429	jeb Scores 1	0	0	0	M	B6(DST em13)-Lamc2<jeb>,DST1751 (1016 bp del) (CR18) HET	B6(DST CR18)-Lamc2<jeb>,DST1751 (1016 bp del)	B6(DST em13)-Lamc2<jeb>,DST1751 (1016 bp del) (CR18) HET	Dst em13 SEG
516549	5/7/2016	6/7/2016	4.42857	jeb Scores 1	0	0	0	M	B6(DST em13)-Lamc2<jeb>,DST1751 (1016 bp del) (CR18) HET	B6(DST CR18)-Lamc2<jeb>,DST1751 (1016 bp del)	B6(DST em13)-Lamc2<jeb>,DST1751 (1016 bp del) (CR18) HET	Dst em13 SEG
516550	5/7/2016	6/7/2016	4.42857	jeb Scores 1	0	0	0	M	B6(DST em13)-Lamc2<jeb>,DST1751 (1016 bp del) (CR18) HET	B6(DST CR18)-Lamc2<jeb>,DST1751 (1016 bp del)	B6(DST em13)-Lamc2<jeb>,DST1751 (1016 bp del) (CR18) HET	Dst em13 SEG
516551	5/7/2016	6/7/2016	4.42857	jeb Scores 1	0	0	0	M	B6(DST em13)-Lamc2<jeb>,DST1751 (1016 bp del) (CR18) HET	B6(DST CR18)-Lamc2<jeb>,DST1751 (1016 bp del)	B6(DST em13)-Lamc2<jeb>,DST1751 (1016 bp del) (CR18) HET	Dst em13 SEG
516546	5/5/2016	6/7/2016	4.71429	jeb Scores 1	0	0	0	M	B6(DST em13)-Lamc2<jeb>,DST1751<1016 bp del> (CR18)	B6(DST CR18)-Lamc2<jeb>,DST1751 (1016 bp del)	B6(DST em13)-Lamc2<jeb>,DST1751<1016 bp del> (CR18)	Dst em13 SEG
516568	5/2/2016	6/7/2016	5.14286	jeb Scores 1	0	0	0	M	B6(DST em15)-DST3B-96<14 bp del> (CR27)	B6(DST em15)-DST3B-96<14 bp del> (CR27)		DST em15
516569	5/2/2016	6/7/2016	5.14286	jeb Scores 1	0	0	0	M	B6(DST em15)-DST3B-96<14 bp del> (CR27)	B6(DST em15)-DST3B-96<14 bp del> (CR27)		DST em15
516570	5/2/2016	6/7/2016	5.14286	jeb Scores 1	0	0	0	M	B6(DST em15)-DST3B-96<14 bp del> (CR27)	B6(DST em15)-DST3B-96<14 bp del> (CR27)		DST em15
516571	5/2/2016	6/7/2016	5.14286	jeb Scores 1	0	0	0	M	B6(DST em15)-DST3B-96<14 bp del> (CR27)	B6(DST em15)-DST3B-96<14 bp del> (CR27)		DST em15
516572	5/2/2016	6/7/2016	5.14286	jeb Scores 1	0	0	0	M	B6(DST em15)-DST3B-96<14 bp del> (CR27)	B6(DST em15)-DST3B-96<14 bp del> (CR27)		DST em15
515990	4/28/2016	6/7/2016	5.71429	jeb Scores 1	0	0	0	M	B6(DST em16)-DST3B-96<17 bp del> (CR29)	B6(DST em16)-DST3B-96<17 bp del> (CR29)		DST em16
515991	4/28/2016	6/7/2016	5.71429	jeb Scores 1	0	0	0	M	B6(DST em16)-DST3B-96<17 bp del> (CR29)	B6(DST em16)-DST3B-96<17 bp del> (CR29)		DST em16
515992	4/28/2016	6/7/2016	5.71429	jeb Scores 1	0	0	0	M	B6(DST em16)-DST3B-96<17 bp del> (CR29)	B6(DST em16)-DST3B-96<17 bp del> (CR29)		DST em16
515993	4/28/2016	6/7/2016	5.71429	jeb Scores 1	0	0	0	M	B6(DST em16)-DST3B-96<17 bp del> (CR29)	B6(DST em16)-DST3B-96<17 bp del> (CR29)		DST em16
515994	4/28/2016	6/7/2016	5.71429	jeb Scores 1	0	0	0	M	B6(DST em16)-DST3B-96<17 bp del> (CR29)	B6(DST em16)-DST3B-96<17 bp del> (CR29)		DST em16
515995	4/28/2016	6/7/2016	5.71429	jeb Scores 1	0	0	0	M	B6(DST em16)-DST3B-96<17 bp del> (CR29)	B6(DST em16)-DST3B-96<17 bp del> (CR29)		DST em16
517156	5/7/2016	6/7/2016	4.42857	jeb Scores 1	0	0	0	M	B6(DST em14)-DST3B-96 <7 bp del> (CR34)	B6(DST em14)-DST3B-96 <7 bp del> (CR34)		DST em14
517157	5/7/2016	6/7/2016	4.42857	jeb Scores 1	0	0	0	M	B6(DST em14)-DST3B-96 <7 bp del> (CR34)	B6(DST em14)-DST3B-96 <7 bp del> (CR34)		DST em14
517158	5/7/2016	6/7/2016	4.42857	jeb Scores 1	0	0	0	M	B6(DST em14)-DST3B-96 <7 bp del> (CR34)	B6(DST em14)-DST3B-96 <7 bp del> (CR34)		DST em14
517159	5/7/2016	6/7/2016	4.42857	jeb Scores 1	0	0	0	M	B6(DST em14)-DST3B-96 <7 bp del> (CR34)	B6(DST em14)-DST3B-96 <7 bp del> (CR34)		DST em14
517160	5/7/2016	6/7/2016	4.42857	jeb Scores 1	0	0	0	M	B6(DST em14)-DST3B-96 <7 bp del> (CR34)	B6(DST em14)-DST3B-96 <7 bp del> (CR34)		DST em14
515478	4/21/2016	6/14/2016	7.71429	jeb Scores 1	0	2		M	B6(DST em 3)-Lamc2<jeb>,DST3A-169<42 bp del> (CR07)	B6(DST em 3)-Lamc2<jeb>,DST3A-169<42 bp del> (CR07)		DST em3 jeb
515479	4/21/2016	6/14/2016	7.71429	jeb Scores 1	0	0		M	B6(DST em 3)-Lamc2<jeb>,DST3A-169<42 bp del> (CR07)	B6(DST em 3)-Lamc2<jeb>,DST3A-169<42 bp del> (CR07)		DST em3 jeb
515480	4/21/2016	6/14/2016	7.71429	jeb Scores 1	0	0		M	B6(DST em 3)-Lamc2<jeb>,DST3A-169<42 bp del> (CR07)	B6(DST em 3)-Lamc2<jeb>,DST3A-169<42 bp del> (CR07)		DST em3 jeb
517624	5/15/2016	6/14/2016	4.28571	jeb Scores 1	0	0		M	B6(DST em 3)-Lamc2<jeb>,DST3A-169<42 bp del> (CR07)	B6(DST em 3)-Lamc2<jeb>,DST3A-169<42 bp del> (CR07)		DST em3 jeb
517625	5/15/2016	6/14/2016	4.28571	jeb Scores 1	0	0		M	B6(DST em 3)-Lamc2<jeb>,DST3A-169<42 bp del> (CR07)	B6(DST em 3)-Lamc2<jeb>,DST3A-169<42 bp del> (CR07)		DST em3 jeb
517626	5/15/2016	6/14/2016	4.28571	jeb Scores 1	0	0		M	B6(DST em 3)-Lamc2<jeb>,DST3A-169<42 bp del> (CR07)	B6(DST em 3)-Lamc2<jeb>,DST3A-169<42 bp del> (CR07)		DST em3 jeb
517627	5/15/2016	6/14/2016	4.28571	jeb Scores 1	0	0		M	B6(DST em 3)-Lamc2<jeb>,DST3A-169<42 bp del> (CR07)	B6(DST em 3)-Lamc2<jeb>,DST3A-169<42 bp del> (CR07)		DST em3 jeb
517628	5/15/2016	6/14/2016	4.28571	jeb Scores 1	0	0		M	B6(DST em 3)-Lamc2<jeb>,DST3A-169<42 bp del> (CR07)	B6(DST em 3)-Lamc2<jeb>,DST3A-169<42 bp del> (CR07)		DST em3 jeb
517629	5/15/2016	6/14/2016	4.28571	jeb Scores 1	0	0		M	B6(DST em 3)-Lamc2<jeb>,DST3A-169<42 bp del> (CR07)	B6(DST em 3)-Lamc2<jeb>,DST3A-169<42 bp del> (CR07)		DST em3 jeb
517630	5/15/2016	6/14/2016	4.28571	jeb Scores 1	0	0		M	B6(DST em 3)-Lamc2<jeb>,DST3A-169<42 bp del> (CR07)	B6(DST em 3)-Lamc2<jeb>,DST3A-169<42 bp del> (CR07)		DST em3 jeb
516544	5/5/2016	6/14/2016	5.71429	jeb Scores 1	0	0	0	M	B6(DST em13)-Lamc2<jeb>,DST1751 (1016 bp del) (CR18) HET	B6(DST CR18)-Lamc2<jeb>,DST1751 (1016 bp del)	B6(DST em13)-Lamc2<jeb>,DST1751 (1016 bp del) (CR18) HET	Dst em13 SEG
516545	5/5/2016	6/14/2016	5.71429	jeb Scores 1	0	0	0	M	B6(DST em13)-Lamc2<jeb>,DST1751 (1016 bp del) (CR18) HET	B6(DST CR18)-Lamc2<jeb>,DST1751 (1016 bp del)	B6(DST em13)-Lamc2<jeb>,DST1751 (1016 bp del) (CR18) HET	Dst em13 SEG
516547	5/5/2016	6/14/2016	5.71429	jeb Scores 1	0	0	0	M	B6(DST em13)-Lamc2<jeb>,DST1751 (1016 bp del) (CR18) HET	B6(DST CR18)-Lamc2<jeb>,DST1751 (1016 bp del)	B6(DST em13)-Lamc2<jeb>,DST1751 (1016 bp del) (CR18) HET	Dst em13 SEG
516549	5/7/2016	6/14/2016	5.42857	jeb Scores 1	0	0	0	M	B6(DST em13)-Lamc2<jeb>,DST1751 (1016 bp del) (CR18) HET	B6(DST CR18)-Lamc2<jeb>,DST1751 (1016 bp del)	B6(DST em13)-Lamc2<jeb>,DST1751 (1016 bp del) (CR18) HET	Dst em13 SEG
516550	5/7/2016	6/14/2016	5.42857	jeb Scores 1	0	0	0	M	B6(DST em13)-Lamc2<jeb>,DST1751 (1016 bp del) (CR18) HET	B6(DST CR18)-Lamc2<jeb>,DST1751 (1016 bp del)	B6(DST em13)-Lamc2<jeb>,DST1751 (1016 bp del) (CR18) HET	Dst em13 SEG
516551	5/7/2016	6/14/2016	5.42857	jeb Scores 1	0	0	0	M	B6(DST em13)-Lamc2<jeb>,DST1751 (1016 bp del) (CR18) HET	B6(DST CR18)-Lamc2<jeb>,DST1751 (1016 bp del)	B6(DST em13)-Lamc2<jeb>,DST1751 (1016 bp del) (CR18) HET	Dst em13 SEG
516546	5/5/2016	6/14/2016	5.71429	jeb Scores 1	0	0	0	M	B6(DST em13)-Lamc2<jeb>,DST1751<1016 bp del> (CR18)	B6(DST CR18)-Lamc2<jeb>,DST1751 (1016 bp del)	B6(DST em13)-Lamc2<jeb>,DST1751<1016 bp del> (CR18)	Dst em13 SEG
516568	5/2/2016	6/14/2016	6.14286	jeb Scores 1	0	0	0	M	B6(DST em15)-DST3B-96<14 bp del> (CR27)	B6(DST em15)-DST3B-96<14 bp del> (CR27)		DST em15
516569	5/2/2016	6/14/2016	6.14286	jeb Scores 1	0	0	0	M	B6(DST em15)-DST3B-96<14 bp del> (CR27)	B6(DST em15)-DST3B-96<14 bp del> (CR27)		DST em15
516570	5/2/2016	6/14/2016	6.14286	jeb Scores 1	0	0	0	M	B6(DST em15)-DST3B-96<14 bp del> (CR27)	B6(DST em15)-DST3B-96<14 bp del> (CR27)		DST em15
516571	5/2/2016	6/14/2016	6.14286	jeb Scores 1	0	0	0	M	B6(DST em15)-DST3B-96<14 bp del> (CR27)	B6(DST em15)-DST3B-96<14 bp del> (CR27)		DST em15
516572	5/2/2016	6/14/2016	6.14286	jeb Scores 1	0	0	0	M	B6(DST em15)-DST3B-96<14 bp del> (CR27)	B6(DST em15)-DST3B-96<14 bp del> (CR27)		DST em15
515991	4/28/2016	6/14/2016	6.71429	jeb Scores 1	0	0	0	M	B6(DST em16)-DST3B-96<17 bp del> (CR29)	B6(DST em16)-DST3B-96<17 bp del> (CR29)		DST em16
515992	4/28/2016	6/14/2016	6.71429	jeb Scores 1	0	0	0	M	B6(DST em16)-DST3B-96<17 bp del> (CR29)	B6(DST em16)-DST3B-96<17 bp del> (CR29)		DST em16
515993	4/28/2016	6/14/2016	6.71429	jeb Scores 1	0	0	0	M	B6(DST em16)-DST3B-96<17 bp del> (CR29)	B6(DST em16)-DST3B-96<17 bp del> (CR29)		DST em16
515994	4/28/2016	6/14/2016	6.71429	jeb Scores 1	0	0	0	M	B6(DST em16)-DST3B-96<17 bp del> (CR29)	B6(DST em16)-DST3B-96<17 bp del> (CR29)		DST em16
515995	4/28/2016	6/14/2016	6.71429	jeb Scores 1	0	0	0	M	B6(DST em16)-DST3B-96<17 bp del> (CR29)	B6(DST em16)-DST3B-96<17 bp del> (CR29)		DST em16
517156	5/7/2016	6/14/2016	5.42857	jeb Scores 1	0	0	0	M	B6(DST em14)-DST3B-96 <7 bp del> (CR34)	B6(DST em14)-DST3B-96 <7 bp del> (CR34)		DST em14
517157	5/7/2016	6/14/2016	5.42857	jeb Scores 1	0	0	0	M	B6(DST em14)-DST3B-96 <7 bp del> (CR34)	B6(DST em14)-DST3B-96 <7 bp del> (CR34)		DST em14
517158	5/7/2016	6/14/2016	5.42857	jeb Scores 1	0	0	0	M	B6(DST em14)-DST3B-96 <7 bp del> (CR34)	B6(DST em14)-DST3B-96 <7 bp del> (CR34)		DST em14
517159	5/7/2016	6/14/2016	5.42857	jeb Scores 1	0	0	0	M	B6(DST em14)-DST3B-96 <7 bp del> (CR34)	B6(DST em14)-DST3B-96 <7 bp del> (CR34)		DST em14
517160	5/7/2016	6/14/2016	5.42857	jeb Scores 1	0	0	0	M	B6(DST em14)-DST3B-96 <7 bp del> (CR34)	B6(DST em14)-DST3B-96 <7 bp del> (CR34)		DST em14
515478	4/21/2016	6/21/2016	8.71429	jeb Scores 1	0	2		M	B6(DST em 3)-Lamc2<jeb>,DST3A-169<42 bp del> (CR07)	B6(DST em 3)-Lamc2<jeb>,DST3A-169<42 bp del> (CR07)		DST em3 jeb
515479	4/21/2016	6/21/2016	8.71429	jeb Scores 1	0	0		M	B6(DST em 3)-Lamc2<jeb>,DST3A-169<42 bp del> (CR07)	B6(DST em 3)-Lamc2<jeb>,DST3A-169<42 bp del> (CR07)		DST em3 jeb
515480	4/21/2016	6/21/2016	8.71429	jeb Scores 1	0	0		M	B6(DST em 3)-Lamc2<jeb>,DST3A-169<42 bp del> (CR07)	B6(DST em 3)-Lamc2<jeb>,DST3A-169<42 bp del> (CR07)		DST em3 jeb
517624	5/15/2016	6/21/2016	5.28571	jeb Scores 1	0	0		M	B6(DST em 3)-Lamc2<jeb>,DST3A-169<42 bp del> (CR07)	B6(DST em 3)-Lamc2<jeb>,DST3A-169<42 bp del> (CR07)		DST em3 jeb
517625	5/15/2016	6/21/2016	5.28571	jeb Scores 1	0	0		M	B6(DST em 3)-Lamc2<jeb>,DST3A-169<42 bp del> (CR07)	B6(DST em 3)-Lamc2<jeb>,DST3A-169<42 bp del> (CR07)		DST em3 jeb
517626	5/15/2016	6/21/2016	5.28571	jeb Scores 1	0	0		M	B6(DST em 3)-Lamc2<jeb>,DST3A-169<42 bp del> (CR07)	B6(DST em 3)-Lamc2<jeb>,DST3A-169<42 bp del> (CR07)		DST em3 jeb
517627	5/15/2016	6/21/2016	5.28571	jeb Scores 1	0	0		M	B6(DST em 3)-Lamc2<jeb>,DST3A-169<42 bp del> (CR07)	B6(DST em 3)-Lamc2<jeb>,DST3A-169<42 bp del> (CR07)		DST em3 jeb
517628	5/15/2016	6/21/2016	5.28571	jeb Scores 1	0	0		M	B6(DST em 3)-Lamc2<jeb>,DST3A-169<42 bp del> (CR07)	B6(DST em 3)-Lamc2<jeb>,DST3A-169<42 bp del> (CR07)		DST em3 jeb
517629	5/15/2016	6/21/2016	5.28571	jeb Scores 1	0	0		M	B6(DST em 3)-Lamc2<jeb>,DST3A-169<42 bp del> (CR07)	B6(DST em 3)-Lamc2<jeb>,DST3A-169<42 bp del> (CR07)		DST em3 jeb
517630	5/15/2016	6/21/2016	5.28571	jeb Scores 1	0	0		M	B6(DST em 3)-Lamc2<jeb>,DST3A-169<42 bp del> (CR07)	B6(DST em 3)-Lamc2<jeb>,DST3A-169<42 bp del> (CR07)		DST em3 jeb
518017	5/22/2016	6/21/2016	4.28571	jeb Scores 1	0	0	0	M	B6(DST em 7)-DST3A-169<24 bp del +1 ins> (CR10 DST3A REPL POS)	B6(DST em 7)-DST3A-169<24 bp del +1 ins> (CR10 DST3A REPL POS)		DST em7
518018	5/22/2016	6/21/2016	4.28571	jeb Scores 1	0	0	0	M	B6(DST em 7)-DST3A-169<24 bp del +1 ins> (CR10 DST3A REPL POS)	B6(DST em 7)-DST3A-169<24 bp del +1 ins> (CR10 DST3A REPL POS)		DST em7
518019	5/22/2016	6/21/2016	4.28571	jeb Scores 1	0	0	0	M	B6(DST em 7)-DST3A-169<24 bp del +1 ins> (CR10 DST3A REPL POS)	B6(DST em 7)-DST3A-169<24 bp del +1 ins> (CR10 DST3A REPL POS)		DST em7
518020	5/22/2016	6/21/2016	4.28571	jeb Scores 1	0	0	0	M	B6(DST em 7)-DST3A-169<24 bp del +1 ins> (CR10 DST3A REPL POS)	B6(DST em 7)-DST3A-169<24 bp del +1 ins> (CR10 DST3A REPL POS)		DST em7
518021	5/22/2016	6/21/2016	4.28571	jeb Scores 1	0	0	0	M	B6(DST em 7)-DST3A-169<24 bp del +1 ins> (CR10 DST3A REPL POS)	B6(DST em 7)-DST3A-169<24 bp del +1 ins> (CR10 DST3A REPL POS)		DST em7
516544	5/5/2016	6/21/2016	6.71429	jeb Scores 1	0	0	0	M	B6(DST em13)-Lamc2<jeb>,DST1751 (1016 bp del) (CR18) HET	B6(DST CR18)-Lamc2<jeb>,DST1751 (1016 bp del)	B6(DST em13)-Lamc2<jeb>,DST1751 (1016 bp del) (CR18) HET	Dst em13 SEG
516545	5/5/2016	6/21/2016	6.71429	jeb Scores 1	0	0	0	M	B6(DST em13)-Lamc2<jeb>,DST1751 (1016 bp del) (CR18) HET	B6(DST CR18)-Lamc2<jeb>,DST1751 (1016 bp del)	B6(DST em13)-Lamc2<jeb>,DST1751 (1016 bp del) (CR18) HET	Dst em13 SEG
516547	5/5/2016	6/21/2016	6.71429	jeb Scores 1	0	0	0	M	B6(DST em13)-Lamc2<jeb>,DST1751 (1016 bp del) (CR18) HET	B6(DST CR18)-Lamc2<jeb>,DST1751 (1016 bp del)	B6(DST em13)-Lamc2<jeb>,DST1751 (1016 bp del) (CR18) HET	Dst em13 SEG
516549	5/7/2016	6/21/2016	6.42857	jeb Scores 1	0	0	0	M	B6(DST em13)-Lamc2<jeb>,DST1751 (1016 bp del) (CR18) HET	B6(DST CR18)-Lamc2<jeb>,DST1751 (1016 bp del)	B6(DST em13)-Lamc2<jeb>,DST1751 (1016 bp del) (CR18) HET	Dst em13 SEG
516550	5/7/2016	6/21/2016	6.42857	jeb Scores 1	0	0	0	M	B6(DST em13)-Lamc2<jeb>,DST1751 (1016 bp del) (CR18) HET	B6(DST CR18)-Lamc2<jeb>,DST1751 (1016 bp del)	B6(DST em13)-Lamc2<jeb>,DST1751 (1016 bp del) (CR18) HET	Dst em13 SEG
516551	5/7/2016	6/21/2016	6.42857	jeb Scores 1	0	0	0	M	B6(DST em13)-Lamc2<jeb>,DST1751 (1016 bp del) (CR18) HET	B6(DST CR18)-Lamc2<jeb>,DST1751 (1016 bp del)	B6(DST em13)-Lamc2<jeb>,DST1751 (1016 bp del) (CR18) HET	Dst em13 SEG
516546	5/5/2016	6/21/2016	6.71429	jeb Scores 1	0	0	0	M	B6(DST em13)-Lamc2<jeb>,DST1751<1016 bp del> (CR18)	B6(DST CR18)-Lamc2<jeb>,DST1751 (1016 bp del)	B6(DST em13)-Lamc2<jeb>,DST1751<1016 bp del> (CR18)	Dst em13 SEG
516568	5/2/2016	6/21/2016	7.14286	jeb Scores 1	0	0	0	M	B6(DST em15)-DST3B-96<14 bp del> (CR27)	B6(DST em15)-DST3B-96<14 bp del> (CR27)		DST em15
516569	5/2/2016	6/21/2016	7.14286	jeb Scores 1	0	0	0	M	B6(DST em15)-DST3B-96<14 bp del> (CR27)	B6(DST em15)-DST3B-96<14 bp del> (CR27)		DST em15
516570	5/2/2016	6/21/2016	7.14286	jeb Scores 1	0	0	0	M	B6(DST em15)-DST3B-96<14 bp del> (CR27)	B6(DST em15)-DST3B-96<14 bp del> (CR27)		DST em15
516571	5/2/2016	6/21/2016	7.14286	jeb Scores 1	0	0	0	M	B6(DST em15)-DST3B-96<14 bp del> (CR27)	B6(DST em15)-DST3B-96<14 bp del> (CR27)		DST em15
516572	5/2/2016	6/21/2016	7.14286	jeb Scores 1	0	0	0	M	B6(DST em15)-DST3B-96<14 bp del> (CR27)	B6(DST em15)-DST3B-96<14 bp del> (CR27)		DST em15
515991	4/28/2016	6/21/2016	7.71429	jeb Scores 1	0	0	0	M	B6(DST em16)-DST3B-96<17 bp del> (CR29)	B6(DST em16)-DST3B-96<17 bp del> (CR29)		DST em16
515992	4/28/2016	6/21/2016	7.71429	jeb Scores 1	0	0	0	M	B6(DST em16)-DST3B-96<17 bp del> (CR29)	B6(DST em16)-DST3B-96<17 bp del> (CR29)		DST em16
515993	4/28/2016	6/21/2016	7.71429	jeb Scores 1	0	0	0	M	B6(DST em16)-DST3B-96<17 bp del> (CR29)	B6(DST em16)-DST3B-96<17 bp del> (CR29)		DST em16
515994	4/28/2016	6/21/2016	7.71429	jeb Scores 1	0	0	0	M	B6(DST em16)-DST3B-96<17 bp del> (CR29)	B6(DST em16)-DST3B-96<17 bp del> (CR29)		DST em16
515995	4/28/2016	6/21/2016	7.71429	jeb Scores 1	0	0	0	M	B6(DST em16)-DST3B-96<17 bp del> (CR29)	B6(DST em16)-DST3B-96<17 bp del> (CR29)		DST em16
517156	5/7/2016	6/21/2016	6.42857	jeb Scores 1	0	0	0	M	B6(DST em14)-DST3B-96 <7 bp del> (CR34)	B6(DST em14)-DST3B-96 <7 bp del> (CR34)		DST em14
517157	5/7/2016	6/21/2016	6.42857	jeb Scores 1	0	0	0	M	B6(DST em14)-DST3B-96 <7 bp del> (CR34)	B6(DST em14)-DST3B-96 <7 bp del> (CR34)		DST em14
517158	5/7/2016	6/21/2016	6.42857	jeb Scores 1	0	0	0	M	B6(DST em14)-DST3B-96 <7 bp del> (CR34)	B6(DST em14)-DST3B-96 <7 bp del> (CR34)		DST em14
517159	5/7/2016	6/21/2016	6.42857	jeb Scores 1	0	0	0	M	B6(DST em14)-DST3B-96 <7 bp del> (CR34)	B6(DST em14)-DST3B-96 <7 bp del> (CR34)		DST em14
517160	5/7/2016	6/21/2016	6.42857	jeb Scores 1	0	0	0	M	B6(DST em14)-DST3B-96 <7 bp del> (CR34)	B6(DST em14)-DST3B-96 <7 bp del> (CR34)		DST em14
515478	4/21/2016	6/28/2016	9.71429	jeb Scores 1	0	3		M	B6(DST em 3)-Lamc2<jeb>,DST3A-169<42 bp del> (CR07)	B6(DST em 3)-Lamc2<jeb>,DST3A-169<42 bp del> (CR07)		DST em3 jeb
515479	4/21/2016	6/28/2016	9.71429	jeb Scores 1	0	2		M	B6(DST em 3)-Lamc2<jeb>,DST3A-169<42 bp del> (CR07)	B6(DST em 3)-Lamc2<jeb>,DST3A-169<42 bp del> (CR07)		DST em3 jeb
515480	4/21/2016	6/28/2016	9.71429	jeb Scores 1	0	0		M	B6(DST em 3)-Lamc2<jeb>,DST3A-169<42 bp del> (CR07)	B6(DST em 3)-Lamc2<jeb>,DST3A-169<42 bp del> (CR07)		DST em3 jeb
517624	5/15/2016	6/28/2016	6.28571	jeb Scores 1	0	0		M	B6(DST em 3)-Lamc2<jeb>,DST3A-169<42 bp del> (CR07)	B6(DST em 3)-Lamc2<jeb>,DST3A-169<42 bp del> (CR07)		DST em3 jeb
517625	5/15/2016	6/28/2016	6.28571	jeb Scores 1	0	0		M	B6(DST em 3)-Lamc2<jeb>,DST3A-169<42 bp del> (CR07)	B6(DST em 3)-Lamc2<jeb>,DST3A-169<42 bp del> (CR07)		DST em3 jeb
517626	5/15/2016	6/28/2016	6.28571	jeb Scores 1	0	0		M	B6(DST em 3)-Lamc2<jeb>,DST3A-169<42 bp del> (CR07)	B6(DST em 3)-Lamc2<jeb>,DST3A-169<42 bp del> (CR07)		DST em3 jeb
517627	5/15/2016	6/28/2016	6.28571	jeb Scores 1	0	0		M	B6(DST em 3)-Lamc2<jeb>,DST3A-169<42 bp del> (CR07)	B6(DST em 3)-Lamc2<jeb>,DST3A-169<42 bp del> (CR07)		DST em3 jeb
517628	5/15/2016	6/28/2016	6.28571	jeb Scores 1	0	0		M	B6(DST em 3)-Lamc2<jeb>,DST3A-169<42 bp del> (CR07)	B6(DST em 3)-Lamc2<jeb>,DST3A-169<42 bp del> (CR07)		DST em3 jeb
517629	5/15/2016	6/28/2016	6.28571	jeb Scores 1	0	0		M	B6(DST em 3)-Lamc2<jeb>,DST3A-169<42 bp del> (CR07)	B6(DST em 3)-Lamc2<jeb>,DST3A-169<42 bp del> (CR07)		DST em3 jeb
517630	5/15/2016	6/28/2016	6.28571	jeb Scores 1	0	0		M	B6(DST em 3)-Lamc2<jeb>,DST3A-169<42 bp del> (CR07)	B6(DST em 3)-Lamc2<jeb>,DST3A-169<42 bp del> (CR07)		DST em3 jeb
518017	5/22/2016	6/28/2016	5.28571	jeb Scores 1	0	0	0	M	B6(DST em 7)-DST3A-169<24 bp del +1 ins> (CR10 DST3A REPL POS)	B6(DST em 7)-DST3A-169<24 bp del +1 ins> (CR10 DST3A REPL POS)		DST em7
518018	5/22/2016	6/28/2016	5.28571	jeb Scores 1	0	0	0	M	B6(DST em 7)-DST3A-169<24 bp del +1 ins> (CR10 DST3A REPL POS)	B6(DST em 7)-DST3A-169<24 bp del +1 ins> (CR10 DST3A REPL POS)		DST em7
518019	5/22/2016	6/28/2016	5.28571	jeb Scores 1	0	0	0	M	B6(DST em 7)-DST3A-169<24 bp del +1 ins> (CR10 DST3A REPL POS)	B6(DST em 7)-DST3A-169<24 bp del +1 ins> (CR10 DST3A REPL POS)		DST em7
518020	5/22/2016	6/28/2016	5.28571	jeb Scores 1	0	0	0	M	B6(DST em 7)-DST3A-169<24 bp del +1 ins> (CR10 DST3A REPL POS)	B6(DST em 7)-DST3A-169<24 bp del +1 ins> (CR10 DST3A REPL POS)		DST em7
518021	5/22/2016	6/28/2016	5.28571	jeb Scores 1	0	0	0	M	B6(DST em 7)-DST3A-169<24 bp del +1 ins> (CR10 DST3A REPL POS)	B6(DST em 7)-DST3A-169<24 bp del +1 ins> (CR10 DST3A REPL POS)		DST em7
516544	5/5/2016	6/28/2016	7.71429	jeb Scores 1	0	2	0	M	B6(DST em13)-Lamc2<jeb>,DST1751 (1016 bp del) (CR18) HET	B6(DST CR18)-Lamc2<jeb>,DST1751 (1016 bp del)	B6(DST em13)-Lamc2<jeb>,DST1751 (1016 bp del) (CR18) HET	Dst em13 SEG
516545	5/5/2016	6/28/2016	7.71429	jeb Scores 1	0	0	0	M	B6(DST em13)-Lamc2<jeb>,DST1751 (1016 bp del) (CR18) HET	B6(DST CR18)-Lamc2<jeb>,DST1751 (1016 bp del)	B6(DST em13)-Lamc2<jeb>,DST1751 (1016 bp del) (CR18) HET	Dst em13 SEG
516547	5/5/2016	6/28/2016	7.71429	jeb Scores 1	0	0	0	M	B6(DST em13)-Lamc2<jeb>,DST1751 (1016 bp del) (CR18) HET	B6(DST CR18)-Lamc2<jeb>,DST1751 (1016 bp del)	B6(DST em13)-Lamc2<jeb>,DST1751 (1016 bp del) (CR18) HET	Dst em13 SEG
516549	5/7/2016	6/28/2016	7.42857	jeb Scores 1	0	0	0	M	B6(DST em13)-Lamc2<jeb>,DST1751 (1016 bp del) (CR18) HET	B6(DST CR18)-Lamc2<jeb>,DST1751 (1016 bp del)	B6(DST em13)-Lamc2<jeb>,DST1751 (1016 bp del) (CR18) HET	Dst em13 SEG
516550	5/7/2016	6/28/2016	7.42857	jeb Scores 1	0	0	0	M	B6(DST em13)-Lamc2<jeb>,DST1751 (1016 bp del) (CR18) HET	B6(DST CR18)-Lamc2<jeb>,DST1751 (1016 bp del)	B6(DST em13)-Lamc2<jeb>,DST1751 (1016 bp del) (CR18) HET	Dst em13 SEG
516551	5/7/2016	6/28/2016	7.42857	jeb Scores 1	0	0	0	M	B6(DST em13)-Lamc2<jeb>,DST1751 (1016 bp del) (CR18) HET	B6(DST CR18)-Lamc2<jeb>,DST1751 (1016 bp del)	B6(DST em13)-Lamc2<jeb>,DST1751 (1016 bp del) (CR18) HET	Dst em13 SEG
516546	5/5/2016	6/28/2016	7.71429	jeb Scores 1	0	0	0	M	B6(DST em13)-Lamc2<jeb>,DST1751<1016 bp del> (CR18)	B6(DST CR18)-Lamc2<jeb>,DST1751 (1016 bp del)	B6(DST em13)-Lamc2<jeb>,DST1751<1016 bp del> (CR18)	Dst em13 SEG
516568	5/2/2016	6/28/2016	8.14286	jeb Scores 1	0	0	0	M	B6(DST em15)-DST3B-96<14 bp del> (CR27)	B6(DST em15)-DST3B-96<14 bp del> (CR27)		DST em15
516569	5/2/2016	6/28/2016	8.14286	jeb Scores 1	0	0	0	M	B6(DST em15)-DST3B-96<14 bp del> (CR27)	B6(DST em15)-DST3B-96<14 bp del> (CR27)		DST em15
516570	5/2/2016	6/28/2016	8.14286	jeb Scores 1	0	0	0	M	B6(DST em15)-DST3B-96<14 bp del> (CR27)	B6(DST em15)-DST3B-96<14 bp del> (CR27)		DST em15
516571	5/2/2016	6/28/2016	8.14286	jeb Scores 1	0	0	0	M	B6(DST em15)-DST3B-96<14 bp del> (CR27)	B6(DST em15)-DST3B-96<14 bp del> (CR27)		DST em15
516572	5/2/2016	6/28/2016	8.14286	jeb Scores 1	0	0	0	M	B6(DST em15)-DST3B-96<14 bp del> (CR27)	B6(DST em15)-DST3B-96<14 bp del> (CR27)		DST em15
515991	4/28/2016	6/28/2016	8.71429	jeb Scores 1	0	0	0	M	B6(DST em16)-DST3B-96<17 bp del> (CR29)	B6(DST em16)-DST3B-96<17 bp del> (CR29)		DST em16
515992	4/28/2016	6/28/2016	8.71429	jeb Scores 1	0	0	0	M	B6(DST em16)-DST3B-96<17 bp del> (CR29)	B6(DST em16)-DST3B-96<17 bp del> (CR29)		DST em16
515993	4/28/2016	6/28/2016	8.71429	jeb Scores 1	0	0	0	M	B6(DST em16)-DST3B-96<17 bp del> (CR29)	B6(DST em16)-DST3B-96<17 bp del> (CR29)		DST em16
515994	4/28/2016	6/28/2016	8.71429	jeb Scores 1	0	0	0	M	B6(DST em16)-DST3B-96<17 bp del> (CR29)	B6(DST em16)-DST3B-96<17 bp del> (CR29)		DST em16
515995	4/28/2016	6/28/2016	8.71429	jeb Scores 1	0	0	0	M	B6(DST em16)-DST3B-96<17 bp del> (CR29)	B6(DST em16)-DST3B-96<17 bp del> (CR29)		DST em16
517156	5/7/2016	6/28/2016	7.42857	jeb Scores 1	0	0	0	M	B6(DST em14)-DST3B-96 <7 bp del> (CR34)	B6(DST em14)-DST3B-96 <7 bp del> (CR34)		DST em14
517157	5/7/2016	6/28/2016	7.42857	jeb Scores 1	0	0	0	M	B6(DST em14)-DST3B-96 <7 bp del> (CR34)	B6(DST em14)-DST3B-96 <7 bp del> (CR34)		DST em14
517158	5/7/2016	6/28/2016	7.42857	jeb Scores 1	0	0	0	M	B6(DST em14)-DST3B-96 <7 bp del> (CR34)	B6(DST em14)-DST3B-96 <7 bp del> (CR34)		DST em14
517159	5/7/2016	6/28/2016	7.42857	jeb Scores 1	0	0	0	M	B6(DST em14)-DST3B-96 <7 bp del> (CR34)	B6(DST em14)-DST3B-96 <7 bp del> (CR34)		DST em14
517160	5/7/2016	6/28/2016	7.42857	jeb Scores 1	0	0	0	M	B6(DST em14)-DST3B-96 <7 bp del> (CR34)	B6(DST em14)-DST3B-96 <7 bp del> (CR34)		DST em14
517624	5/15/2016	7/5/2016	7.28571	jeb Scores 1	0	1		M	B6(DST em 3)-Lamc2<jeb>,DST3A-169<42 bp del> (CR07)	B6(DST em 3)-Lamc2<jeb>,DST3A-169<42 bp del> (CR07)		DST em3 jeb
517625	5/15/2016	7/5/2016	7.28571	jeb Scores 1	0	1		M	B6(DST em 3)-Lamc2<jeb>,DST3A-169<42 bp del> (CR07)	B6(DST em 3)-Lamc2<jeb>,DST3A-169<42 bp del> (CR07)		DST em3 jeb
517626	5/15/2016	7/5/2016	7.28571	jeb Scores 1	0	1		M	B6(DST em 3)-Lamc2<jeb>,DST3A-169<42 bp del> (CR07)	B6(DST em 3)-Lamc2<jeb>,DST3A-169<42 bp del> (CR07)		DST em3 jeb
517627	5/15/2016	7/5/2016	7.28571	jeb Scores 1	0	0		M	B6(DST em 3)-Lamc2<jeb>,DST3A-169<42 bp del> (CR07)	B6(DST em 3)-Lamc2<jeb>,DST3A-169<42 bp del> (CR07)		DST em3 jeb
517628	5/15/2016	7/5/2016	7.28571	jeb Scores 1	0	0		M	B6(DST em 3)-Lamc2<jeb>,DST3A-169<42 bp del> (CR07)	B6(DST em 3)-Lamc2<jeb>,DST3A-169<42 bp del> (CR07)		DST em3 jeb
517629	5/15/2016	7/5/2016	7.28571	jeb Scores 1	0	0		M	B6(DST em 3)-Lamc2<jeb>,DST3A-169<42 bp del> (CR07)	B6(DST em 3)-Lamc2<jeb>,DST3A-169<42 bp del> (CR07)		DST em3 jeb
517630	5/15/2016	7/5/2016	7.28571	jeb Scores 1	0	0		M	B6(DST em 3)-Lamc2<jeb>,DST3A-169<42 bp del> (CR07)	B6(DST em 3)-Lamc2<jeb>,DST3A-169<42 bp del> (CR07)		DST em3 jeb
518017	5/22/2016	7/5/2016	6.28571	jeb Scores 1	0	0	0	M	B6(DST em 7)-DST3A-169<24 bp del +1 ins> (CR10 DST3A REPL POS)	B6(DST em 7)-DST3A-169<24 bp del +1 ins> (CR10 DST3A REPL POS)		DST em7
518018	5/22/2016	7/5/2016	6.28571	jeb Scores 1	0	0	0	M	B6(DST em 7)-DST3A-169<24 bp del +1 ins> (CR10 DST3A REPL POS)	B6(DST em 7)-DST3A-169<24 bp del +1 ins> (CR10 DST3A REPL POS)		DST em7
518019	5/22/2016	7/5/2016	6.28571	jeb Scores 1	0	0	0	M	B6(DST em 7)-DST3A-169<24 bp del +1 ins> (CR10 DST3A REPL POS)	B6(DST em 7)-DST3A-169<24 bp del +1 ins> (CR10 DST3A REPL POS)		DST em7
518020	5/22/2016	7/5/2016	6.28571	jeb Scores 1	0	0	0	M	B6(DST em 7)-DST3A-169<24 bp del +1 ins> (CR10 DST3A REPL POS)	B6(DST em 7)-DST3A-169<24 bp del +1 ins> (CR10 DST3A REPL POS)		DST em7
518021	5/22/2016	7/5/2016	6.28571	jeb Scores 1	0	0	0	M	B6(DST em 7)-DST3A-169<24 bp del +1 ins> (CR10 DST3A REPL POS)	B6(DST em 7)-DST3A-169<24 bp del +1 ins> (CR10 DST3A REPL POS)		DST em7
519591	6/14/2016	7/5/2016	3	jeb Scores 1	0	0	0	M	B6(DST em13)-Dst1751<1016 bp del> (CR18)	B6(DST em13)-Dst1751<1016 bp del> (CR18)		DST em13
519592	6/14/2016	7/5/2016	3	jeb Scores 1	0	0	0	M	B6(DST em13)-Dst1751<1016 bp del> (CR18)	B6(DST em13)-Dst1751<1016 bp del> (CR18)		DST em13
519593	6/14/2016	7/5/2016	3	jeb Scores 1	0	0	0	M	B6(DST em13)-Dst1751<1016 bp del> (CR18)	B6(DST em13)-Dst1751<1016 bp del> (CR18)		DST em13
519594	6/14/2016	7/5/2016	3	jeb Scores 1	0	0	0	M	B6(DST em13)-Dst1751<1016 bp del> (CR18)	B6(DST em13)-Dst1751<1016 bp del> (CR18)		DST em13
516544	5/5/2016	7/5/2016	8.71429	jeb Scores 1	0	2	0	M	B6(DST em13)-Lamc2<jeb>,DST1751 (1016 bp del) (CR18) HET	B6(DST CR18)-Lamc2<jeb>,DST1751 (1016 bp del)	B6(DST em13)-Lamc2<jeb>,DST1751 (1016 bp del) (CR18) HET	Dst em13 SEG
516545	5/5/2016	7/5/2016	8.71429	jeb Scores 1	0	0	0	M	B6(DST em13)-Lamc2<jeb>,DST1751 (1016 bp del) (CR18) HET	B6(DST CR18)-Lamc2<jeb>,DST1751 (1016 bp del)	B6(DST em13)-Lamc2<jeb>,DST1751 (1016 bp del) (CR18) HET	Dst em13 SEG
516547	5/5/2016	7/5/2016	8.71429	jeb Scores 1	0	0	0	M	B6(DST em13)-Lamc2<jeb>,DST1751 (1016 bp del) (CR18) HET	B6(DST CR18)-Lamc2<jeb>,DST1751 (1016 bp del)	B6(DST em13)-Lamc2<jeb>,DST1751 (1016 bp del) (CR18) HET	Dst em13 SEG
516549	5/7/2016	7/5/2016	8.42857	jeb Scores 1	0	0	0	M	B6(DST em13)-Lamc2<jeb>,DST1751 (1016 bp del) (CR18) HET	B6(DST CR18)-Lamc2<jeb>,DST1751 (1016 bp del)	B6(DST em13)-Lamc2<jeb>,DST1751 (1016 bp del) (CR18) HET	Dst em13 SEG
516550	5/7/2016	7/5/2016	8.42857	jeb Scores 1	0	0	0	M	B6(DST em13)-Lamc2<jeb>,DST1751 (1016 bp del) (CR18) HET	B6(DST CR18)-Lamc2<jeb>,DST1751 (1016 bp del)	B6(DST em13)-Lamc2<jeb>,DST1751 (1016 bp del) (CR18) HET	Dst em13 SEG
516551	5/7/2016	7/5/2016	8.42857	jeb Scores 1	0	0	0	M	B6(DST em13)-Lamc2<jeb>,DST1751 (1016 bp del) (CR18) HET	B6(DST CR18)-Lamc2<jeb>,DST1751 (1016 bp del)	B6(DST em13)-Lamc2<jeb>,DST1751 (1016 bp del) (CR18) HET	Dst em13 SEG
516568	5/2/2016	7/5/2016	9.14286	jeb Scores 1	0	0	0	M	B6(DST em15)-DST3B-96<14 bp del> (CR27)	B6(DST em15)-DST3B-96<14 bp del> (CR27)		DST em15
516569	5/2/2016	7/5/2016	9.14286	jeb Scores 1	0	0	0	M	B6(DST em15)-DST3B-96<14 bp del> (CR27)	B6(DST em15)-DST3B-96<14 bp del> (CR27)		DST em15
516570	5/2/2016	7/5/2016	9.14286	jeb Scores 1	0	0	0	M	B6(DST em15)-DST3B-96<14 bp del> (CR27)	B6(DST em15)-DST3B-96<14 bp del> (CR27)		DST em15
516571	5/2/2016	7/5/2016	9.14286	jeb Scores 1	0	0	0	M	B6(DST em15)-DST3B-96<14 bp del> (CR27)	B6(DST em15)-DST3B-96<14 bp del> (CR27)		DST em15
516572	5/2/2016	7/5/2016	9.14286	jeb Scores 1	0	0	0	M	B6(DST em15)-DST3B-96<14 bp del> (CR27)	B6(DST em15)-DST3B-96<14 bp del> (CR27)		DST em15
515991	4/28/2016	7/5/2016	9.71429	jeb Scores 1	0	0	0	M	B6(DST em16)-DST3B-96<17 bp del> (CR29)	B6(DST em16)-DST3B-96<17 bp del> (CR29)		DST em16
515992	4/28/2016	7/5/2016	9.71429	jeb Scores 1	0	0	0	M	B6(DST em16)-DST3B-96<17 bp del> (CR29)	B6(DST em16)-DST3B-96<17 bp del> (CR29)		DST em16
515993	4/28/2016	7/5/2016	9.71429	jeb Scores 1	0	0	0	M	B6(DST em16)-DST3B-96<17 bp del> (CR29)	B6(DST em16)-DST3B-96<17 bp del> (CR29)		DST em16
515994	4/28/2016	7/5/2016	9.71429	jeb Scores 1	0	0	0	M	B6(DST em16)-DST3B-96<17 bp del> (CR29)	B6(DST em16)-DST3B-96<17 bp del> (CR29)		DST em16
515995	4/28/2016	7/5/2016	9.71429	jeb Scores 1	0	0	0	M	B6(DST em16)-DST3B-96<17 bp del> (CR29)	B6(DST em16)-DST3B-96<17 bp del> (CR29)		DST em16
517156	5/7/2016	7/5/2016	8.42857	jeb Scores 1	0	0	0	M	B6(DST em14)-DST3B-96 <7 bp del> (CR34)	B6(DST em14)-DST3B-96 <7 bp del> (CR34)		DST em14
517157	5/7/2016	7/5/2016	8.42857	jeb Scores 1	0	0	0	M	B6(DST em14)-DST3B-96 <7 bp del> (CR34)	B6(DST em14)-DST3B-96 <7 bp del> (CR34)		DST em14
517158	5/7/2016	7/5/2016	8.42857	jeb Scores 1	0	0	0	M	B6(DST em14)-DST3B-96 <7 bp del> (CR34)	B6(DST em14)-DST3B-96 <7 bp del> (CR34)		DST em14
517159	5/7/2016	7/5/2016	8.42857	jeb Scores 1	0	0	0	M	B6(DST em14)-DST3B-96 <7 bp del> (CR34)	B6(DST em14)-DST3B-96 <7 bp del> (CR34)		DST em14
517160	5/7/2016	7/5/2016	8.42857	jeb Scores 1	0	0	0	M	B6(DST em14)-DST3B-96 <7 bp del> (CR34)	B6(DST em14)-DST3B-96 <7 bp del> (CR34)		DST em14
517624	5/15/2016	7/12/2016	8.28571	jeb Scores 1	0	2		M	B6(DST em 3)-Lamc2<jeb>,DST3A-169<42 bp del> (CR07)	B6(DST em 3)-Lamc2<jeb>,DST3A-169<42 bp del> (CR07)		DST em3 jeb
517625	5/15/2016	7/12/2016	8.28571	jeb Scores 1	0	1		M	B6(DST em 3)-Lamc2<jeb>,DST3A-169<42 bp del> (CR07)	B6(DST em 3)-Lamc2<jeb>,DST3A-169<42 bp del> (CR07)		DST em3 jeb
517626	5/15/2016	7/12/2016	8.28571	jeb Scores 1	0	1		M	B6(DST em 3)-Lamc2<jeb>,DST3A-169<42 bp del> (CR07)	B6(DST em 3)-Lamc2<jeb>,DST3A-169<42 bp del> (CR07)		DST em3 jeb
517627	5/15/2016	7/12/2016	8.28571	jeb Scores 1	0	1		M	B6(DST em 3)-Lamc2<jeb>,DST3A-169<42 bp del> (CR07)	B6(DST em 3)-Lamc2<jeb>,DST3A-169<42 bp del> (CR07)		DST em3 jeb
517628	5/15/2016	7/12/2016	8.28571	jeb Scores 1	0	0		M	B6(DST em 3)-Lamc2<jeb>,DST3A-169<42 bp del> (CR07)	B6(DST em 3)-Lamc2<jeb>,DST3A-169<42 bp del> (CR07)		DST em3 jeb
517629	5/15/2016	7/12/2016	8.28571	jeb Scores 1	0	0		M	B6(DST em 3)-Lamc2<jeb>,DST3A-169<42 bp del> (CR07)	B6(DST em 3)-Lamc2<jeb>,DST3A-169<42 bp del> (CR07)		DST em3 jeb
517630	5/15/2016	7/12/2016	8.28571	jeb Scores 1	0	0		M	B6(DST em 3)-Lamc2<jeb>,DST3A-169<42 bp del> (CR07)	B6(DST em 3)-Lamc2<jeb>,DST3A-169<42 bp del> (CR07)		DST em3 jeb
518017	5/22/2016	7/12/2016	7.28571	jeb Scores 1	0	0	0	M	B6(DST em 7)-DST3A-169<24 bp del +1 ins> (CR10 DST3A REPL POS)	B6(DST em 7)-DST3A-169<24 bp del +1 ins> (CR10 DST3A REPL POS)		DST em7
518018	5/22/2016	7/12/2016	7.28571	jeb Scores 1	0	0	0	M	B6(DST em 7)-DST3A-169<24 bp del +1 ins> (CR10 DST3A REPL POS)	B6(DST em 7)-DST3A-169<24 bp del +1 ins> (CR10 DST3A REPL POS)		DST em7
518019	5/22/2016	7/12/2016	7.28571	jeb Scores 1	0	0	0	M	B6(DST em 7)-DST3A-169<24 bp del +1 ins> (CR10 DST3A REPL POS)	B6(DST em 7)-DST3A-169<24 bp del +1 ins> (CR10 DST3A REPL POS)		DST em7
518020	5/22/2016	7/12/2016	7.28571	jeb Scores 1	0	0	0	M	B6(DST em 7)-DST3A-169<24 bp del +1 ins> (CR10 DST3A REPL POS)	B6(DST em 7)-DST3A-169<24 bp del +1 ins> (CR10 DST3A REPL POS)		DST em7
518021	5/22/2016	7/12/2016	7.28571	jeb Scores 1	0	0	0	M	B6(DST em 7)-DST3A-169<24 bp del +1 ins> (CR10 DST3A REPL POS)	B6(DST em 7)-DST3A-169<24 bp del +1 ins> (CR10 DST3A REPL POS)		DST em7
519591	6/14/2016	7/12/2016	4	jeb Scores 1	0	0	0	M	B6(DST em13)-Dst1751<1016 bp del> (CR18)	B6(DST em13)-Dst1751<1016 bp del> (CR18)		DST em13
519592	6/14/2016	7/12/2016	4	jeb Scores 1	0	0	0	M	B6(DST em13)-Dst1751<1016 bp del> (CR18)	B6(DST em13)-Dst1751<1016 bp del> (CR18)		DST em13
519593	6/14/2016	7/12/2016	4	jeb Scores 1	0	0	0	M	B6(DST em13)-Dst1751<1016 bp del> (CR18)	B6(DST em13)-Dst1751<1016 bp del> (CR18)		DST em13
519594	6/14/2016	7/12/2016	4	jeb Scores 1	0	0	0	M	B6(DST em13)-Dst1751<1016 bp del> (CR18)	B6(DST em13)-Dst1751<1016 bp del> (CR18)		DST em13
516544	5/5/2016	7/12/2016	9.71429	jeb Scores 1	0	2	0	M	B6(DST em13)-Lamc2<jeb>,DST1751 (1016 bp del) (CR18) HET	B6(DST CR18)-Lamc2<jeb>,DST1751 (1016 bp del)	B6(DST em13)-Lamc2<jeb>,DST1751 (1016 bp del) (CR18) HET	Dst em13 SEG
516545	5/5/2016	7/12/2016	9.71429	jeb Scores 1	0	0	0	M	B6(DST em13)-Lamc2<jeb>,DST1751 (1016 bp del) (CR18) HET	B6(DST CR18)-Lamc2<jeb>,DST1751 (1016 bp del)	B6(DST em13)-Lamc2<jeb>,DST1751 (1016 bp del) (CR18) HET	Dst em13 SEG
516547	5/5/2016	7/12/2016	9.71429	jeb Scores 1	0	0	0	M	B6(DST em13)-Lamc2<jeb>,DST1751 (1016 bp del) (CR18) HET	B6(DST CR18)-Lamc2<jeb>,DST1751 (1016 bp del)	B6(DST em13)-Lamc2<jeb>,DST1751 (1016 bp del) (CR18) HET	Dst em13 SEG
516549	5/7/2016	7/12/2016	9.42857	jeb Scores 1	0	0	0	M	B6(DST em13)-Lamc2<jeb>,DST1751 (1016 bp del) (CR18) HET	B6(DST CR18)-Lamc2<jeb>,DST1751 (1016 bp del)	B6(DST em13)-Lamc2<jeb>,DST1751 (1016 bp del) (CR18) HET	Dst em13 SEG
516550	5/7/2016	7/12/2016	9.42857	jeb Scores 1	0	0	0	M	B6(DST em13)-Lamc2<jeb>,DST1751 (1016 bp del) (CR18) HET	B6(DST CR18)-Lamc2<jeb>,DST1751 (1016 bp del)	B6(DST em13)-Lamc2<jeb>,DST1751 (1016 bp del) (CR18) HET	Dst em13 SEG
516551	5/7/2016	7/12/2016	9.42857	jeb Scores 1	0	0	0	M	B6(DST em13)-Lamc2<jeb>,DST1751 (1016 bp del) (CR18) HET	B6(DST CR18)-Lamc2<jeb>,DST1751 (1016 bp del)	B6(DST em13)-Lamc2<jeb>,DST1751 (1016 bp del) (CR18) HET	Dst em13 SEG
516568	5/2/2016	7/12/2016	10.1429	jeb Scores 1	0	0	0	M	B6(DST em15)-DST3B-96<14 bp del> (CR27)	B6(DST em15)-DST3B-96<14 bp del> (CR27)		DST em15
516569	5/2/2016	7/12/2016	10.1429	jeb Scores 1	0	0	0	M	B6(DST em15)-DST3B-96<14 bp del> (CR27)	B6(DST em15)-DST3B-96<14 bp del> (CR27)		DST em15
516570	5/2/2016	7/12/2016	10.1429	jeb Scores 1	0	0	0	M	B6(DST em15)-DST3B-96<14 bp del> (CR27)	B6(DST em15)-DST3B-96<14 bp del> (CR27)		DST em15
516571	5/2/2016	7/12/2016	10.1429	jeb Scores 1	0	0	0	M	B6(DST em15)-DST3B-96<14 bp del> (CR27)	B6(DST em15)-DST3B-96<14 bp del> (CR27)		DST em15
516572	5/2/2016	7/12/2016	10.1429	jeb Scores 1	0	0	0	M	B6(DST em15)-DST3B-96<14 bp del> (CR27)	B6(DST em15)-DST3B-96<14 bp del> (CR27)		DST em15
517156	5/7/2016	7/12/2016	9.42857	jeb Scores 1	0	0	0	M	B6(DST em14)-DST3B-96 <7 bp del> (CR34)	B6(DST em14)-DST3B-96 <7 bp del> (CR34)		DST em14
517157	5/7/2016	7/12/2016	9.42857	jeb Scores 1	0	0	0	M	B6(DST em14)-DST3B-96 <7 bp del> (CR34)	B6(DST em14)-DST3B-96 <7 bp del> (CR34)		DST em14
517158	5/7/2016	7/12/2016	9.42857	jeb Scores 1	0	0	0	M	B6(DST em14)-DST3B-96 <7 bp del> (CR34)	B6(DST em14)-DST3B-96 <7 bp del> (CR34)		DST em14
517159	5/7/2016	7/12/2016	9.42857	jeb Scores 1	0	0	0	M	B6(DST em14)-DST3B-96 <7 bp del> (CR34)	B6(DST em14)-DST3B-96 <7 bp del> (CR34)		DST em14
517160	5/7/2016	7/12/2016	9.42857	jeb Scores 1	0	0	0	M	B6(DST em14)-DST3B-96 <7 bp del> (CR34)	B6(DST em14)-DST3B-96 <7 bp del> (CR34)		DST em14
517624	5/15/2016	7/19/2016	9.28571	jeb Scores 1	0	2		M	B6(DST em 3)-Lamc2<jeb>,DST3A-169<42 bp del> (CR07)	B6(DST em 3)-Lamc2<jeb>,DST3A-169<42 bp del> (CR07)		DST em3 jeb
517625	5/15/2016	7/19/2016	9.28571	jeb Scores 1	0	2		M	B6(DST em 3)-Lamc2<jeb>,DST3A-169<42 bp del> (CR07)	B6(DST em 3)-Lamc2<jeb>,DST3A-169<42 bp del> (CR07)		DST em3 jeb
517626	5/15/2016	7/19/2016	9.28571	jeb Scores 1	0	1		M	B6(DST em 3)-Lamc2<jeb>,DST3A-169<42 bp del> (CR07)	B6(DST em 3)-Lamc2<jeb>,DST3A-169<42 bp del> (CR07)		DST em3 jeb
517627	5/15/2016	7/19/2016	9.28571	jeb Scores 1	0	0		M	B6(DST em 3)-Lamc2<jeb>,DST3A-169<42 bp del> (CR07)	B6(DST em 3)-Lamc2<jeb>,DST3A-169<42 bp del> (CR07)		DST em3 jeb
517628	5/15/2016	7/19/2016	9.28571	jeb Scores 1	0	2		M	B6(DST em 3)-Lamc2<jeb>,DST3A-169<42 bp del> (CR07)	B6(DST em 3)-Lamc2<jeb>,DST3A-169<42 bp del> (CR07)		DST em3 jeb
517629	5/15/2016	7/19/2016	9.28571	jeb Scores 1	0	2		M	B6(DST em 3)-Lamc2<jeb>,DST3A-169<42 bp del> (CR07)	B6(DST em 3)-Lamc2<jeb>,DST3A-169<42 bp del> (CR07)		DST em3 jeb
517630	5/15/2016	7/19/2016	9.28571	jeb Scores 1	0	0		M	B6(DST em 3)-Lamc2<jeb>,DST3A-169<42 bp del> (CR07)	B6(DST em 3)-Lamc2<jeb>,DST3A-169<42 bp del> (CR07)		DST em3 jeb
518017	5/22/2016	7/19/2016	8.28571	jeb Scores 1	0	0	0	M	B6(DST em 7)-DST3A-169<24 bp del +1 ins> (CR10 DST3A REPL POS)	B6(DST em 7)-DST3A-169<24 bp del +1 ins> (CR10 DST3A REPL POS)		DST em7
518018	5/22/2016	7/19/2016	8.28571	jeb Scores 1	0	0	0	M	B6(DST em 7)-DST3A-169<24 bp del +1 ins> (CR10 DST3A REPL POS)	B6(DST em 7)-DST3A-169<24 bp del +1 ins> (CR10 DST3A REPL POS)		DST em7
518019	5/22/2016	7/19/2016	8.28571	jeb Scores 1	0	0	0	M	B6(DST em 7)-DST3A-169<24 bp del +1 ins> (CR10 DST3A REPL POS)	B6(DST em 7)-DST3A-169<24 bp del +1 ins> (CR10 DST3A REPL POS)		DST em7
518020	5/22/2016	7/19/2016	8.28571	jeb Scores 1	0	0	0	M	B6(DST em 7)-DST3A-169<24 bp del +1 ins> (CR10 DST3A REPL POS)	B6(DST em 7)-DST3A-169<24 bp del +1 ins> (CR10 DST3A REPL POS)		DST em7
518021	5/22/2016	7/19/2016	8.28571	jeb Scores 1	0	0	0	M	B6(DST em 7)-DST3A-169<24 bp del +1 ins> (CR10 DST3A REPL POS)	B6(DST em 7)-DST3A-169<24 bp del +1 ins> (CR10 DST3A REPL POS)		DST em7
519591	6/14/2016	7/19/2016	5	jeb Scores 1	0	0	0	M	B6(DST em13)-Dst1751<1016 bp del> (CR18)	B6(DST em13)-Dst1751<1016 bp del> (CR18)		DST em13
519592	6/14/2016	7/19/2016	5	jeb Scores 1	0	0	0	M	B6(DST em13)-Dst1751<1016 bp del> (CR18)	B6(DST em13)-Dst1751<1016 bp del> (CR18)		DST em13
519593	6/14/2016	7/19/2016	5	jeb Scores 1	0	0	0	M	B6(DST em13)-Dst1751<1016 bp del> (CR18)	B6(DST em13)-Dst1751<1016 bp del> (CR18)		DST em13
519594	6/14/2016	7/19/2016	5	jeb Scores 1	0	0	0	M	B6(DST em13)-Dst1751<1016 bp del> (CR18)	B6(DST em13)-Dst1751<1016 bp del> (CR18)		DST em13
519606	6/15/2016	7/19/2016	4.85714	jeb Scores 1	0	0	0	M	B6(DST em13)-Dst1751<1016 bp del> (CR18)	B6(DST em13)-Dst1751<1016 bp del> (CR18)		DST em13
519607	6/15/2016	7/19/2016	4.85714	jeb Scores 1	0	0	0	M	B6(DST em13)-Dst1751<1016 bp del> (CR18)	B6(DST em13)-Dst1751<1016 bp del> (CR18)		DST em13
519608	6/15/2016	7/19/2016	4.85714	jeb Scores 1	0	0	0	M	B6(DST em13)-Dst1751<1016 bp del> (CR18)	B6(DST em13)-Dst1751<1016 bp del> (CR18)		DST em13
516546	5/5/2016	7/19/2016	10.7143	jeb Scores 1	6	0	0	M	B6(DST em13)-Lamc2<jeb>,DST1751<1016 bp del> (CR18)	B6(DST CR18)-Lamc2<jeb>,DST1751 (1016 bp del)	B6(DST em13)-Lamc2<jeb>,DST1751<1016 bp del> (CR18)	Dst em13 SEG
516568	5/2/2016	7/19/2016	11.1429	jeb Scores 1	0	0	0	M	B6(DST em15)-DST3B-96<14 bp del> (CR27)	B6(DST em15)-DST3B-96<14 bp del> (CR27)		DST em15
516569	5/2/2016	7/19/2016	11.1429	jeb Scores 1	0	0	0	M	B6(DST em15)-DST3B-96<14 bp del> (CR27)	B6(DST em15)-DST3B-96<14 bp del> (CR27)		DST em15
516570	5/2/2016	7/19/2016	11.1429	jeb Scores 1	0	0	0	M	B6(DST em15)-DST3B-96<14 bp del> (CR27)	B6(DST em15)-DST3B-96<14 bp del> (CR27)		DST em15
516571	5/2/2016	7/19/2016	11.1429	jeb Scores 1	0	0	0	M	B6(DST em15)-DST3B-96<14 bp del> (CR27)	B6(DST em15)-DST3B-96<14 bp del> (CR27)		DST em15
516572	5/2/2016	7/19/2016	11.1429	jeb Scores 1	0	0	0	M	B6(DST em15)-DST3B-96<14 bp del> (CR27)	B6(DST em15)-DST3B-96<14 bp del> (CR27)		DST em15
517156	5/7/2016	7/19/2016	10.4286	jeb Scores 1	0	0	0	M	B6(DST em14)-DST3B-96 <7 bp del> (CR34)	B6(DST em14)-DST3B-96 <7 bp del> (CR34)		DST em14
517157	5/7/2016	7/19/2016	10.4286	jeb Scores 1	0	0	0	M	B6(DST em14)-DST3B-96 <7 bp del> (CR34)	B6(DST em14)-DST3B-96 <7 bp del> (CR34)		DST em14
517158	5/7/2016	7/19/2016	10.4286	jeb Scores 1	0	0	0	M	B6(DST em14)-DST3B-96 <7 bp del> (CR34)	B6(DST em14)-DST3B-96 <7 bp del> (CR34)		DST em14
517159	5/7/2016	7/19/2016	10.4286	jeb Scores 1	0	0	0	M	B6(DST em14)-DST3B-96 <7 bp del> (CR34)	B6(DST em14)-DST3B-96 <7 bp del> (CR34)		DST em14
517160	5/7/2016	7/19/2016	10.4286	jeb Scores 1	0	0	0	M	B6(DST em14)-DST3B-96 <7 bp del> (CR34)	B6(DST em14)-DST3B-96 <7 bp del> (CR34)		DST em14
518017	5/22/2016	7/26/2016	9.28571	jeb Scores 1	0	0	0	M	B6(DST em 7)-DST3A-169<24 bp del +1 ins> (CR10 DST3A REPL POS)	B6(DST em 7)-DST3A-169<24 bp del +1 ins> (CR10 DST3A REPL POS)		DST em7
518018	5/22/2016	7/26/2016	9.28571	jeb Scores 1	0	0	0	M	B6(DST em 7)-DST3A-169<24 bp del +1 ins> (CR10 DST3A REPL POS)	B6(DST em 7)-DST3A-169<24 bp del +1 ins> (CR10 DST3A REPL POS)		DST em7
518019	5/22/2016	7/26/2016	9.28571	jeb Scores 1	0	0	0	M	B6(DST em 7)-DST3A-169<24 bp del +1 ins> (CR10 DST3A REPL POS)	B6(DST em 7)-DST3A-169<24 bp del +1 ins> (CR10 DST3A REPL POS)		DST em7
518020	5/22/2016	7/26/2016	9.28571	jeb Scores 1	0	0	0	M	B6(DST em 7)-DST3A-169<24 bp del +1 ins> (CR10 DST3A REPL POS)	B6(DST em 7)-DST3A-169<24 bp del +1 ins> (CR10 DST3A REPL POS)		DST em7
519591	6/14/2016	7/26/2016	6	jeb Scores 1	0	0	0	M	B6(DST em13)-Dst1751<1016 bp del> (CR18)	B6(DST em13)-Dst1751<1016 bp del> (CR18)		DST em13
519592	6/14/2016	7/26/2016	6	jeb Scores 1	0	0	0	M	B6(DST em13)-Dst1751<1016 bp del> (CR18)	B6(DST em13)-Dst1751<1016 bp del> (CR18)		DST em13
519593	6/14/2016	7/26/2016	6	jeb Scores 1	0	0	0	M	B6(DST em13)-Dst1751<1016 bp del> (CR18)	B6(DST em13)-Dst1751<1016 bp del> (CR18)		DST em13
519594	6/14/2016	7/26/2016	6	jeb Scores 1	0	0	0	M	B6(DST em13)-Dst1751<1016 bp del> (CR18)	B6(DST em13)-Dst1751<1016 bp del> (CR18)		DST em13
519606	6/15/2016	7/26/2016	5.85714	jeb Scores 1	0	0	0	M	B6(DST em13)-Dst1751<1016 bp del> (CR18)	B6(DST em13)-Dst1751<1016 bp del> (CR18)		DST em13
519607	6/15/2016	7/26/2016	5.85714	jeb Scores 1	0	0	0	M	B6(DST em13)-Dst1751<1016 bp del> (CR18)	B6(DST em13)-Dst1751<1016 bp del> (CR18)		DST em13
519608	6/15/2016	7/26/2016	5.85714	jeb Scores 1	0	0	0	M	B6(DST em13)-Dst1751<1016 bp del> (CR18)	B6(DST em13)-Dst1751<1016 bp del> (CR18)		DST em13
516568	5/2/2016	7/26/2016	12.1429	jeb Scores 1	0	0	0	M	B6(DST em15)-DST3B-96<14 bp del> (CR27)	B6(DST em15)-DST3B-96<14 bp del> (CR27)		DST em15
516569	5/2/2016	7/26/2016	12.1429	jeb Scores 1	0	0	0	M	B6(DST em15)-DST3B-96<14 bp del> (CR27)	B6(DST em15)-DST3B-96<14 bp del> (CR27)		DST em15
516570	5/2/2016	7/26/2016	12.1429	jeb Scores 1	0	0	0	M	B6(DST em15)-DST3B-96<14 bp del> (CR27)	B6(DST em15)-DST3B-96<14 bp del> (CR27)		DST em15
516571	5/2/2016	7/26/2016	12.1429	jeb Scores 1	0	0	0	M	B6(DST em15)-DST3B-96<14 bp del> (CR27)	B6(DST em15)-DST3B-96<14 bp del> (CR27)		DST em15
516572	5/2/2016	7/26/2016	12.1429	jeb Scores 1	0	0	0	M	B6(DST em15)-DST3B-96<14 bp del> (CR27)	B6(DST em15)-DST3B-96<14 bp del> (CR27)		DST em15
517156	5/7/2016	7/26/2016	11.4286	jeb Scores 1	0	0	0	M	B6(DST em14)-DST3B-96 <7 bp del> (CR34)	B6(DST em14)-DST3B-96 <7 bp del> (CR34)		DST em14
517157	5/7/2016	7/26/2016	11.4286	jeb Scores 1	0	0	0	M	B6(DST em14)-DST3B-96 <7 bp del> (CR34)	B6(DST em14)-DST3B-96 <7 bp del> (CR34)		DST em14
517158	5/7/2016	7/26/2016	11.4286	jeb Scores 1	0	0	0	M	B6(DST em14)-DST3B-96 <7 bp del> (CR34)	B6(DST em14)-DST3B-96 <7 bp del> (CR34)		DST em14
517159	5/7/2016	7/26/2016	11.4286	jeb Scores 1	0	0	0	M	B6(DST em14)-DST3B-96 <7 bp del> (CR34)	B6(DST em14)-DST3B-96 <7 bp del> (CR34)		DST em14
517160	5/7/2016	7/26/2016	11.4286	jeb Scores 1	0	0	0	M	B6(DST em14)-DST3B-96 <7 bp del> (CR34)	B6(DST em14)-DST3B-96 <7 bp del> (CR34)		DST em14
521173	7/10/2016	8/2/2016	3.28571	jeb Scores 1	0	0	0	M	B6(DST em 4)-DST3A-169<51 bp del> (CR03)	B6(DST em 4)-DST3A-169<51 bp del> (CR03)		DST em4
521174	7/10/2016	8/2/2016	3.28571	jeb Scores 1	0	0	0	M	B6(DST em 4)-DST3A-169<51 bp del> (CR03)	B6(DST em 4)-DST3A-169<51 bp del> (CR03)		DST em4
521175	7/10/2016	8/2/2016	3.28571	jeb Scores 1	0	0	0	M	B6(DST em 4)-DST3A-169<51 bp del> (CR03)	B6(DST em 4)-DST3A-169<51 bp del> (CR03)		DST em4
521184	7/10/2016	8/2/2016	3.28571	jeb Scores 1	0	0	0	M	B6(DST em 9)-DST3A-169<43 bp del> (CR11)	B6(DST em 9)-DST3A-169<43 bp del> (CR11)		DST em9
521185	7/10/2016	8/2/2016	3.28571	jeb Scores 1	0	0	0	M	B6(DST em 9)-DST3A-169<43 bp del> (CR11)	B6(DST em 9)-DST3A-169<43 bp del> (CR11)		DST em9
521186	7/10/2016	8/2/2016	3.28571	jeb Scores 1	0	0	0	M	B6(DST em 9)-DST3A-169<43 bp del> (CR11)	B6(DST em 9)-DST3A-169<43 bp del> (CR11)		DST em9
521187	7/10/2016	8/2/2016	3.28571	jeb Scores 1	0	0	0	M	B6(DST em 9)-DST3A-169<43 bp del> (CR11)	B6(DST em 9)-DST3A-169<43 bp del> (CR11)		DST em9
521074	7/2/2016	8/2/2016	4.42857	jeb Scores 1	0	0	0	M	B6(DST em 6)-Lamc2<jeb>,DST3A-169<21 bp del +2 ins> (CR13)	B6(DST CR13)-Lamc2<jeb>,DST3A-169 (21 bp del+2 bp ins)	B6(DST em 6)-Lamc2<jeb>,DST3A-169<21 bp del +2 ins> (CR13)	Dst em6
521075	7/2/2016	8/2/2016	4.42857	jeb Scores 1	0	0	0	M	B6(DST em 6)-Lamc2<jeb>,DST3A-169<21 bp del +2 ins> (CR13)	B6(DST CR13)-Lamc2<jeb>,DST3A-169 (21 bp del+2 bp ins)	B6(DST em 6)-Lamc2<jeb>,DST3A-169<21 bp del +2 ins> (CR13)	Dst em6
521077	7/2/2016	8/2/2016	4.42857	jeb Scores 1	0	0	0	M	B6(DST em 6)-Lamc2<jeb>,DST3A-169<21 bp del +2 ins> (CR13)	B6(DST CR13)-Lamc2<jeb>,DST3A-169 (21 bp del+2 bp ins)	B6(DST em 6)-Lamc2<jeb>,DST3A-169<21 bp del +2 ins> (CR13)	Dst em6
521078	7/2/2016	8/2/2016	4.42857	jeb Scores 1	0	0	0	M	B6(DST em 6)-Lamc2<jeb>,DST3A-169<21 bp del +2 ins> (CR13)	B6(DST CR13)-Lamc2<jeb>,DST3A-169 (21 bp del+2 bp ins)	B6(DST em 6)-Lamc2<jeb>,DST3A-169<21 bp del +2 ins> (CR13)	Dst em6
521079	7/2/2016	8/2/2016	4.42857	jeb Scores 1	0	0	0	M	B6(DST em 6)-Lamc2<jeb>,DST3A-169<21 bp del +2 ins> (CR13)	B6(DST CR13)-Lamc2<jeb>,DST3A-169 (21 bp del+2 bp ins)	B6(DST em 6)-Lamc2<jeb>,DST3A-169<21 bp del +2 ins> (CR13)	Dst em6
520511	7/1/2016	8/2/2016	4.57143	jeb Scores 1	0	0		M	B6(DST em 2)-Lamc2<jeb>,DST3A-169<24 bp del> (CR15)	B6(DST em 2)-Lamc2<jeb>,DST3A-169<24 bp del> (CR15)		DST em2
520512	7/1/2016	8/2/2016	4.57143	jeb Scores 1	0	0		M	B6(DST em 2)-Lamc2<jeb>,DST3A-169<24 bp del> (CR15)	B6(DST em 2)-Lamc2<jeb>,DST3A-169<24 bp del> (CR15)		DST em2
520513	7/1/2016	8/2/2016	4.57143	jeb Scores 1	0	0		M	B6(DST em 2)-Lamc2<jeb>,DST3A-169<24 bp del> (CR15)	B6(DST em 2)-Lamc2<jeb>,DST3A-169<24 bp del> (CR15)		DST em2
519591	6/14/2016	8/2/2016	7	jeb Scores 1	0	0	0	M	B6(DST em13)-Dst1751<1016 bp del> (CR18)	B6(DST em13)-Dst1751<1016 bp del> (CR18)		DST em13
519592	6/14/2016	8/2/2016	7	jeb Scores 1	0	0	0	M	B6(DST em13)-Dst1751<1016 bp del> (CR18)	B6(DST em13)-Dst1751<1016 bp del> (CR18)		DST em13
519593	6/14/2016	8/2/2016	7	jeb Scores 1	0	0	0	M	B6(DST em13)-Dst1751<1016 bp del> (CR18)	B6(DST em13)-Dst1751<1016 bp del> (CR18)		DST em13
519594	6/14/2016	8/2/2016	7	jeb Scores 1	0	0	0	M	B6(DST em13)-Dst1751<1016 bp del> (CR18)	B6(DST em13)-Dst1751<1016 bp del> (CR18)		DST em13
519606	6/15/2016	8/2/2016	6.85714	jeb Scores 1	0	0	0	M	B6(DST em13)-Dst1751<1016 bp del> (CR18)	B6(DST em13)-Dst1751<1016 bp del> (CR18)		DST em13
519607	6/15/2016	8/2/2016	6.85714	jeb Scores 1	0	0	0	M	B6(DST em13)-Dst1751<1016 bp del> (CR18)	B6(DST em13)-Dst1751<1016 bp del> (CR18)		DST em13
519608	6/15/2016	8/2/2016	6.85714	jeb Scores 1	0	0	0	M	B6(DST em13)-Dst1751<1016 bp del> (CR18)	B6(DST em13)-Dst1751<1016 bp del> (CR18)		DST em13
521246	7/5/2016	8/2/2016	4	jeb Scores 1	0	0	0	M	B6(DST em 5)-DST3A-169<60 bp del> (CR21)	B6(DST em 5)-DST3A-169<60 bp del> (CR21)		DST em5
521247	7/5/2016	8/2/2016	4	jeb Scores 1	0	0	0	M	B6(DST em 5)-DST3A-169<60 bp del> (CR21)	B6(DST em 5)-DST3A-169<60 bp del> (CR21)		DST em5
521248	7/5/2016	8/2/2016	4	jeb Scores 1	0	0	0	M	B6(DST em 5)-DST3A-169<60 bp del> (CR21)	B6(DST em 5)-DST3A-169<60 bp del> (CR21)		DST em5
521421	7/10/2016	8/2/2016	3.28571	jeb Scores 1	0	0	0	M	B6(DST em 5)-DST3A-169<60 bp del> (CR21)	B6(DST em 5)-DST3A-169<60 bp del> (CR21)		DST em5
521422	7/10/2016	8/2/2016	3.28571	jeb Scores 1	0	0	0	M	B6(DST em 5)-DST3A-169<60 bp del> (CR21)	B6(DST em 5)-DST3A-169<60 bp del> (CR21)		DST em5
516568	5/2/2016	8/2/2016	13.1429	jeb Scores 1	0	0	0	M	B6(DST em15)-DST3B-96<14 bp del> (CR27)	B6(DST em15)-DST3B-96<14 bp del> (CR27)		DST em15
516569	5/2/2016	8/2/2016	13.1429	jeb Scores 1	0	0	0	M	B6(DST em15)-DST3B-96<14 bp del> (CR27)	B6(DST em15)-DST3B-96<14 bp del> (CR27)		DST em15
516570	5/2/2016	8/2/2016	13.1429	jeb Scores 1	0	0	0	M	B6(DST em15)-DST3B-96<14 bp del> (CR27)	B6(DST em15)-DST3B-96<14 bp del> (CR27)		DST em15
516571	5/2/2016	8/2/2016	13.1429	jeb Scores 1	0	0	0	M	B6(DST em15)-DST3B-96<14 bp del> (CR27)	B6(DST em15)-DST3B-96<14 bp del> (CR27)		DST em15
516572	5/2/2016	8/2/2016	13.1429	jeb Scores 1	0	0	0	M	B6(DST em15)-DST3B-96<14 bp del> (CR27)	B6(DST em15)-DST3B-96<14 bp del> (CR27)		DST em15
520086	6/20/2016	8/2/2016	6.14286	jeb Scores 1	0	0	0	M	B6(DST em15)-DST3B-96<14 bp del> (CR27)	B6(DST em15)-DST3B-96<14 bp del> (CR27)		DST em15
520087	6/20/2016	8/2/2016	6.14286	jeb Scores 1	0	0	0	M	B6(DST em15)-DST3B-96<14 bp del> (CR27)	B6(DST em15)-DST3B-96<14 bp del> (CR27)		DST em15
520088	6/20/2016	8/2/2016	6.14286	jeb Scores 1	0	0	0	M	B6(DST em15)-DST3B-96<14 bp del> (CR27)	B6(DST em15)-DST3B-96<14 bp del> (CR27)		DST em15
520089	6/20/2016	8/2/2016	6.14286	jeb Scores 1	0	0	0	M	B6(DST em15)-DST3B-96<14 bp del> (CR27)	B6(DST em15)-DST3B-96<14 bp del> (CR27)		DST em15
520090	6/20/2016	8/2/2016	6.14286	jeb Scores 1	0	0	0	M	B6(DST em15)-DST3B-96<14 bp del> (CR27)	B6(DST em15)-DST3B-96<14 bp del> (CR27)		DST em15
520091	6/20/2016	8/2/2016	6.14286	jeb Scores 1	0	0	0	M	B6(DST em15)-DST3B-96<14 bp del> (CR27)	B6(DST em15)-DST3B-96<14 bp del> (CR27)		DST em15
520092	6/20/2016	8/2/2016	6.14286	jeb Scores 1	0	0	0	M	B6(DST em15)-DST3B-96<14 bp del> (CR27)	B6(DST em15)-DST3B-96<14 bp del> (CR27)		DST em15
521214	7/8/2016	8/2/2016	3.57143	jeb Scores 1	0	0	0	M	B6(DST em15)-DST3B-96<14 bp del> (CR27)	B6(DST em15)-DST3B-96<14 bp del> (CR27)		DST em15
521215	7/8/2016	8/2/2016	3.57143	jeb Scores 1	0	0	0	M	B6(DST em15)-DST3B-96<14 bp del> (CR27)	B6(DST em15)-DST3B-96<14 bp del> (CR27)		DST em15
521216	7/8/2016	8/2/2016	3.57143	jeb Scores 1	0	0	0	M	B6(DST em15)-DST3B-96<14 bp del> (CR27)	B6(DST em15)-DST3B-96<14 bp del> (CR27)		DST em15
521217	7/8/2016	8/2/2016	3.57143	jeb Scores 1	0	0	0	M	B6(DST em15)-DST3B-96<14 bp del> (CR27)	B6(DST em15)-DST3B-96<14 bp del> (CR27)		DST em15
521218	7/8/2016	8/2/2016	3.57143	jeb Scores 1	0	0	0	M	B6(DST em15)-DST3B-96<14 bp del> (CR27)	B6(DST em15)-DST3B-96<14 bp del> (CR27)		DST em15
521228	7/7/2016	8/2/2016	3.71429	jeb Scores 1	0	0	0	M	B6(DST em16)-DST3B-96<17 bp del> (CR29)	B6(DST em16)-DST3B-96<17 bp del> (CR29)		DST em16
521229	7/7/2016	8/2/2016	3.71429	jeb Scores 1	0	0	0	M	B6(DST em16)-DST3B-96<17 bp del> (CR29)	B6(DST em16)-DST3B-96<17 bp del> (CR29)		DST em16
521230	7/7/2016	8/2/2016	3.71429	jeb Scores 1	0	0	0	M	B6(DST em16)-DST3B-96<17 bp del> (CR29)	B6(DST em16)-DST3B-96<17 bp del> (CR29)		DST em16
517156	5/7/2016	8/2/2016	12.4286	jeb Scores 1	0	0	0	M	B6(DST em14)-DST3B-96 <7 bp del> (CR34)	B6(DST em14)-DST3B-96 <7 bp del> (CR34)		DST em14
517157	5/7/2016	8/2/2016	12.4286	jeb Scores 1	0	0	0	M	B6(DST em14)-DST3B-96 <7 bp del> (CR34)	B6(DST em14)-DST3B-96 <7 bp del> (CR34)		DST em14
517158	5/7/2016	8/2/2016	12.4286	jeb Scores 1	0	0	0	M	B6(DST em14)-DST3B-96 <7 bp del> (CR34)	B6(DST em14)-DST3B-96 <7 bp del> (CR34)		DST em14
517159	5/7/2016	8/2/2016	12.4286	jeb Scores 1	0	0	0	M	B6(DST em14)-DST3B-96 <7 bp del> (CR34)	B6(DST em14)-DST3B-96 <7 bp del> (CR34)		DST em14
517160	5/7/2016	8/2/2016	12.4286	jeb Scores 1	0	0	0	M	B6(DST em14)-DST3B-96 <7 bp del> (CR34)	B6(DST em14)-DST3B-96 <7 bp del> (CR34)		DST em14
521197	7/8/2016	8/2/2016	3.57143	jeb Scores 1	0	0	0	M	B6(DST em14)-DST3B-96 <7 bp del> (CR34)	B6(DST em14)-DST3B-96 <7 bp del> (CR34)		DST em14
521198	7/8/2016	8/2/2016	3.57143	jeb Scores 1	0	0	0	M	B6(DST em14)-DST3B-96 <7 bp del> (CR34)	B6(DST em14)-DST3B-96 <7 bp del> (CR34)		DST em14
521199	7/8/2016	8/2/2016	3.57143	jeb Scores 1	0	0	0	M	B6(DST em14)-DST3B-96 <7 bp del> (CR34)	B6(DST em14)-DST3B-96 <7 bp del> (CR34)		DST em14
521201	7/7/2016	8/2/2016	3.71429	jeb Scores 1	0	0	0	M	B6(DST em14)-DST3B-96 <7 bp del> (CR34)	B6(DST em14)-DST3B-96 <7 bp del> (CR34)		DST em14
521202	7/7/2016	8/2/2016	3.71429	jeb Scores 1	0	0	0	M	B6(DST em14)-DST3B-96 <7 bp del> (CR34)	B6(DST em14)-DST3B-96 <7 bp del> (CR34)		DST em14
521203	7/7/2016	8/2/2016	3.71429	jeb Scores 1	0	0	0	M	B6(DST em14)-DST3B-96 <7 bp del> (CR34)	B6(DST em14)-DST3B-96 <7 bp del> (CR34)		DST em14
521204	7/7/2016	8/2/2016	3.71429	jeb Scores 1	0	0	0	M	B6(DST em14)-DST3B-96 <7 bp del> (CR34)	B6(DST em14)-DST3B-96 <7 bp del> (CR34)		DST em14
519620	6/11/2016	8/9/2016	8.42857	jeb Scores 1	0	0	0	M	B6(DST em 4)-DST3A-169<51 bp del> (CR03)	B6(DST em 4)-DST3A-169<51 bp del> (CR03)		DST em4
519621	6/11/2016	8/9/2016	8.42857	jeb Scores 1	0	0	0	M	B6(DST em 4)-DST3A-169<51 bp del> (CR03)	B6(DST em 4)-DST3A-169<51 bp del> (CR03)		DST em4
521173	7/10/2016	8/9/2016	4.28571	jeb Scores 1	0	0	0	M	B6(DST em 4)-DST3A-169<51 bp del> (CR03)	B6(DST em 4)-DST3A-169<51 bp del> (CR03)		DST em4
521174	7/10/2016	8/9/2016	4.28571	jeb Scores 1	0	0	0	M	B6(DST em 4)-DST3A-169<51 bp del> (CR03)	B6(DST em 4)-DST3A-169<51 bp del> (CR03)		DST em4
521175	7/10/2016	8/9/2016	4.28571	jeb Scores 1	0	0	0	M	B6(DST em 4)-DST3A-169<51 bp del> (CR03)	B6(DST em 4)-DST3A-169<51 bp del> (CR03)		DST em4
521390	7/15/2016	8/9/2016	3.57143	jeb Scores 1	0	0	0	M	B6(DST em 7)-DST3A-169<24 bp del +1 ins> (CR10 DST3A REPL POS)	B6(DST em 7)-DST3A-169<24 bp del +1 ins> (CR10 DST3A REPL POS)		DST em7
521391	7/15/2016	8/9/2016	3.57143	jeb Scores 1	0	0	0	M	B6(DST em 7)-DST3A-169<24 bp del +1 ins> (CR10 DST3A REPL POS)	B6(DST em 7)-DST3A-169<24 bp del +1 ins> (CR10 DST3A REPL POS)		DST em7
521392	7/15/2016	8/9/2016	3.57143	jeb Scores 1	0	0	0	M	B6(DST em 7)-DST3A-169<24 bp del +1 ins> (CR10 DST3A REPL POS)	B6(DST em 7)-DST3A-169<24 bp del +1 ins> (CR10 DST3A REPL POS)		DST em7
521393	7/15/2016	8/9/2016	3.57143	jeb Scores 1	0	0	0	M	B6(DST em 7)-DST3A-169<24 bp del +1 ins> (CR10 DST3A REPL POS)	B6(DST em 7)-DST3A-169<24 bp del +1 ins> (CR10 DST3A REPL POS)		DST em7
520577	6/25/2016	8/9/2016	6.42857	jeb Scores 1	0	0	0	M	B6(DST em 9)-DST3A-169<43 bp del> (CR11)	B6(DST em 9)-DST3A-169<43 bp del> (CR11)		DST em9
520578	6/25/2016	8/9/2016	6.42857	jeb Scores 1	0	0	0	M	B6(DST em 9)-DST3A-169<43 bp del> (CR11)	B6(DST em 9)-DST3A-169<43 bp del> (CR11)		DST em9
520579	6/25/2016	8/9/2016	6.42857	jeb Scores 1	0	0	0	M	B6(DST em 9)-DST3A-169<43 bp del> (CR11)	B6(DST em 9)-DST3A-169<43 bp del> (CR11)		DST em9
521184	7/10/2016	8/9/2016	4.28571	jeb Scores 1	0	0	0	M	B6(DST em 9)-DST3A-169<43 bp del> (CR11)	B6(DST em 9)-DST3A-169<43 bp del> (CR11)		DST em9
521185	7/10/2016	8/9/2016	4.28571	jeb Scores 1	0	0	0	M	B6(DST em 9)-DST3A-169<43 bp del> (CR11)	B6(DST em 9)-DST3A-169<43 bp del> (CR11)		DST em9
521186	7/10/2016	8/9/2016	4.28571	jeb Scores 1	0	0	0	M	B6(DST em 9)-DST3A-169<43 bp del> (CR11)	B6(DST em 9)-DST3A-169<43 bp del> (CR11)		DST em9
521187	7/10/2016	8/9/2016	4.28571	jeb Scores 1	0	0	0	M	B6(DST em 9)-DST3A-169<43 bp del> (CR11)	B6(DST em 9)-DST3A-169<43 bp del> (CR11)		DST em9
521074	7/2/2016	8/9/2016	5.42857	jeb Scores 1	0	0	0	M	B6(DST em 6)-Lamc2<jeb>,DST3A-169<21 bp del +2 ins> (CR13)	B6(DST CR13)-Lamc2<jeb>,DST3A-169 (21 bp del+2 bp ins)	B6(DST em 6)-Lamc2<jeb>,DST3A-169<21 bp del +2 ins> (CR13)	Dst em6
521075	7/2/2016	8/9/2016	5.42857	jeb Scores 1	0	0	0	M	B6(DST em 6)-Lamc2<jeb>,DST3A-169<21 bp del +2 ins> (CR13)	B6(DST CR13)-Lamc2<jeb>,DST3A-169 (21 bp del+2 bp ins)	B6(DST em 6)-Lamc2<jeb>,DST3A-169<21 bp del +2 ins> (CR13)	Dst em6
521077	7/2/2016	8/9/2016	5.42857	jeb Scores 1	0	0	0	M	B6(DST em 6)-Lamc2<jeb>,DST3A-169<21 bp del +2 ins> (CR13)	B6(DST CR13)-Lamc2<jeb>,DST3A-169 (21 bp del+2 bp ins)	B6(DST em 6)-Lamc2<jeb>,DST3A-169<21 bp del +2 ins> (CR13)	Dst em6
521078	7/2/2016	8/9/2016	5.42857	jeb Scores 1	0	0	0	M	B6(DST em 6)-Lamc2<jeb>,DST3A-169<21 bp del +2 ins> (CR13)	B6(DST CR13)-Lamc2<jeb>,DST3A-169 (21 bp del+2 bp ins)	B6(DST em 6)-Lamc2<jeb>,DST3A-169<21 bp del +2 ins> (CR13)	Dst em6
521079	7/2/2016	8/9/2016	5.42857	jeb Scores 1	0	0	0	M	B6(DST em 6)-Lamc2<jeb>,DST3A-169<21 bp del +2 ins> (CR13)	B6(DST CR13)-Lamc2<jeb>,DST3A-169 (21 bp del+2 bp ins)	B6(DST em 6)-Lamc2<jeb>,DST3A-169<21 bp del +2 ins> (CR13)	Dst em6
520511	7/1/2016	8/9/2016	5.57143	jeb Scores 1	0	0	0	M	B6(DST em 2)-Lamc2<jeb>,DST3A-169<24 bp del> (CR15)	B6(DST em 2)-Lamc2<jeb>,DST3A-169<24 bp del> (CR15)		DST em2
520512	7/1/2016	8/9/2016	5.57143	jeb Scores 1	0	0	0	M	B6(DST em 2)-Lamc2<jeb>,DST3A-169<24 bp del> (CR15)	B6(DST em 2)-Lamc2<jeb>,DST3A-169<24 bp del> (CR15)		DST em2
520513	7/1/2016	8/9/2016	5.57143	jeb Scores 1	0	0	0	M	B6(DST em 2)-Lamc2<jeb>,DST3A-169<24 bp del> (CR15)	B6(DST em 2)-Lamc2<jeb>,DST3A-169<24 bp del> (CR15)		DST em2
521614	7/15/2016	8/9/2016	3.57143	jeb Scores 1	0	0	0	M	B6(DST em 1)-Lamc2<jeb>,DST3A<Repl> (CR16)	B6(DST em 1)-Lamc2<jeb>,DST3A<Repl> (CR16)		DST em1 jeb
521615	7/15/2016	8/9/2016	3.57143	jeb Scores 1	0	0	0	M	B6(DST em 1)-Lamc2<jeb>,DST3A<Repl> (CR16)	B6(DST em 1)-Lamc2<jeb>,DST3A<Repl> (CR16)		DST em1 jeb
521619	7/15/2016	8/9/2016	3.57143	jeb Scores 1	0	0	0	M	B6(DST em 1)-Lamc2<jeb>,DST3A<Repl> (CR16)	B6(DST em 1)-Lamc2<jeb>,DST3A<Repl> (CR16)		DST em1 jeb
521620	7/15/2016	8/9/2016	3.57143	jeb Scores 1	0	0	0	M	B6(DST em 1)-Lamc2<jeb>,DST3A<Repl> (CR16)	B6(DST em 1)-Lamc2<jeb>,DST3A<Repl> (CR16)		DST em1 jeb
521621	7/15/2016	8/9/2016	3.57143	jeb Scores 1	0	0	0	M	B6(DST em 1)-Lamc2<jeb>,DST3A<Repl> (CR16)	B6(DST em 1)-Lamc2<jeb>,DST3A<Repl> (CR16)		DST em1 jeb
521622	7/15/2016	8/9/2016	3.57143	jeb Scores 1	0	0	0	M	B6(DST em 1)-Lamc2<jeb>,DST3A<Repl> (CR16)	B6(DST em 1)-Lamc2<jeb>,DST3A<Repl> (CR16)		DST em1 jeb
519591	6/14/2016	8/9/2016	8	jeb Scores 1	0	0	0	M	B6(DST em13)-Dst1751<1016 bp del> (CR18)	B6(DST em13)-Dst1751<1016 bp del> (CR18)		DST em13
519592	6/14/2016	8/9/2016	8	jeb Scores 1	0	0	0	M	B6(DST em13)-Dst1751<1016 bp del> (CR18)	B6(DST em13)-Dst1751<1016 bp del> (CR18)		DST em13
519593	6/14/2016	8/9/2016	8	jeb Scores 1	0	0	0	M	B6(DST em13)-Dst1751<1016 bp del> (CR18)	B6(DST em13)-Dst1751<1016 bp del> (CR18)		DST em13
519594	6/14/2016	8/9/2016	8	jeb Scores 1	0	0	0	M	B6(DST em13)-Dst1751<1016 bp del> (CR18)	B6(DST em13)-Dst1751<1016 bp del> (CR18)		DST em13
519606	6/15/2016	8/9/2016	7.85714	jeb Scores 1	0	0	0	M	B6(DST em13)-Dst1751<1016 bp del> (CR18)	B6(DST em13)-Dst1751<1016 bp del> (CR18)		DST em13
519607	6/15/2016	8/9/2016	7.85714	jeb Scores 1	0	0	0	M	B6(DST em13)-Dst1751<1016 bp del> (CR18)	B6(DST em13)-Dst1751<1016 bp del> (CR18)		DST em13
519608	6/15/2016	8/9/2016	7.85714	jeb Scores 1	0	0	0	M	B6(DST em13)-Dst1751<1016 bp del> (CR18)	B6(DST em13)-Dst1751<1016 bp del> (CR18)		DST em13
521405	7/15/2016	8/9/2016	3.57143	jeb Scores 1	0	0	0	M	B6(DST em13)-Dst1751<1016 bp del> (CR18)	B6(DST em13)-Dst1751<1016 bp del> (CR18)		DST em13
521406	7/15/2016	8/9/2016	3.57143	jeb Scores 1	0	0	0	M	B6(DST em13)-Dst1751<1016 bp del> (CR18)	B6(DST em13)-Dst1751<1016 bp del> (CR18)		DST em13
521407	7/15/2016	8/9/2016	3.57143	jeb Scores 1	0	0	0	M	B6(DST em13)-Dst1751<1016 bp del> (CR18)	B6(DST em13)-Dst1751<1016 bp del> (CR18)		DST em13
521408	7/15/2016	8/9/2016	3.57143	jeb Scores 1	0	0	0	M	B6(DST em13)-Dst1751<1016 bp del> (CR18)	B6(DST em13)-Dst1751<1016 bp del> (CR18)		DST em13
521409	7/15/2016	8/9/2016	3.57143	jeb Scores 1	0	0	0	M	B6(DST em13)-Dst1751<1016 bp del> (CR18)	B6(DST em13)-Dst1751<1016 bp del> (CR18)		DST em13
520583	6/27/2016	8/9/2016	6.14286	jeb Scores 1	0	0	0	M	B6(DST em 5)-DST3A-169<60 bp del> (CR21)	B6(DST em 5)-DST3A-169<60 bp del> (CR21)		DST em5
520584	6/27/2016	8/9/2016	6.14286	jeb Scores 1	0	0	0	M	B6(DST em 5)-DST3A-169<60 bp del> (CR21)	B6(DST em 5)-DST3A-169<60 bp del> (CR21)		DST em5
520585	6/27/2016	8/9/2016	6.14286	jeb Scores 1	0	0	0	M	B6(DST em 5)-DST3A-169<60 bp del> (CR21)	B6(DST em 5)-DST3A-169<60 bp del> (CR21)		DST em5
521246	7/5/2016	8/9/2016	5	jeb Scores 1	0	0	0	M	B6(DST em 5)-DST3A-169<60 bp del> (CR21)	B6(DST em 5)-DST3A-169<60 bp del> (CR21)		DST em5
521247	7/5/2016	8/9/2016	5	jeb Scores 1	0	0	0	M	B6(DST em 5)-DST3A-169<60 bp del> (CR21)	B6(DST em 5)-DST3A-169<60 bp del> (CR21)		DST em5
521248	7/5/2016	8/9/2016	5	jeb Scores 1	0	0	0	M	B6(DST em 5)-DST3A-169<60 bp del> (CR21)	B6(DST em 5)-DST3A-169<60 bp del> (CR21)		DST em5
521421	7/10/2016	8/9/2016	4.28571	jeb Scores 1	0	0	0	M	B6(DST em 5)-DST3A-169<60 bp del> (CR21)	B6(DST em 5)-DST3A-169<60 bp del> (CR21)		DST em5
521422	7/10/2016	8/9/2016	4.28571	jeb Scores 1	0	0	0	M	B6(DST em 5)-DST3A-169<60 bp del> (CR21)	B6(DST em 5)-DST3A-169<60 bp del> (CR21)		DST em5
516568	5/2/2016	8/9/2016	14.1429	jeb Scores 1	0	0	0	M	B6(DST em15)-DST3B-96<14 bp del> (CR27)	B6(DST em15)-DST3B-96<14 bp del> (CR27)		DST em15
516569	5/2/2016	8/9/2016	14.1429	jeb Scores 1	0	0	0	M	B6(DST em15)-DST3B-96<14 bp del> (CR27)	B6(DST em15)-DST3B-96<14 bp del> (CR27)		DST em15
516570	5/2/2016	8/9/2016	14.1429	jeb Scores 1	0	0	0	M	B6(DST em15)-DST3B-96<14 bp del> (CR27)	B6(DST em15)-DST3B-96<14 bp del> (CR27)		DST em15
516571	5/2/2016	8/9/2016	14.1429	jeb Scores 1	0	0	0	M	B6(DST em15)-DST3B-96<14 bp del> (CR27)	B6(DST em15)-DST3B-96<14 bp del> (CR27)		DST em15
516572	5/2/2016	8/9/2016	14.1429	jeb Scores 1	0	0	0	M	B6(DST em15)-DST3B-96<14 bp del> (CR27)	B6(DST em15)-DST3B-96<14 bp del> (CR27)		DST em15
520086	6/20/2016	8/9/2016	7.14286	jeb Scores 1	0	0	0	M	B6(DST em15)-DST3B-96<14 bp del> (CR27)	B6(DST em15)-DST3B-96<14 bp del> (CR27)		DST em15
520087	6/20/2016	8/9/2016	7.14286	jeb Scores 1	0	0	0	M	B6(DST em15)-DST3B-96<14 bp del> (CR27)	B6(DST em15)-DST3B-96<14 bp del> (CR27)		DST em15
520088	6/20/2016	8/9/2016	7.14286	jeb Scores 1	0	0	0	M	B6(DST em15)-DST3B-96<14 bp del> (CR27)	B6(DST em15)-DST3B-96<14 bp del> (CR27)		DST em15
520089	6/20/2016	8/9/2016	7.14286	jeb Scores 1	0	0	0	M	B6(DST em15)-DST3B-96<14 bp del> (CR27)	B6(DST em15)-DST3B-96<14 bp del> (CR27)		DST em15
520090	6/20/2016	8/9/2016	7.14286	jeb Scores 1	0	0	0	M	B6(DST em15)-DST3B-96<14 bp del> (CR27)	B6(DST em15)-DST3B-96<14 bp del> (CR27)		DST em15
520091	6/20/2016	8/9/2016	7.14286	jeb Scores 1	0	0	0	M	B6(DST em15)-DST3B-96<14 bp del> (CR27)	B6(DST em15)-DST3B-96<14 bp del> (CR27)		DST em15
520092	6/20/2016	8/9/2016	7.14286	jeb Scores 1	0	0	0	M	B6(DST em15)-DST3B-96<14 bp del> (CR27)	B6(DST em15)-DST3B-96<14 bp del> (CR27)		DST em15
521214	7/8/2016	8/9/2016	4.57143	jeb Scores 1	0	0	1	M	B6(DST em15)-DST3B-96<14 bp del> (CR27)	B6(DST em15)-DST3B-96<14 bp del> (CR27)		DST em15
521215	7/8/2016	8/9/2016	4.57143	jeb Scores 1	0	0	1	M	B6(DST em15)-DST3B-96<14 bp del> (CR27)	B6(DST em15)-DST3B-96<14 bp del> (CR27)		DST em15
521216	7/8/2016	8/9/2016	4.57143	jeb Scores 1	0	0	1	M	B6(DST em15)-DST3B-96<14 bp del> (CR27)	B6(DST em15)-DST3B-96<14 bp del> (CR27)		DST em15
521217	7/8/2016	8/9/2016	4.57143	jeb Scores 1	0	0	1	M	B6(DST em15)-DST3B-96<14 bp del> (CR27)	B6(DST em15)-DST3B-96<14 bp del> (CR27)		DST em15
521218	7/8/2016	8/9/2016	4.57143	jeb Scores 1	0	0	1	M	B6(DST em15)-DST3B-96<14 bp del> (CR27)	B6(DST em15)-DST3B-96<14 bp del> (CR27)		DST em15
521228	7/7/2016	8/9/2016	4.71429	jeb Scores 1	0	0	0	M	B6(DST em16)-DST3B-96<17 bp del> (CR29)	B6(DST em16)-DST3B-96<17 bp del> (CR29)		DST em16
521229	7/7/2016	8/9/2016	4.71429	jeb Scores 1	0	0	0	M	B6(DST em16)-DST3B-96<17 bp del> (CR29)	B6(DST em16)-DST3B-96<17 bp del> (CR29)		DST em16
521230	7/7/2016	8/9/2016	4.71429	jeb Scores 1	0	0	0	M	B6(DST em16)-DST3B-96<17 bp del> (CR29)	B6(DST em16)-DST3B-96<17 bp del> (CR29)		DST em16
517156	5/7/2016	8/9/2016	13.4286	jeb Scores 1	0	0	2	M	B6(DST em14)-DST3B-96 <7 bp del> (CR34)	B6(DST em14)-DST3B-96 <7 bp del> (CR34)		DST em14
517157	5/7/2016	8/9/2016	13.4286	jeb Scores 1	0	0	2	M	B6(DST em14)-DST3B-96 <7 bp del> (CR34)	B6(DST em14)-DST3B-96 <7 bp del> (CR34)		DST em14
517158	5/7/2016	8/9/2016	13.4286	jeb Scores 1	0	0	2	M	B6(DST em14)-DST3B-96 <7 bp del> (CR34)	B6(DST em14)-DST3B-96 <7 bp del> (CR34)		DST em14
517159	5/7/2016	8/9/2016	13.4286	jeb Scores 1	0	0	2	M	B6(DST em14)-DST3B-96 <7 bp del> (CR34)	B6(DST em14)-DST3B-96 <7 bp del> (CR34)		DST em14
517160	5/7/2016	8/9/2016	13.4286	jeb Scores 1	0	0	0	M	B6(DST em14)-DST3B-96 <7 bp del> (CR34)	B6(DST em14)-DST3B-96 <7 bp del> (CR34)		DST em14
521197	7/8/2016	8/9/2016	4.57143	jeb Scores 1	0	0	0	M	B6(DST em14)-DST3B-96 <7 bp del> (CR34)	B6(DST em14)-DST3B-96 <7 bp del> (CR34)		DST em14
521198	7/8/2016	8/9/2016	4.57143	jeb Scores 1	0	0	0	M	B6(DST em14)-DST3B-96 <7 bp del> (CR34)	B6(DST em14)-DST3B-96 <7 bp del> (CR34)		DST em14
521199	7/8/2016	8/9/2016	4.57143	jeb Scores 1	0	0	0	M	B6(DST em14)-DST3B-96 <7 bp del> (CR34)	B6(DST em14)-DST3B-96 <7 bp del> (CR34)		DST em14
521201	7/7/2016	8/9/2016	4.71429	jeb Scores 1	0	0	0	M	B6(DST em14)-DST3B-96 <7 bp del> (CR34)	B6(DST em14)-DST3B-96 <7 bp del> (CR34)		DST em14
521202	7/7/2016	8/9/2016	4.71429	jeb Scores 1	0	0	0	M	B6(DST em14)-DST3B-96 <7 bp del> (CR34)	B6(DST em14)-DST3B-96 <7 bp del> (CR34)		DST em14
521203	7/7/2016	8/9/2016	4.71429	jeb Scores 1	0	0	0	M	B6(DST em14)-DST3B-96 <7 bp del> (CR34)	B6(DST em14)-DST3B-96 <7 bp del> (CR34)		DST em14
521204	7/7/2016	8/9/2016	4.71429	jeb Scores 1	0	0	0	M	B6(DST em14)-DST3B-96 <7 bp del> (CR34)	B6(DST em14)-DST3B-96 <7 bp del> (CR34)		DST em14
521427	7/13/2016	8/9/2016	3.85714	jeb Scores 1	0	0	0	M	B6(DST em14)-DST3B-96 <7 bp del> (CR34)	B6(DST em14)-DST3B-96 <7 bp del> (CR34)		DST em14
521428	7/13/2016	8/9/2016	3.85714	jeb Scores 1	0	0	0	M	B6(DST em14)-DST3B-96 <7 bp del> (CR34)	B6(DST em14)-DST3B-96 <7 bp del> (CR34)		DST em14
521429	7/13/2016	8/9/2016	3.85714	jeb Scores 1	0	0	0	M	B6(DST em14)-DST3B-96 <7 bp del> (CR34)	B6(DST em14)-DST3B-96 <7 bp del> (CR34)		DST em14
521430	7/13/2016	8/9/2016	3.85714	jeb Scores 1	0	0	0	M	B6(DST em14)-DST3B-96 <7 bp del> (CR34)	B6(DST em14)-DST3B-96 <7 bp del> (CR34)		DST em14
519620	6/11/2016	8/16/2016	9.42857	jeb Scores 1	0	0	0	M	B6(DST em 4)-DST3A-169<51 bp del> (CR03)	B6(DST em 4)-DST3A-169<51 bp del> (CR03)		DST em4
519621	6/11/2016	8/16/2016	9.42857	jeb Scores 1	0	0	0	M	B6(DST em 4)-DST3A-169<51 bp del> (CR03)	B6(DST em 4)-DST3A-169<51 bp del> (CR03)		DST em4
521173	7/10/2016	8/16/2016	5.28571	jeb Scores 1	0	0	0	M	B6(DST em 4)-DST3A-169<51 bp del> (CR03)	B6(DST em 4)-DST3A-169<51 bp del> (CR03)		DST em4
521174	7/10/2016	8/16/2016	5.28571	jeb Scores 1	0	0	0	M	B6(DST em 4)-DST3A-169<51 bp del> (CR03)	B6(DST em 4)-DST3A-169<51 bp del> (CR03)		DST em4
521175	7/10/2016	8/16/2016	5.28571	jeb Scores 1	0	0	0	M	B6(DST em 4)-DST3A-169<51 bp del> (CR03)	B6(DST em 4)-DST3A-169<51 bp del> (CR03)		DST em4
521390	7/15/2016	8/16/2016	4.57143	jeb Scores 1	0	0	0	M	B6(DST em 7)-DST3A-169<24 bp del +1 ins> (CR10 DST3A REPL POS)	B6(DST em 7)-DST3A-169<24 bp del +1 ins> (CR10 DST3A REPL POS)		DST em7
521391	7/15/2016	8/16/2016	4.57143	jeb Scores 1	0	0	0	M	B6(DST em 7)-DST3A-169<24 bp del +1 ins> (CR10 DST3A REPL POS)	B6(DST em 7)-DST3A-169<24 bp del +1 ins> (CR10 DST3A REPL POS)		DST em7
521392	7/15/2016	8/16/2016	4.57143	jeb Scores 1	0	0	0	M	B6(DST em 7)-DST3A-169<24 bp del +1 ins> (CR10 DST3A REPL POS)	B6(DST em 7)-DST3A-169<24 bp del +1 ins> (CR10 DST3A REPL POS)		DST em7
521393	7/15/2016	8/16/2016	4.57143	jeb Scores 1	0	0	0	M	B6(DST em 7)-DST3A-169<24 bp del +1 ins> (CR10 DST3A REPL POS)	B6(DST em 7)-DST3A-169<24 bp del +1 ins> (CR10 DST3A REPL POS)		DST em7
520577	6/25/2016	8/16/2016	7.42857	jeb Scores 1	0	0	1	M	B6(DST em 9)-DST3A-169<43 bp del> (CR11)	B6(DST em 9)-DST3A-169<43 bp del> (CR11)		DST em9
520578	6/25/2016	8/16/2016	7.42857	jeb Scores 1	0	0	0	M	B6(DST em 9)-DST3A-169<43 bp del> (CR11)	B6(DST em 9)-DST3A-169<43 bp del> (CR11)		DST em9
520579	6/25/2016	8/16/2016	7.42857	jeb Scores 1	0	0	0	M	B6(DST em 9)-DST3A-169<43 bp del> (CR11)	B6(DST em 9)-DST3A-169<43 bp del> (CR11)		DST em9
521184	7/10/2016	8/16/2016	5.28571	jeb Scores 1	0	0	0	M	B6(DST em 9)-DST3A-169<43 bp del> (CR11)	B6(DST em 9)-DST3A-169<43 bp del> (CR11)		DST em9
521185	7/10/2016	8/16/2016	5.28571	jeb Scores 1	0	0	0	M	B6(DST em 9)-DST3A-169<43 bp del> (CR11)	B6(DST em 9)-DST3A-169<43 bp del> (CR11)		DST em9
521186	7/10/2016	8/16/2016	5.28571	jeb Scores 1	0	0	0	M	B6(DST em 9)-DST3A-169<43 bp del> (CR11)	B6(DST em 9)-DST3A-169<43 bp del> (CR11)		DST em9
521187	7/10/2016	8/16/2016	5.28571	jeb Scores 1	0	0	0	M	B6(DST em 9)-DST3A-169<43 bp del> (CR11)	B6(DST em 9)-DST3A-169<43 bp del> (CR11)		DST em9
521074	7/2/2016	8/16/2016	6.42857	jeb Scores 1	0	0	0	M	B6(DST em 6)-Lamc2<jeb>,DST3A-169<21 bp del +2 ins> (CR13)	B6(DST CR13)-Lamc2<jeb>,DST3A-169 (21 bp del+2 bp ins)	B6(DST em 6)-Lamc2<jeb>,DST3A-169<21 bp del +2 ins> (CR13)	Dst em6
521075	7/2/2016	8/16/2016	6.42857	jeb Scores 1	0	0	0	M	B6(DST em 6)-Lamc2<jeb>,DST3A-169<21 bp del +2 ins> (CR13)	B6(DST CR13)-Lamc2<jeb>,DST3A-169 (21 bp del+2 bp ins)	B6(DST em 6)-Lamc2<jeb>,DST3A-169<21 bp del +2 ins> (CR13)	Dst em6
521077	7/2/2016	8/16/2016	6.42857	jeb Scores 1	0	0	0	M	B6(DST em 6)-Lamc2<jeb>,DST3A-169<21 bp del +2 ins> (CR13)	B6(DST CR13)-Lamc2<jeb>,DST3A-169 (21 bp del+2 bp ins)	B6(DST em 6)-Lamc2<jeb>,DST3A-169<21 bp del +2 ins> (CR13)	Dst em6
521078	7/2/2016	8/16/2016	6.42857	jeb Scores 1	0	0	0	M	B6(DST em 6)-Lamc2<jeb>,DST3A-169<21 bp del +2 ins> (CR13)	B6(DST CR13)-Lamc2<jeb>,DST3A-169 (21 bp del+2 bp ins)	B6(DST em 6)-Lamc2<jeb>,DST3A-169<21 bp del +2 ins> (CR13)	Dst em6
521079	7/2/2016	8/16/2016	6.42857	jeb Scores 1	0	0	0	M	B6(DST em 6)-Lamc2<jeb>,DST3A-169<21 bp del +2 ins> (CR13)	B6(DST CR13)-Lamc2<jeb>,DST3A-169 (21 bp del+2 bp ins)	B6(DST em 6)-Lamc2<jeb>,DST3A-169<21 bp del +2 ins> (CR13)	Dst em6
520511	7/1/2016	8/16/2016	6.57143	jeb Scores 1	0	0	0	M	B6(DST em 2)-Lamc2<jeb>,DST3A-169<24 bp del> (CR15)	B6(DST em 2)-Lamc2<jeb>,DST3A-169<24 bp del> (CR15)		DST em2
520512	7/1/2016	8/16/2016	6.57143	jeb Scores 1	0	0	0	M	B6(DST em 2)-Lamc2<jeb>,DST3A-169<24 bp del> (CR15)	B6(DST em 2)-Lamc2<jeb>,DST3A-169<24 bp del> (CR15)		DST em2
520513	7/1/2016	8/16/2016	6.57143	jeb Scores 1	0	0	0	M	B6(DST em 2)-Lamc2<jeb>,DST3A-169<24 bp del> (CR15)	B6(DST em 2)-Lamc2<jeb>,DST3A-169<24 bp del> (CR15)		DST em2
521614	7/15/2016	8/16/2016	4.57143	jeb Scores 1	0	0	0	M	B6(DST em 1)-Lamc2<jeb>,DST3A<Repl> (CR16)	B6(DST em 1)-Lamc2<jeb>,DST3A<Repl> (CR16)		DST em1 jeb
521615	7/15/2016	8/16/2016	4.57143	jeb Scores 1	0	0	0	M	B6(DST em 1)-Lamc2<jeb>,DST3A<Repl> (CR16)	B6(DST em 1)-Lamc2<jeb>,DST3A<Repl> (CR16)		DST em1 jeb
521619	7/15/2016	8/16/2016	4.57143	jeb Scores 1	0	0	0	M	B6(DST em 1)-Lamc2<jeb>,DST3A<Repl> (CR16)	B6(DST em 1)-Lamc2<jeb>,DST3A<Repl> (CR16)		DST em1 jeb
521620	7/15/2016	8/16/2016	4.57143	jeb Scores 1	0	0	0	M	B6(DST em 1)-Lamc2<jeb>,DST3A<Repl> (CR16)	B6(DST em 1)-Lamc2<jeb>,DST3A<Repl> (CR16)		DST em1 jeb
521621	7/15/2016	8/16/2016	4.57143	jeb Scores 1	0	0	0	M	B6(DST em 1)-Lamc2<jeb>,DST3A<Repl> (CR16)	B6(DST em 1)-Lamc2<jeb>,DST3A<Repl> (CR16)		DST em1 jeb
521622	7/15/2016	8/16/2016	4.57143	jeb Scores 1	0	0	0	M	B6(DST em 1)-Lamc2<jeb>,DST3A<Repl> (CR16)	B6(DST em 1)-Lamc2<jeb>,DST3A<Repl> (CR16)		DST em1 jeb
519591	6/14/2016	8/16/2016	9	jeb Scores 1	0	0	0	M	B6(DST em13)-Dst1751<1016 bp del> (CR18)	B6(DST em13)-Dst1751<1016 bp del> (CR18)		DST em13
519592	6/14/2016	8/16/2016	9	jeb Scores 1	0	0	0	M	B6(DST em13)-Dst1751<1016 bp del> (CR18)	B6(DST em13)-Dst1751<1016 bp del> (CR18)		DST em13
519593	6/14/2016	8/16/2016	9	jeb Scores 1	0	0	0	M	B6(DST em13)-Dst1751<1016 bp del> (CR18)	B6(DST em13)-Dst1751<1016 bp del> (CR18)		DST em13
519594	6/14/2016	8/16/2016	9	jeb Scores 1	0	0	0	M	B6(DST em13)-Dst1751<1016 bp del> (CR18)	B6(DST em13)-Dst1751<1016 bp del> (CR18)		DST em13
519606	6/15/2016	8/16/2016	8.85714	jeb Scores 1	0	0	0	M	B6(DST em13)-Dst1751<1016 bp del> (CR18)	B6(DST em13)-Dst1751<1016 bp del> (CR18)		DST em13
519607	6/15/2016	8/16/2016	8.85714	jeb Scores 1	0	0	0	M	B6(DST em13)-Dst1751<1016 bp del> (CR18)	B6(DST em13)-Dst1751<1016 bp del> (CR18)		DST em13
519608	6/15/2016	8/16/2016	8.85714	jeb Scores 1	0	0	0	M	B6(DST em13)-Dst1751<1016 bp del> (CR18)	B6(DST em13)-Dst1751<1016 bp del> (CR18)		DST em13
521405	7/15/2016	8/16/2016	4.57143	jeb Scores 1	0	0	0	M	B6(DST em13)-Dst1751<1016 bp del> (CR18)	B6(DST em13)-Dst1751<1016 bp del> (CR18)		DST em13
521406	7/15/2016	8/16/2016	4.57143	jeb Scores 1	0	0	0	M	B6(DST em13)-Dst1751<1016 bp del> (CR18)	B6(DST em13)-Dst1751<1016 bp del> (CR18)		DST em13
521407	7/15/2016	8/16/2016	4.57143	jeb Scores 1	0	0	0	M	B6(DST em13)-Dst1751<1016 bp del> (CR18)	B6(DST em13)-Dst1751<1016 bp del> (CR18)		DST em13
521408	7/15/2016	8/16/2016	4.57143	jeb Scores 1	0	0	0	M	B6(DST em13)-Dst1751<1016 bp del> (CR18)	B6(DST em13)-Dst1751<1016 bp del> (CR18)		DST em13
521409	7/15/2016	8/16/2016	4.57143	jeb Scores 1	0	0	0	M	B6(DST em13)-Dst1751<1016 bp del> (CR18)	B6(DST em13)-Dst1751<1016 bp del> (CR18)		DST em13
520583	6/27/2016	8/16/2016	7.14286	jeb Scores 1	0	0	0	M	B6(DST em 5)-DST3A-169<60 bp del> (CR21)	B6(DST em 5)-DST3A-169<60 bp del> (CR21)		DST em5
520584	6/27/2016	8/16/2016	7.14286	jeb Scores 1	0	0	0	M	B6(DST em 5)-DST3A-169<60 bp del> (CR21)	B6(DST em 5)-DST3A-169<60 bp del> (CR21)		DST em5
520585	6/27/2016	8/16/2016	7.14286	jeb Scores 1	0	0	0	M	B6(DST em 5)-DST3A-169<60 bp del> (CR21)	B6(DST em 5)-DST3A-169<60 bp del> (CR21)		DST em5
521246	7/5/2016	8/16/2016	6	jeb Scores 1	0	0	0	M	B6(DST em 5)-DST3A-169<60 bp del> (CR21)	B6(DST em 5)-DST3A-169<60 bp del> (CR21)		DST em5
521247	7/5/2016	8/16/2016	6	jeb Scores 1	0	0	0	M	B6(DST em 5)-DST3A-169<60 bp del> (CR21)	B6(DST em 5)-DST3A-169<60 bp del> (CR21)		DST em5
521248	7/5/2016	8/16/2016	6	jeb Scores 1	0	0	0	M	B6(DST em 5)-DST3A-169<60 bp del> (CR21)	B6(DST em 5)-DST3A-169<60 bp del> (CR21)		DST em5
521421	7/10/2016	8/16/2016	5.28571	jeb Scores 1	0	0	0	M	B6(DST em 5)-DST3A-169<60 bp del> (CR21)	B6(DST em 5)-DST3A-169<60 bp del> (CR21)		DST em5
521422	7/10/2016	8/16/2016	5.28571	jeb Scores 1	0	0	0	M	B6(DST em 5)-DST3A-169<60 bp del> (CR21)	B6(DST em 5)-DST3A-169<60 bp del> (CR21)		DST em5
516568	5/2/2016	8/16/2016	15.1429	jeb Scores 1	0	0	0	M	B6(DST em15)-DST3B-96<14 bp del> (CR27)	B6(DST em15)-DST3B-96<14 bp del> (CR27)		DST em15
516569	5/2/2016	8/16/2016	15.1429	jeb Scores 1	0	0	0	M	B6(DST em15)-DST3B-96<14 bp del> (CR27)	B6(DST em15)-DST3B-96<14 bp del> (CR27)		DST em15
516570	5/2/2016	8/16/2016	15.1429	jeb Scores 1	0	0	0	M	B6(DST em15)-DST3B-96<14 bp del> (CR27)	B6(DST em15)-DST3B-96<14 bp del> (CR27)		DST em15
516571	5/2/2016	8/16/2016	15.1429	jeb Scores 1	0	0	0	M	B6(DST em15)-DST3B-96<14 bp del> (CR27)	B6(DST em15)-DST3B-96<14 bp del> (CR27)		DST em15
516572	5/2/2016	8/16/2016	15.1429	jeb Scores 1	0	0	0	M	B6(DST em15)-DST3B-96<14 bp del> (CR27)	B6(DST em15)-DST3B-96<14 bp del> (CR27)		DST em15
520086	6/20/2016	8/16/2016	8.14286	jeb Scores 1	0	0	0	M	B6(DST em15)-DST3B-96<14 bp del> (CR27)	B6(DST em15)-DST3B-96<14 bp del> (CR27)		DST em15
520087	6/20/2016	8/16/2016	8.14286	jeb Scores 1	0	0	0	M	B6(DST em15)-DST3B-96<14 bp del> (CR27)	B6(DST em15)-DST3B-96<14 bp del> (CR27)		DST em15
520088	6/20/2016	8/16/2016	8.14286	jeb Scores 1	0	0	0	M	B6(DST em15)-DST3B-96<14 bp del> (CR27)	B6(DST em15)-DST3B-96<14 bp del> (CR27)		DST em15
520089	6/20/2016	8/16/2016	8.14286	jeb Scores 1	0	0	0	M	B6(DST em15)-DST3B-96<14 bp del> (CR27)	B6(DST em15)-DST3B-96<14 bp del> (CR27)		DST em15
520090	6/20/2016	8/16/2016	8.14286	jeb Scores 1	0	0	0	M	B6(DST em15)-DST3B-96<14 bp del> (CR27)	B6(DST em15)-DST3B-96<14 bp del> (CR27)		DST em15
520091	6/20/2016	8/16/2016	8.14286	jeb Scores 1	0	0	0	M	B6(DST em15)-DST3B-96<14 bp del> (CR27)	B6(DST em15)-DST3B-96<14 bp del> (CR27)		DST em15
520092	6/20/2016	8/16/2016	8.14286	jeb Scores 1	0	0	0	M	B6(DST em15)-DST3B-96<14 bp del> (CR27)	B6(DST em15)-DST3B-96<14 bp del> (CR27)		DST em15
521214	7/8/2016	8/16/2016	5.57143	jeb Scores 1	0	0	0	M	B6(DST em15)-DST3B-96<14 bp del> (CR27)	B6(DST em15)-DST3B-96<14 bp del> (CR27)		DST em15
521215	7/8/2016	8/16/2016	5.57143	jeb Scores 1	0	0	0	M	B6(DST em15)-DST3B-96<14 bp del> (CR27)	B6(DST em15)-DST3B-96<14 bp del> (CR27)		DST em15
521216	7/8/2016	8/16/2016	5.57143	jeb Scores 1	0	0	0	M	B6(DST em15)-DST3B-96<14 bp del> (CR27)	B6(DST em15)-DST3B-96<14 bp del> (CR27)		DST em15
521217	7/8/2016	8/16/2016	5.57143	jeb Scores 1	0	0	0	M	B6(DST em15)-DST3B-96<14 bp del> (CR27)	B6(DST em15)-DST3B-96<14 bp del> (CR27)		DST em15
521218	7/8/2016	8/16/2016	5.57143	jeb Scores 1	0	0	0	M	B6(DST em15)-DST3B-96<14 bp del> (CR27)	B6(DST em15)-DST3B-96<14 bp del> (CR27)		DST em15
521228	7/7/2016	8/16/2016	5.71429	jeb Scores 1	0	0	0	M	B6(DST em16)-DST3B-96<17 bp del> (CR29)	B6(DST em16)-DST3B-96<17 bp del> (CR29)		DST em16
521229	7/7/2016	8/16/2016	5.71429	jeb Scores 1	0	0	0	M	B6(DST em16)-DST3B-96<17 bp del> (CR29)	B6(DST em16)-DST3B-96<17 bp del> (CR29)		DST em16
521230	7/7/2016	8/16/2016	5.71429	jeb Scores 1	0	0	0	M	B6(DST em16)-DST3B-96<17 bp del> (CR29)	B6(DST em16)-DST3B-96<17 bp del> (CR29)		DST em16
517156	5/7/2016	8/16/2016	14.4286	jeb Scores 1	0	0	3	M	B6(DST em14)-DST3B-96 <7 bp del> (CR34)	B6(DST em14)-DST3B-96 <7 bp del> (CR34)		DST em14
517157	5/7/2016	8/16/2016	14.4286	jeb Scores 1	0	0	3	M	B6(DST em14)-DST3B-96 <7 bp del> (CR34)	B6(DST em14)-DST3B-96 <7 bp del> (CR34)		DST em14
517158	5/7/2016	8/16/2016	14.4286	jeb Scores 1	0	0	3	M	B6(DST em14)-DST3B-96 <7 bp del> (CR34)	B6(DST em14)-DST3B-96 <7 bp del> (CR34)		DST em14
517159	5/7/2016	8/16/2016	14.4286	jeb Scores 1	0	0	3	M	B6(DST em14)-DST3B-96 <7 bp del> (CR34)	B6(DST em14)-DST3B-96 <7 bp del> (CR34)		DST em14
517160	5/7/2016	8/16/2016	14.4286	jeb Scores 1	0	0	0	M	B6(DST em14)-DST3B-96 <7 bp del> (CR34)	B6(DST em14)-DST3B-96 <7 bp del> (CR34)		DST em14
521197	7/8/2016	8/16/2016	5.57143	jeb Scores 1	0	0	0	M	B6(DST em14)-DST3B-96 <7 bp del> (CR34)	B6(DST em14)-DST3B-96 <7 bp del> (CR34)		DST em14
521198	7/8/2016	8/16/2016	5.57143	jeb Scores 1	0	0	0	M	B6(DST em14)-DST3B-96 <7 bp del> (CR34)	B6(DST em14)-DST3B-96 <7 bp del> (CR34)		DST em14
521199	7/8/2016	8/16/2016	5.57143	jeb Scores 1	0	0	0	M	B6(DST em14)-DST3B-96 <7 bp del> (CR34)	B6(DST em14)-DST3B-96 <7 bp del> (CR34)		DST em14
521201	7/7/2016	8/16/2016	5.71429	jeb Scores 1	0	0	0	M	B6(DST em14)-DST3B-96 <7 bp del> (CR34)	B6(DST em14)-DST3B-96 <7 bp del> (CR34)		DST em14
521202	7/7/2016	8/16/2016	5.71429	jeb Scores 1	0	0	0	M	B6(DST em14)-DST3B-96 <7 bp del> (CR34)	B6(DST em14)-DST3B-96 <7 bp del> (CR34)		DST em14
521203	7/7/2016	8/16/2016	5.71429	jeb Scores 1	0	0	0	M	B6(DST em14)-DST3B-96 <7 bp del> (CR34)	B6(DST em14)-DST3B-96 <7 bp del> (CR34)		DST em14
521204	7/7/2016	8/16/2016	5.71429	jeb Scores 1	0	0	0	M	B6(DST em14)-DST3B-96 <7 bp del> (CR34)	B6(DST em14)-DST3B-96 <7 bp del> (CR34)		DST em14
521427	7/13/2016	8/16/2016	4.85714	jeb Scores 1	0	0	0	M	B6(DST em14)-DST3B-96 <7 bp del> (CR34)	B6(DST em14)-DST3B-96 <7 bp del> (CR34)		DST em14
521428	7/13/2016	8/16/2016	4.85714	jeb Scores 1	0	0	0	M	B6(DST em14)-DST3B-96 <7 bp del> (CR34)	B6(DST em14)-DST3B-96 <7 bp del> (CR34)		DST em14
521429	7/13/2016	8/16/2016	4.85714	jeb Scores 1	0	0	0	M	B6(DST em14)-DST3B-96 <7 bp del> (CR34)	B6(DST em14)-DST3B-96 <7 bp del> (CR34)		DST em14
521430	7/13/2016	8/16/2016	4.85714	jeb Scores 1	0	0	0	M	B6(DST em14)-DST3B-96 <7 bp del> (CR34)	B6(DST em14)-DST3B-96 <7 bp del> (CR34)		DST em14
521173	7/10/2016	8/23/2016	6.28571	jeb Scores 1	0	0	0	M	B6(DST em 4)-DST3A-169<51 bp del> (CR03)	B6(DST em 4)-DST3A-169<51 bp del> (CR03)		DST em4
521174	7/10/2016	8/23/2016	6.28571	jeb Scores 1	0	0	0	M	B6(DST em 4)-DST3A-169<51 bp del> (CR03)	B6(DST em 4)-DST3A-169<51 bp del> (CR03)		DST em4
521175	7/10/2016	8/23/2016	6.28571	jeb Scores 1	0	0	0	M	B6(DST em 4)-DST3A-169<51 bp del> (CR03)	B6(DST em 4)-DST3A-169<51 bp del> (CR03)		DST em4
521390	7/15/2016	8/23/2016	5.57143	jeb Scores 1	0	0	0	M	B6(DST em 7)-DST3A-169<24 bp del +1 ins> (CR10 DST3A REPL POS)	B6(DST em 7)-DST3A-169<24 bp del +1 ins> (CR10 DST3A REPL POS)		DST em7
521391	7/15/2016	8/23/2016	5.57143	jeb Scores 1	0	0	0	M	B6(DST em 7)-DST3A-169<24 bp del +1 ins> (CR10 DST3A REPL POS)	B6(DST em 7)-DST3A-169<24 bp del +1 ins> (CR10 DST3A REPL POS)		DST em7
521392	7/15/2016	8/23/2016	5.57143	jeb Scores 1	0	0	0	M	B6(DST em 7)-DST3A-169<24 bp del +1 ins> (CR10 DST3A REPL POS)	B6(DST em 7)-DST3A-169<24 bp del +1 ins> (CR10 DST3A REPL POS)		DST em7
521393	7/15/2016	8/23/2016	5.57143	jeb Scores 1	0	0	0	M	B6(DST em 7)-DST3A-169<24 bp del +1 ins> (CR10 DST3A REPL POS)	B6(DST em 7)-DST3A-169<24 bp del +1 ins> (CR10 DST3A REPL POS)		DST em7
522217	7/25/2016	8/23/2016	4.14286	jeb Scores 1	0	0	0	M	B6(DST em 7)-DST3A-169<24 bp del +1 ins> (CR10 DST3A REPL POS)	B6(DST em 7)-DST3A-169<24 bp del +1 ins> (CR10 DST3A REPL POS)		DST em7
522218	7/25/2016	8/23/2016	4.14286	jeb Scores 1	0	0	0	M	B6(DST em 7)-DST3A-169<24 bp del +1 ins> (CR10 DST3A REPL POS)	B6(DST em 7)-DST3A-169<24 bp del +1 ins> (CR10 DST3A REPL POS)		DST em7
522219	7/25/2016	8/23/2016	4.14286	jeb Scores 1	0	0	0	M	B6(DST em 7)-DST3A-169<24 bp del +1 ins> (CR10 DST3A REPL POS)	B6(DST em 7)-DST3A-169<24 bp del +1 ins> (CR10 DST3A REPL POS)		DST em7
522220	7/25/2016	8/23/2016	4.14286	jeb Scores 1	0	0	0	M	B6(DST em 7)-DST3A-169<24 bp del +1 ins> (CR10 DST3A REPL POS)	B6(DST em 7)-DST3A-169<24 bp del +1 ins> (CR10 DST3A REPL POS)		DST em7
520577	6/25/2016	8/23/2016	8.42857	jeb Scores 1	0	0	1	M	B6(DST em 9)-DST3A-169<43 bp del> (CR11)	B6(DST em 9)-DST3A-169<43 bp del> (CR11)		DST em9
520578	6/25/2016	8/23/2016	8.42857	jeb Scores 1	0	0	0	M	B6(DST em 9)-DST3A-169<43 bp del> (CR11)	B6(DST em 9)-DST3A-169<43 bp del> (CR11)		DST em9
520579	6/25/2016	8/23/2016	8.42857	jeb Scores 1	0	0	0	M	B6(DST em 9)-DST3A-169<43 bp del> (CR11)	B6(DST em 9)-DST3A-169<43 bp del> (CR11)		DST em9
521184	7/10/2016	8/23/2016	6.28571	jeb Scores 1	0	0	0	M	B6(DST em 9)-DST3A-169<43 bp del> (CR11)	B6(DST em 9)-DST3A-169<43 bp del> (CR11)		DST em9
521185	7/10/2016	8/23/2016	6.28571	jeb Scores 1	0	0	0	M	B6(DST em 9)-DST3A-169<43 bp del> (CR11)	B6(DST em 9)-DST3A-169<43 bp del> (CR11)		DST em9
521186	7/10/2016	8/23/2016	6.28571	jeb Scores 1	0	0	0	M	B6(DST em 9)-DST3A-169<43 bp del> (CR11)	B6(DST em 9)-DST3A-169<43 bp del> (CR11)		DST em9
521187	7/10/2016	8/23/2016	6.28571	jeb Scores 1	0	0	0	M	B6(DST em 9)-DST3A-169<43 bp del> (CR11)	B6(DST em 9)-DST3A-169<43 bp del> (CR11)		DST em9
522697	7/31/2016	8/23/2016	3.28571	jeb Scores 1	0	0	0	M	B6(DST em 9)-DST3A-169<43 bp del> (CR11)	B6(DST em 9)-DST3A-169<43 bp del> (CR11)		DST em9
522698	7/31/2016	8/23/2016	3.28571	jeb Scores 1	0	0	0	M	B6(DST em 9)-DST3A-169<43 bp del> (CR11)	B6(DST em 9)-DST3A-169<43 bp del> (CR11)		DST em9
522699	7/31/2016	8/23/2016	3.28571	jeb Scores 1	0	0	0	M	B6(DST em 9)-DST3A-169<43 bp del> (CR11)	B6(DST em 9)-DST3A-169<43 bp del> (CR11)		DST em9
522700	7/31/2016	8/23/2016	3.28571	jeb Scores 1	0	0	0	M	B6(DST em 9)-DST3A-169<43 bp del> (CR11)	B6(DST em 9)-DST3A-169<43 bp del> (CR11)		DST em9
522701	7/31/2016	8/23/2016	3.28571	jeb Scores 1	0	0	0	M	B6(DST em 9)-DST3A-169<43 bp del> (CR11)	B6(DST em 9)-DST3A-169<43 bp del> (CR11)		DST em9
521074	7/2/2016	8/23/2016	7.42857	jeb Scores 1	0	0	0	M	B6(DST em 6)-Lamc2<jeb>,DST3A-169<21 bp del +2 ins> (CR13)	B6(DST CR13)-Lamc2<jeb>,DST3A-169 (21 bp del+2 bp ins)	B6(DST em 6)-Lamc2<jeb>,DST3A-169<21 bp del +2 ins> (CR13)	Dst em6
521075	7/2/2016	8/23/2016	7.42857	jeb Scores 1	0	0	0	M	B6(DST em 6)-Lamc2<jeb>,DST3A-169<21 bp del +2 ins> (CR13)	B6(DST CR13)-Lamc2<jeb>,DST3A-169 (21 bp del+2 bp ins)	B6(DST em 6)-Lamc2<jeb>,DST3A-169<21 bp del +2 ins> (CR13)	Dst em6
521077	7/2/2016	8/23/2016	7.42857	jeb Scores 1	0	0	0	M	B6(DST em 6)-Lamc2<jeb>,DST3A-169<21 bp del +2 ins> (CR13)	B6(DST CR13)-Lamc2<jeb>,DST3A-169 (21 bp del+2 bp ins)	B6(DST em 6)-Lamc2<jeb>,DST3A-169<21 bp del +2 ins> (CR13)	Dst em6
521078	7/2/2016	8/23/2016	7.42857	jeb Scores 1	0	0	0	M	B6(DST em 6)-Lamc2<jeb>,DST3A-169<21 bp del +2 ins> (CR13)	B6(DST CR13)-Lamc2<jeb>,DST3A-169 (21 bp del+2 bp ins)	B6(DST em 6)-Lamc2<jeb>,DST3A-169<21 bp del +2 ins> (CR13)	Dst em6
521079	7/2/2016	8/23/2016	7.42857	jeb Scores 1	0	0	0	M	B6(DST em 6)-Lamc2<jeb>,DST3A-169<21 bp del +2 ins> (CR13)	B6(DST CR13)-Lamc2<jeb>,DST3A-169 (21 bp del+2 bp ins)	B6(DST em 6)-Lamc2<jeb>,DST3A-169<21 bp del +2 ins> (CR13)	Dst em6
520511	7/1/2016	8/23/2016	7.57143	jeb Scores 1	0	0	0	M	B6(DST em 2)-Lamc2<jeb>,DST3A-169<24 bp del> (CR15)	B6(DST em 2)-Lamc2<jeb>,DST3A-169<24 bp del> (CR15)		DST em2
520512	7/1/2016	8/23/2016	7.57143	jeb Scores 1	0	0	0	M	B6(DST em 2)-Lamc2<jeb>,DST3A-169<24 bp del> (CR15)	B6(DST em 2)-Lamc2<jeb>,DST3A-169<24 bp del> (CR15)		DST em2
520513	7/1/2016	8/23/2016	7.57143	jeb Scores 1	0	0	0	M	B6(DST em 2)-Lamc2<jeb>,DST3A-169<24 bp del> (CR15)	B6(DST em 2)-Lamc2<jeb>,DST3A-169<24 bp del> (CR15)		DST em2
522509	7/24/2016	8/23/2016	4.28571	jeb Scores 1	0	0	0	M	B6(DST em 2)-Lamc2<jeb>,DST3A-169<24 bp del> (CR15)	B6(DST em 2)-Lamc2<jeb>,DST3A-169<24 bp del> (CR15)		DST em2
522510	7/24/2016	8/23/2016	4.28571	jeb Scores 1	0	0	0	M	B6(DST em 2)-Lamc2<jeb>,DST3A-169<24 bp del> (CR15)	B6(DST em 2)-Lamc2<jeb>,DST3A-169<24 bp del> (CR15)		DST em2
522511	7/24/2016	8/23/2016	4.28571	jeb Scores 1	0	0	0	M	B6(DST em 2)-Lamc2<jeb>,DST3A-169<24 bp del> (CR15)	B6(DST em 2)-Lamc2<jeb>,DST3A-169<24 bp del> (CR15)		DST em2
522517	7/28/2016	8/23/2016	3.71429	jeb Scores 1	0	0	0	M	B6(DST em 2)-Lamc2<jeb>,DST3A-169<24 bp del> (CR15)	B6(DST em 2)-Lamc2<jeb>,DST3A-169<24 bp del> (CR15)		DST em2
522518	7/28/2016	8/23/2016	3.71429	jeb Scores 1	0	0	0	M	B6(DST em 2)-Lamc2<jeb>,DST3A-169<24 bp del> (CR15)	B6(DST em 2)-Lamc2<jeb>,DST3A-169<24 bp del> (CR15)		DST em2
522519	7/28/2016	8/23/2016	3.71429	jeb Scores 1	0	0	0	M	B6(DST em 2)-Lamc2<jeb>,DST3A-169<24 bp del> (CR15)	B6(DST em 2)-Lamc2<jeb>,DST3A-169<24 bp del> (CR15)		DST em2
522520	7/28/2016	8/23/2016	3.71429	jeb Scores 1	0	0	0	M	B6(DST em 2)-Lamc2<jeb>,DST3A-169<24 bp del> (CR15)	B6(DST em 2)-Lamc2<jeb>,DST3A-169<24 bp del> (CR15)		DST em2
522521	7/28/2016	8/23/2016	3.71429	jeb Scores 1	0	0	0	M	B6(DST em 2)-Lamc2<jeb>,DST3A-169<24 bp del> (CR15)	B6(DST em 2)-Lamc2<jeb>,DST3A-169<24 bp del> (CR15)		DST em2
521614	7/15/2016	8/23/2016	5.57143	jeb Scores 1	0	0	0	M	B6(DST em 1)-Lamc2<jeb>,DST3A<Repl> (CR16)	B6(DST em 1)-Lamc2<jeb>,DST3A<Repl> (CR16)		DST em1 jeb
521615	7/15/2016	8/23/2016	5.57143	jeb Scores 1	0	0	0	M	B6(DST em 1)-Lamc2<jeb>,DST3A<Repl> (CR16)	B6(DST em 1)-Lamc2<jeb>,DST3A<Repl> (CR16)		DST em1 jeb
521619	7/15/2016	8/23/2016	5.57143	jeb Scores 1	0	0	0	M	B6(DST em 1)-Lamc2<jeb>,DST3A<Repl> (CR16)	B6(DST em 1)-Lamc2<jeb>,DST3A<Repl> (CR16)		DST em1 jeb
521620	7/15/2016	8/23/2016	5.57143	jeb Scores 1	0	0	0	M	B6(DST em 1)-Lamc2<jeb>,DST3A<Repl> (CR16)	B6(DST em 1)-Lamc2<jeb>,DST3A<Repl> (CR16)		DST em1 jeb
521621	7/15/2016	8/23/2016	5.57143	jeb Scores 1	0	0	0	M	B6(DST em 1)-Lamc2<jeb>,DST3A<Repl> (CR16)	B6(DST em 1)-Lamc2<jeb>,DST3A<Repl> (CR16)		DST em1 jeb
521622	7/15/2016	8/23/2016	5.57143	jeb Scores 1	0	0	0	M	B6(DST em 1)-Lamc2<jeb>,DST3A<Repl> (CR16)	B6(DST em 1)-Lamc2<jeb>,DST3A<Repl> (CR16)		DST em1 jeb
519591	6/14/2016	8/23/2016	10	jeb Scores 1	0	0	0	M	B6(DST em13)-Dst1751<1016 bp del> (CR18)	B6(DST em13)-Dst1751<1016 bp del> (CR18)		DST em13
519592	6/14/2016	8/23/2016	10	jeb Scores 1	0	0	0	M	B6(DST em13)-Dst1751<1016 bp del> (CR18)	B6(DST em13)-Dst1751<1016 bp del> (CR18)		DST em13
519593	6/14/2016	8/23/2016	10	jeb Scores 1	0	0	0	M	B6(DST em13)-Dst1751<1016 bp del> (CR18)	B6(DST em13)-Dst1751<1016 bp del> (CR18)		DST em13
519594	6/14/2016	8/23/2016	10	jeb Scores 1	0	0	0	M	B6(DST em13)-Dst1751<1016 bp del> (CR18)	B6(DST em13)-Dst1751<1016 bp del> (CR18)		DST em13
519606	6/15/2016	8/23/2016	9.85714	jeb Scores 1	0	0	0	M	B6(DST em13)-Dst1751<1016 bp del> (CR18)	B6(DST em13)-Dst1751<1016 bp del> (CR18)		DST em13
519607	6/15/2016	8/23/2016	9.85714	jeb Scores 1	0	0	0	M	B6(DST em13)-Dst1751<1016 bp del> (CR18)	B6(DST em13)-Dst1751<1016 bp del> (CR18)		DST em13
519608	6/15/2016	8/23/2016	9.85714	jeb Scores 1	0	0	0	M	B6(DST em13)-Dst1751<1016 bp del> (CR18)	B6(DST em13)-Dst1751<1016 bp del> (CR18)		DST em13
521405	7/15/2016	8/23/2016	5.57143	jeb Scores 1	0	0	0	M	B6(DST em13)-Dst1751<1016 bp del> (CR18)	B6(DST em13)-Dst1751<1016 bp del> (CR18)		DST em13
521406	7/15/2016	8/23/2016	5.57143	jeb Scores 1	0	0	0	M	B6(DST em13)-Dst1751<1016 bp del> (CR18)	B6(DST em13)-Dst1751<1016 bp del> (CR18)		DST em13
521407	7/15/2016	8/23/2016	5.57143	jeb Scores 1	0	0	0	M	B6(DST em13)-Dst1751<1016 bp del> (CR18)	B6(DST em13)-Dst1751<1016 bp del> (CR18)		DST em13
521408	7/15/2016	8/23/2016	5.57143	jeb Scores 1	0	0	0	M	B6(DST em13)-Dst1751<1016 bp del> (CR18)	B6(DST em13)-Dst1751<1016 bp del> (CR18)		DST em13
521409	7/15/2016	8/23/2016	5.57143	jeb Scores 1	0	0	0	M	B6(DST em13)-Dst1751<1016 bp del> (CR18)	B6(DST em13)-Dst1751<1016 bp del> (CR18)		DST em13
522481	7/20/2016	8/23/2016	4.85714	jeb Scores 1	0	0	0	M	B6(DST em13)-Lamc2<jeb>,DST1751<1016 bp del> (CR18)	B6(DST CR18)-Lamc2<jeb>,DST1751 (1016 bp del)	B6(DST em13)-Lamc2<jeb>,DST1751<1016 bp del> (CR18)	Dst em13 SEG
522483	7/14/2016	8/23/2016	5.71429	jeb Scores 1	0	0	0	M	B6(DST em13)-Lamc2<jeb>,DST1751<1016 bp del> (CR18)	B6(DST em13)-Lamc2<jeb>,DST1751<1016 bp del> (CR18)		DST em13 jeb
522478	7/20/2016	8/23/2016	4.85714	jeb Scores 1	0	0	0	M	B6(DST em13)-Lamc2<jeb>,DST1751<1016 bp del> (CR18)	B6(DST CR18)-Lamc2<jeb>,DST1751 (1016 bp del)	B6(DST em13)-Lamc2<jeb>,DST1751<1016 bp del> (CR18)	Dst em13 SEG
522479	7/20/2016	8/23/2016	4.85714	jeb Scores 1	0	0	0	M	B6(DST em13)-Lamc2<jeb>,DST1751<1016 bp del> (CR18)	B6(DST CR18)-Lamc2<jeb>,DST1751 (1016 bp del)	B6(DST em13)-Lamc2<jeb>,DST1751<1016 bp del> (CR18)	Dst em13 SEG
522480	7/20/2016	8/23/2016	4.85714	jeb Scores 1	0	0	0	M	B6(DST em13)-Lamc2<jeb>,DST1751<1016 bp del> (CR18)	B6(DST CR18)-Lamc2<jeb>,DST1751 (1016 bp del)	B6(DST em13)-Lamc2<jeb>,DST1751<1016 bp del> (CR18)	Dst em13 SEG
520583	6/27/2016	8/23/2016	8.14286	jeb Scores 1	0	0	0	M	B6(DST em 5)-DST3A-169<60 bp del> (CR21)	B6(DST em 5)-DST3A-169<60 bp del> (CR21)		DST em5
520584	6/27/2016	8/23/2016	8.14286	jeb Scores 1	0	0	0	M	B6(DST em 5)-DST3A-169<60 bp del> (CR21)	B6(DST em 5)-DST3A-169<60 bp del> (CR21)		DST em5
520585	6/27/2016	8/23/2016	8.14286	jeb Scores 1	0	0	0	M	B6(DST em 5)-DST3A-169<60 bp del> (CR21)	B6(DST em 5)-DST3A-169<60 bp del> (CR21)		DST em5
521246	7/5/2016	8/23/2016	7	jeb Scores 1	0	0	0	M	B6(DST em 5)-DST3A-169<60 bp del> (CR21)	B6(DST em 5)-DST3A-169<60 bp del> (CR21)		DST em5
521247	7/5/2016	8/23/2016	7	jeb Scores 1	0	0	0	M	B6(DST em 5)-DST3A-169<60 bp del> (CR21)	B6(DST em 5)-DST3A-169<60 bp del> (CR21)		DST em5
521248	7/5/2016	8/23/2016	7	jeb Scores 1	0	0	0	M	B6(DST em 5)-DST3A-169<60 bp del> (CR21)	B6(DST em 5)-DST3A-169<60 bp del> (CR21)		DST em5
521421	7/10/2016	8/23/2016	6.28571	jeb Scores 1	0	0	0	M	B6(DST em 5)-DST3A-169<60 bp del> (CR21)	B6(DST em 5)-DST3A-169<60 bp del> (CR21)		DST em5
521422	7/10/2016	8/23/2016	6.28571	jeb Scores 1	0	0	0	M	B6(DST em 5)-DST3A-169<60 bp del> (CR21)	B6(DST em 5)-DST3A-169<60 bp del> (CR21)		DST em5
516568	5/2/2016	8/23/2016	16.1429	jeb Scores 1	0	0	0	M	B6(DST em15)-DST3B-96<14 bp del> (CR27)	B6(DST em15)-DST3B-96<14 bp del> (CR27)		DST em15
516569	5/2/2016	8/23/2016	16.1429	jeb Scores 1	0	0	0	M	B6(DST em15)-DST3B-96<14 bp del> (CR27)	B6(DST em15)-DST3B-96<14 bp del> (CR27)		DST em15
516570	5/2/2016	8/23/2016	16.1429	jeb Scores 1	0	0	0	M	B6(DST em15)-DST3B-96<14 bp del> (CR27)	B6(DST em15)-DST3B-96<14 bp del> (CR27)		DST em15
516571	5/2/2016	8/23/2016	16.1429	jeb Scores 1	0	0	0	M	B6(DST em15)-DST3B-96<14 bp del> (CR27)	B6(DST em15)-DST3B-96<14 bp del> (CR27)		DST em15
516572	5/2/2016	8/23/2016	16.1429	jeb Scores 1	0	0	0	M	B6(DST em15)-DST3B-96<14 bp del> (CR27)	B6(DST em15)-DST3B-96<14 bp del> (CR27)		DST em15
520086	6/20/2016	8/23/2016	9.14286	jeb Scores 1	0	0	1	M	B6(DST em15)-DST3B-96<14 bp del> (CR27)	B6(DST em15)-DST3B-96<14 bp del> (CR27)		DST em15
520087	6/20/2016	8/23/2016	9.14286	jeb Scores 1	0	0	0	M	B6(DST em15)-DST3B-96<14 bp del> (CR27)	B6(DST em15)-DST3B-96<14 bp del> (CR27)		DST em15
520088	6/20/2016	8/23/2016	9.14286	jeb Scores 1	0	0	0	M	B6(DST em15)-DST3B-96<14 bp del> (CR27)	B6(DST em15)-DST3B-96<14 bp del> (CR27)		DST em15
520089	6/20/2016	8/23/2016	9.14286	jeb Scores 1	0	0	0	M	B6(DST em15)-DST3B-96<14 bp del> (CR27)	B6(DST em15)-DST3B-96<14 bp del> (CR27)		DST em15
520090	6/20/2016	8/23/2016	9.14286	jeb Scores 1	0	0	0	M	B6(DST em15)-DST3B-96<14 bp del> (CR27)	B6(DST em15)-DST3B-96<14 bp del> (CR27)		DST em15
520091	6/20/2016	8/23/2016	9.14286	jeb Scores 1	0	0	0	M	B6(DST em15)-DST3B-96<14 bp del> (CR27)	B6(DST em15)-DST3B-96<14 bp del> (CR27)		DST em15
520092	6/20/2016	8/23/2016	9.14286	jeb Scores 1	0	0	0	M	B6(DST em15)-DST3B-96<14 bp del> (CR27)	B6(DST em15)-DST3B-96<14 bp del> (CR27)		DST em15
521214	7/8/2016	8/23/2016	6.57143	jeb Scores 1	0	0	0	M	B6(DST em15)-DST3B-96<14 bp del> (CR27)	B6(DST em15)-DST3B-96<14 bp del> (CR27)		DST em15
521215	7/8/2016	8/23/2016	6.57143	jeb Scores 1	0	0	0	M	B6(DST em15)-DST3B-96<14 bp del> (CR27)	B6(DST em15)-DST3B-96<14 bp del> (CR27)		DST em15
521216	7/8/2016	8/23/2016	6.57143	jeb Scores 1	0	0	0	M	B6(DST em15)-DST3B-96<14 bp del> (CR27)	B6(DST em15)-DST3B-96<14 bp del> (CR27)		DST em15
521217	7/8/2016	8/23/2016	6.57143	jeb Scores 1	0	0	0	M	B6(DST em15)-DST3B-96<14 bp del> (CR27)	B6(DST em15)-DST3B-96<14 bp del> (CR27)		DST em15
521218	7/8/2016	8/23/2016	6.57143	jeb Scores 1	0	0	0	M	B6(DST em15)-DST3B-96<14 bp del> (CR27)	B6(DST em15)-DST3B-96<14 bp del> (CR27)		DST em15
521228	7/7/2016	8/23/2016	6.71429	jeb Scores 1	0	0	0	M	B6(DST em16)-DST3B-96<17 bp del> (CR29)	B6(DST em16)-DST3B-96<17 bp del> (CR29)		DST em16
521229	7/7/2016	8/23/2016	6.71429	jeb Scores 1	0	0	0	M	B6(DST em16)-DST3B-96<17 bp del> (CR29)	B6(DST em16)-DST3B-96<17 bp del> (CR29)		DST em16
521230	7/7/2016	8/23/2016	6.71429	jeb Scores 1	0	0	0	M	B6(DST em16)-DST3B-96<17 bp del> (CR29)	B6(DST em16)-DST3B-96<17 bp del> (CR29)		DST em16
517156	5/7/2016	8/23/2016	15.4286	jeb Scores 1	0	0	3	M	B6(DST em14)-DST3B-96 <7 bp del> (CR34)	B6(DST em14)-DST3B-96 <7 bp del> (CR34)		DST em14
517157	5/7/2016	8/23/2016	15.4286	jeb Scores 1	0	0	3	M	B6(DST em14)-DST3B-96 <7 bp del> (CR34)	B6(DST em14)-DST3B-96 <7 bp del> (CR34)		DST em14
517158	5/7/2016	8/23/2016	15.4286	jeb Scores 1	0	0	3	M	B6(DST em14)-DST3B-96 <7 bp del> (CR34)	B6(DST em14)-DST3B-96 <7 bp del> (CR34)		DST em14
517159	5/7/2016	8/23/2016	15.4286	jeb Scores 1	0	0	3	M	B6(DST em14)-DST3B-96 <7 bp del> (CR34)	B6(DST em14)-DST3B-96 <7 bp del> (CR34)		DST em14
517160	5/7/2016	8/23/2016	15.4286	jeb Scores 1	0	0	0	M	B6(DST em14)-DST3B-96 <7 bp del> (CR34)	B6(DST em14)-DST3B-96 <7 bp del> (CR34)		DST em14
521197	7/8/2016	8/23/2016	6.57143	jeb Scores 1	0	0	0	M	B6(DST em14)-DST3B-96 <7 bp del> (CR34)	B6(DST em14)-DST3B-96 <7 bp del> (CR34)		DST em14
521198	7/8/2016	8/23/2016	6.57143	jeb Scores 1	0	0	0	M	B6(DST em14)-DST3B-96 <7 bp del> (CR34)	B6(DST em14)-DST3B-96 <7 bp del> (CR34)		DST em14
521199	7/8/2016	8/23/2016	6.57143	jeb Scores 1	0	0	0	M	B6(DST em14)-DST3B-96 <7 bp del> (CR34)	B6(DST em14)-DST3B-96 <7 bp del> (CR34)		DST em14
521201	7/7/2016	8/23/2016	6.71429	jeb Scores 1	0	0	0	M	B6(DST em14)-DST3B-96 <7 bp del> (CR34)	B6(DST em14)-DST3B-96 <7 bp del> (CR34)		DST em14
521202	7/7/2016	8/23/2016	6.71429	jeb Scores 1	0	0	0	M	B6(DST em14)-DST3B-96 <7 bp del> (CR34)	B6(DST em14)-DST3B-96 <7 bp del> (CR34)		DST em14
521203	7/7/2016	8/23/2016	6.71429	jeb Scores 1	0	0	0	M	B6(DST em14)-DST3B-96 <7 bp del> (CR34)	B6(DST em14)-DST3B-96 <7 bp del> (CR34)		DST em14
521204	7/7/2016	8/23/2016	6.71429	jeb Scores 1	0	0	0	M	B6(DST em14)-DST3B-96 <7 bp del> (CR34)	B6(DST em14)-DST3B-96 <7 bp del> (CR34)		DST em14
521427	7/13/2016	8/23/2016	5.85714	jeb Scores 1	0	0	0	M	B6(DST em14)-DST3B-96 <7 bp del> (CR34)	B6(DST em14)-DST3B-96 <7 bp del> (CR34)		DST em14
521428	7/13/2016	8/23/2016	5.85714	jeb Scores 1	0	0	0	M	B6(DST em14)-DST3B-96 <7 bp del> (CR34)	B6(DST em14)-DST3B-96 <7 bp del> (CR34)		DST em14
521429	7/13/2016	8/23/2016	5.85714	jeb Scores 1	0	0	0	M	B6(DST em14)-DST3B-96 <7 bp del> (CR34)	B6(DST em14)-DST3B-96 <7 bp del> (CR34)		DST em14
521430	7/13/2016	8/23/2016	5.85714	jeb Scores 1	0	0	0	M	B6(DST em14)-DST3B-96 <7 bp del> (CR34)	B6(DST em14)-DST3B-96 <7 bp del> (CR34)		DST em14
521173	7/10/2016	8/30/2016	7.28571	jeb Scores 1	0	0	0	M	B6(DST em 4)-DST3A-169<51 bp del> (CR03)	B6(DST em 4)-DST3A-169<51 bp del> (CR03)		DST em4
521174	7/10/2016	8/30/2016	7.28571	jeb Scores 1	0	0	0	M	B6(DST em 4)-DST3A-169<51 bp del> (CR03)	B6(DST em 4)-DST3A-169<51 bp del> (CR03)		DST em4
521175	7/10/2016	8/30/2016	7.28571	jeb Scores 1	0	0	0	M	B6(DST em 4)-DST3A-169<51 bp del> (CR03)	B6(DST em 4)-DST3A-169<51 bp del> (CR03)		DST em4
521390	7/15/2016	8/30/2016	6.57143	jeb Scores 1	0	0	0	M	B6(DST em 7)-DST3A-169<24 bp del +1 ins> (CR10 DST3A REPL POS)	B6(DST em 7)-DST3A-169<24 bp del +1 ins> (CR10 DST3A REPL POS)		DST em7
521391	7/15/2016	8/30/2016	6.57143	jeb Scores 1	0	0	0	M	B6(DST em 7)-DST3A-169<24 bp del +1 ins> (CR10 DST3A REPL POS)	B6(DST em 7)-DST3A-169<24 bp del +1 ins> (CR10 DST3A REPL POS)		DST em7
521392	7/15/2016	8/30/2016	6.57143	jeb Scores 1	0	0	0	M	B6(DST em 7)-DST3A-169<24 bp del +1 ins> (CR10 DST3A REPL POS)	B6(DST em 7)-DST3A-169<24 bp del +1 ins> (CR10 DST3A REPL POS)		DST em7
521393	7/15/2016	8/30/2016	6.57143	jeb Scores 1	0	0	0	M	B6(DST em 7)-DST3A-169<24 bp del +1 ins> (CR10 DST3A REPL POS)	B6(DST em 7)-DST3A-169<24 bp del +1 ins> (CR10 DST3A REPL POS)		DST em7
522217	7/25/2016	8/30/2016	5.14286	jeb Scores 1	0	0	0	M	B6(DST em 7)-DST3A-169<24 bp del +1 ins> (CR10 DST3A REPL POS)	B6(DST em 7)-DST3A-169<24 bp del +1 ins> (CR10 DST3A REPL POS)		DST em7
522218	7/25/2016	8/30/2016	5.14286	jeb Scores 1	0	0	0	M	B6(DST em 7)-DST3A-169<24 bp del +1 ins> (CR10 DST3A REPL POS)	B6(DST em 7)-DST3A-169<24 bp del +1 ins> (CR10 DST3A REPL POS)		DST em7
522219	7/25/2016	8/30/2016	5.14286	jeb Scores 1	0	0	0	M	B6(DST em 7)-DST3A-169<24 bp del +1 ins> (CR10 DST3A REPL POS)	B6(DST em 7)-DST3A-169<24 bp del +1 ins> (CR10 DST3A REPL POS)		DST em7
522220	7/25/2016	8/30/2016	5.14286	jeb Scores 1	0	0	0	M	B6(DST em 7)-DST3A-169<24 bp del +1 ins> (CR10 DST3A REPL POS)	B6(DST em 7)-DST3A-169<24 bp del +1 ins> (CR10 DST3A REPL POS)		DST em7
520577	6/25/2016	8/30/2016	9.42857	jeb Scores 1	0	0	1	M	B6(DST em 9)-DST3A-169<43 bp del> (CR11)	B6(DST em 9)-DST3A-169<43 bp del> (CR11)		DST em9
520578	6/25/2016	8/30/2016	9.42857	jeb Scores 1	0	0	0	M	B6(DST em 9)-DST3A-169<43 bp del> (CR11)	B6(DST em 9)-DST3A-169<43 bp del> (CR11)		DST em9
520579	6/25/2016	8/30/2016	9.42857	jeb Scores 1	0	0	0	M	B6(DST em 9)-DST3A-169<43 bp del> (CR11)	B6(DST em 9)-DST3A-169<43 bp del> (CR11)		DST em9
521184	7/10/2016	8/30/2016	7.28571	jeb Scores 1	0	0	0	M	B6(DST em 9)-DST3A-169<43 bp del> (CR11)	B6(DST em 9)-DST3A-169<43 bp del> (CR11)		DST em9
521185	7/10/2016	8/30/2016	7.28571	jeb Scores 1	0	0	0	M	B6(DST em 9)-DST3A-169<43 bp del> (CR11)	B6(DST em 9)-DST3A-169<43 bp del> (CR11)		DST em9
521186	7/10/2016	8/30/2016	7.28571	jeb Scores 1	0	0	0	M	B6(DST em 9)-DST3A-169<43 bp del> (CR11)	B6(DST em 9)-DST3A-169<43 bp del> (CR11)		DST em9
521187	7/10/2016	8/30/2016	7.28571	jeb Scores 1	0	0	0	M	B6(DST em 9)-DST3A-169<43 bp del> (CR11)	B6(DST em 9)-DST3A-169<43 bp del> (CR11)		DST em9
522697	7/31/2016	8/30/2016	4.28571	jeb Scores 1	0	0	0	M	B6(DST em 9)-DST3A-169<43 bp del> (CR11)	B6(DST em 9)-DST3A-169<43 bp del> (CR11)		DST em9
522698	7/31/2016	8/30/2016	4.28571	jeb Scores 1	0	0	0	M	B6(DST em 9)-DST3A-169<43 bp del> (CR11)	B6(DST em 9)-DST3A-169<43 bp del> (CR11)		DST em9
522699	7/31/2016	8/30/2016	4.28571	jeb Scores 1	0	0	0	M	B6(DST em 9)-DST3A-169<43 bp del> (CR11)	B6(DST em 9)-DST3A-169<43 bp del> (CR11)		DST em9
522700	7/31/2016	8/30/2016	4.28571	jeb Scores 1	0	0	0	M	B6(DST em 9)-DST3A-169<43 bp del> (CR11)	B6(DST em 9)-DST3A-169<43 bp del> (CR11)		DST em9
522701	7/31/2016	8/30/2016	4.28571	jeb Scores 1	0	0	0	M	B6(DST em 9)-DST3A-169<43 bp del> (CR11)	B6(DST em 9)-DST3A-169<43 bp del> (CR11)		DST em9
521074	7/2/2016	8/30/2016	8.42857	jeb Scores 1	0	0	0	M	B6(DST em 6)-Lamc2<jeb>,DST3A-169<21 bp del +2 ins> (CR13)	B6(DST CR13)-Lamc2<jeb>,DST3A-169 (21 bp del+2 bp ins)	B6(DST em 6)-Lamc2<jeb>,DST3A-169<21 bp del +2 ins> (CR13)	Dst em6
521075	7/2/2016	8/30/2016	8.42857	jeb Scores 1	0	0	0	M	B6(DST em 6)-Lamc2<jeb>,DST3A-169<21 bp del +2 ins> (CR13)	B6(DST CR13)-Lamc2<jeb>,DST3A-169 (21 bp del+2 bp ins)	B6(DST em 6)-Lamc2<jeb>,DST3A-169<21 bp del +2 ins> (CR13)	Dst em6
521077	7/2/2016	8/30/2016	8.42857	jeb Scores 1	0	0	0	M	B6(DST em 6)-Lamc2<jeb>,DST3A-169<21 bp del +2 ins> (CR13)	B6(DST CR13)-Lamc2<jeb>,DST3A-169 (21 bp del+2 bp ins)	B6(DST em 6)-Lamc2<jeb>,DST3A-169<21 bp del +2 ins> (CR13)	Dst em6
521078	7/2/2016	8/30/2016	8.42857	jeb Scores 1	0	0	0	M	B6(DST em 6)-Lamc2<jeb>,DST3A-169<21 bp del +2 ins> (CR13)	B6(DST CR13)-Lamc2<jeb>,DST3A-169 (21 bp del+2 bp ins)	B6(DST em 6)-Lamc2<jeb>,DST3A-169<21 bp del +2 ins> (CR13)	Dst em6
521079	7/2/2016	8/30/2016	8.42857	jeb Scores 1	0	0	0	M	B6(DST em 6)-Lamc2<jeb>,DST3A-169<21 bp del +2 ins> (CR13)	B6(DST CR13)-Lamc2<jeb>,DST3A-169 (21 bp del+2 bp ins)	B6(DST em 6)-Lamc2<jeb>,DST3A-169<21 bp del +2 ins> (CR13)	Dst em6
520511	7/1/2016	8/30/2016	8.57143	jeb Scores 1	0	0	0	M	B6(DST em 2)-Lamc2<jeb>,DST3A-169<24 bp del> (CR15)	B6(DST em 2)-Lamc2<jeb>,DST3A-169<24 bp del> (CR15)		DST em2
520512	7/1/2016	8/30/2016	8.57143	jeb Scores 1	0	0	0	M	B6(DST em 2)-Lamc2<jeb>,DST3A-169<24 bp del> (CR15)	B6(DST em 2)-Lamc2<jeb>,DST3A-169<24 bp del> (CR15)		DST em2
520513	7/1/2016	8/30/2016	8.57143	jeb Scores 1	0	0	0	M	B6(DST em 2)-Lamc2<jeb>,DST3A-169<24 bp del> (CR15)	B6(DST em 2)-Lamc2<jeb>,DST3A-169<24 bp del> (CR15)		DST em2
522509	7/24/2016	8/30/2016	5.28571	jeb Scores 1	0	0	0	M	B6(DST em 2)-Lamc2<jeb>,DST3A-169<24 bp del> (CR15)	B6(DST em 2)-Lamc2<jeb>,DST3A-169<24 bp del> (CR15)		DST em2
522510	7/24/2016	8/30/2016	5.28571	jeb Scores 1	0	0	0	M	B6(DST em 2)-Lamc2<jeb>,DST3A-169<24 bp del> (CR15)	B6(DST em 2)-Lamc2<jeb>,DST3A-169<24 bp del> (CR15)		DST em2
522511	7/24/2016	8/30/2016	5.28571	jeb Scores 1	0	0	0	M	B6(DST em 2)-Lamc2<jeb>,DST3A-169<24 bp del> (CR15)	B6(DST em 2)-Lamc2<jeb>,DST3A-169<24 bp del> (CR15)		DST em2
522517	7/28/2016	8/30/2016	4.71429	jeb Scores 1	0	0	0	M	B6(DST em 2)-Lamc2<jeb>,DST3A-169<24 bp del> (CR15)	B6(DST em 2)-Lamc2<jeb>,DST3A-169<24 bp del> (CR15)		DST em2
522518	7/28/2016	8/30/2016	4.71429	jeb Scores 1	0	0	0	M	B6(DST em 2)-Lamc2<jeb>,DST3A-169<24 bp del> (CR15)	B6(DST em 2)-Lamc2<jeb>,DST3A-169<24 bp del> (CR15)		DST em2
522519	7/28/2016	8/30/2016	4.71429	jeb Scores 1	0	0	0	M	B6(DST em 2)-Lamc2<jeb>,DST3A-169<24 bp del> (CR15)	B6(DST em 2)-Lamc2<jeb>,DST3A-169<24 bp del> (CR15)		DST em2
522520	7/28/2016	8/30/2016	4.71429	jeb Scores 1	0	0	0	M	B6(DST em 2)-Lamc2<jeb>,DST3A-169<24 bp del> (CR15)	B6(DST em 2)-Lamc2<jeb>,DST3A-169<24 bp del> (CR15)		DST em2
522521	7/28/2016	8/30/2016	4.71429	jeb Scores 1	0	0	0	M	B6(DST em 2)-Lamc2<jeb>,DST3A-169<24 bp del> (CR15)	B6(DST em 2)-Lamc2<jeb>,DST3A-169<24 bp del> (CR15)		DST em2
521614	7/15/2016	8/30/2016	6.57143	jeb Scores 1	0	0	0	M	B6(DST em 1)-Lamc2<jeb>,DST3A<Repl> (CR16)	B6(DST em 1)-Lamc2<jeb>,DST3A<Repl> (CR16)		DST em1 jeb
521615	7/15/2016	8/30/2016	6.57143	jeb Scores 1	0	0	0	M	B6(DST em 1)-Lamc2<jeb>,DST3A<Repl> (CR16)	B6(DST em 1)-Lamc2<jeb>,DST3A<Repl> (CR16)		DST em1 jeb
521619	7/15/2016	8/30/2016	6.57143	jeb Scores 1	0	0	0	M	B6(DST em 1)-Lamc2<jeb>,DST3A<Repl> (CR16)	B6(DST em 1)-Lamc2<jeb>,DST3A<Repl> (CR16)		DST em1 jeb
521620	7/15/2016	8/30/2016	6.57143	jeb Scores 1	0	0	0	M	B6(DST em 1)-Lamc2<jeb>,DST3A<Repl> (CR16)	B6(DST em 1)-Lamc2<jeb>,DST3A<Repl> (CR16)		DST em1 jeb
521621	7/15/2016	8/30/2016	6.57143	jeb Scores 1	0	0	0	M	B6(DST em 1)-Lamc2<jeb>,DST3A<Repl> (CR16)	B6(DST em 1)-Lamc2<jeb>,DST3A<Repl> (CR16)		DST em1 jeb
521622	7/15/2016	8/30/2016	6.57143	jeb Scores 1	0	0	0	M	B6(DST em 1)-Lamc2<jeb>,DST3A<Repl> (CR16)	B6(DST em 1)-Lamc2<jeb>,DST3A<Repl> (CR16)		DST em1 jeb
521405	7/15/2016	8/30/2016	6.57143	jeb Scores 1	0	0	0	M	B6(DST em13)-Dst1751<1016 bp del> (CR18)	B6(DST em13)-Dst1751<1016 bp del> (CR18)		DST em13
521406	7/15/2016	8/30/2016	6.57143	jeb Scores 1	0	0	0	M	B6(DST em13)-Dst1751<1016 bp del> (CR18)	B6(DST em13)-Dst1751<1016 bp del> (CR18)		DST em13
521407	7/15/2016	8/30/2016	6.57143	jeb Scores 1	0	0	0	M	B6(DST em13)-Dst1751<1016 bp del> (CR18)	B6(DST em13)-Dst1751<1016 bp del> (CR18)		DST em13
521408	7/15/2016	8/30/2016	6.57143	jeb Scores 1	0	0	0	M	B6(DST em13)-Dst1751<1016 bp del> (CR18)	B6(DST em13)-Dst1751<1016 bp del> (CR18)		DST em13
521409	7/15/2016	8/30/2016	6.57143	jeb Scores 1	0	0	0	M	B6(DST em13)-Dst1751<1016 bp del> (CR18)	B6(DST em13)-Dst1751<1016 bp del> (CR18)		DST em13
522207	7/26/2016	8/30/2016	5	jeb Scores 1	0	0	0	M	B6(DST em13)-Dst1751<1016 bp del> (CR18)	B6(DST em13)-Dst1751<1016 bp del> (CR18)		DST em13
522208	7/26/2016	8/30/2016	5	jeb Scores 1	0	0	0	M	B6(DST em13)-Dst1751<1016 bp del> (CR18)	B6(DST em13)-Dst1751<1016 bp del> (CR18)		DST em13
522209	7/26/2016	8/30/2016	5	jeb Scores 1	0	0	0	M	B6(DST em13)-Dst1751<1016 bp del> (CR18)	B6(DST em13)-Dst1751<1016 bp del> (CR18)		DST em13
522481	7/20/2016	8/30/2016	5.85714	jeb Scores 1	0	0	0	M	B6(DST em13)-Lamc2<jeb>,DST1751<1016 bp del> (CR18)	B6(DST CR18)-Lamc2<jeb>,DST1751 (1016 bp del)	B6(DST em13)-Lamc2<jeb>,DST1751<1016 bp del> (CR18)	Dst em13 SEG
522483	7/14/2016	8/30/2016	6.71429	jeb Scores 1	0	0	0	M	B6(DST em13)-Lamc2<jeb>,DST1751<1016 bp del> (CR18)	B6(DST em13)-Lamc2<jeb>,DST1751<1016 bp del> (CR18)		DST em13 jeb
522478	7/20/2016	8/30/2016	5.85714	jeb Scores 1	0	0	0	M	B6(DST em13)-Lamc2<jeb>,DST1751<1016 bp del> (CR18)	B6(DST CR18)-Lamc2<jeb>,DST1751 (1016 bp del)	B6(DST em13)-Lamc2<jeb>,DST1751<1016 bp del> (CR18)	Dst em13 SEG
522479	7/20/2016	8/30/2016	5.85714	jeb Scores 1	0	0	0	M	B6(DST em13)-Lamc2<jeb>,DST1751<1016 bp del> (CR18)	B6(DST CR18)-Lamc2<jeb>,DST1751 (1016 bp del)	B6(DST em13)-Lamc2<jeb>,DST1751<1016 bp del> (CR18)	Dst em13 SEG
522480	7/20/2016	8/30/2016	5.85714	jeb Scores 1	0	0	0	M	B6(DST em13)-Lamc2<jeb>,DST1751<1016 bp del> (CR18)	B6(DST CR18)-Lamc2<jeb>,DST1751 (1016 bp del)	B6(DST em13)-Lamc2<jeb>,DST1751<1016 bp del> (CR18)	Dst em13 SEG
520583	6/27/2016	8/30/2016	9.14286	jeb Scores 1	0	0	0	M	B6(DST em 5)-DST3A-169<60 bp del> (CR21)	B6(DST em 5)-DST3A-169<60 bp del> (CR21)		DST em5
520584	6/27/2016	8/30/2016	9.14286	jeb Scores 1	0	0	0	M	B6(DST em 5)-DST3A-169<60 bp del> (CR21)	B6(DST em 5)-DST3A-169<60 bp del> (CR21)		DST em5
520585	6/27/2016	8/30/2016	9.14286	jeb Scores 1	0	0	0	M	B6(DST em 5)-DST3A-169<60 bp del> (CR21)	B6(DST em 5)-DST3A-169<60 bp del> (CR21)		DST em5
521246	7/5/2016	8/30/2016	8	jeb Scores 1	0	0	0	M	B6(DST em 5)-DST3A-169<60 bp del> (CR21)	B6(DST em 5)-DST3A-169<60 bp del> (CR21)		DST em5
521247	7/5/2016	8/30/2016	8	jeb Scores 1	0	0	0	M	B6(DST em 5)-DST3A-169<60 bp del> (CR21)	B6(DST em 5)-DST3A-169<60 bp del> (CR21)		DST em5
521248	7/5/2016	8/30/2016	8	jeb Scores 1	0	0	0	M	B6(DST em 5)-DST3A-169<60 bp del> (CR21)	B6(DST em 5)-DST3A-169<60 bp del> (CR21)		DST em5
521421	7/10/2016	8/30/2016	7.28571	jeb Scores 1	0	0	0	M	B6(DST em 5)-DST3A-169<60 bp del> (CR21)	B6(DST em 5)-DST3A-169<60 bp del> (CR21)		DST em5
521422	7/10/2016	8/30/2016	7.28571	jeb Scores 1	0	0	0	M	B6(DST em 5)-DST3A-169<60 bp del> (CR21)	B6(DST em 5)-DST3A-169<60 bp del> (CR21)		DST em5
516568	5/2/2016	8/30/2016	17.1429	jeb Scores 1	0	0	0	M	B6(DST em15)-DST3B-96<14 bp del> (CR27)	B6(DST em15)-DST3B-96<14 bp del> (CR27)		DST em15
516569	5/2/2016	8/30/2016	17.1429	jeb Scores 1	0	0	0	M	B6(DST em15)-DST3B-96<14 bp del> (CR27)	B6(DST em15)-DST3B-96<14 bp del> (CR27)		DST em15
516570	5/2/2016	8/30/2016	17.1429	jeb Scores 1	0	0	0	M	B6(DST em15)-DST3B-96<14 bp del> (CR27)	B6(DST em15)-DST3B-96<14 bp del> (CR27)		DST em15
516571	5/2/2016	8/30/2016	17.1429	jeb Scores 1	0	0	0	M	B6(DST em15)-DST3B-96<14 bp del> (CR27)	B6(DST em15)-DST3B-96<14 bp del> (CR27)		DST em15
516572	5/2/2016	8/30/2016	17.1429	jeb Scores 1	0	0	0	M	B6(DST em15)-DST3B-96<14 bp del> (CR27)	B6(DST em15)-DST3B-96<14 bp del> (CR27)		DST em15
520086	6/20/2016	8/30/2016	10.1429	jeb Scores 1	0	0	2	M	B6(DST em15)-DST3B-96<14 bp del> (CR27)	B6(DST em15)-DST3B-96<14 bp del> (CR27)		DST em15
520087	6/20/2016	8/30/2016	10.1429	jeb Scores 1	0	0	0	M	B6(DST em15)-DST3B-96<14 bp del> (CR27)	B6(DST em15)-DST3B-96<14 bp del> (CR27)		DST em15
520088	6/20/2016	8/30/2016	10.1429	jeb Scores 1	0	0	0	M	B6(DST em15)-DST3B-96<14 bp del> (CR27)	B6(DST em15)-DST3B-96<14 bp del> (CR27)		DST em15
520089	6/20/2016	8/30/2016	10.1429	jeb Scores 1	0	0	0	M	B6(DST em15)-DST3B-96<14 bp del> (CR27)	B6(DST em15)-DST3B-96<14 bp del> (CR27)		DST em15
520090	6/20/2016	8/30/2016	10.1429	jeb Scores 1	0	0	0	M	B6(DST em15)-DST3B-96<14 bp del> (CR27)	B6(DST em15)-DST3B-96<14 bp del> (CR27)		DST em15
520091	6/20/2016	8/30/2016	10.1429	jeb Scores 1	0	0	0	M	B6(DST em15)-DST3B-96<14 bp del> (CR27)	B6(DST em15)-DST3B-96<14 bp del> (CR27)		DST em15
520092	6/20/2016	8/30/2016	10.1429	jeb Scores 1	0	0	0	M	B6(DST em15)-DST3B-96<14 bp del> (CR27)	B6(DST em15)-DST3B-96<14 bp del> (CR27)		DST em15
521214	7/8/2016	8/30/2016	7.57143	jeb Scores 1	0	0	0	M	B6(DST em15)-DST3B-96<14 bp del> (CR27)	B6(DST em15)-DST3B-96<14 bp del> (CR27)		DST em15
521215	7/8/2016	8/30/2016	7.57143	jeb Scores 1	0	0	0	M	B6(DST em15)-DST3B-96<14 bp del> (CR27)	B6(DST em15)-DST3B-96<14 bp del> (CR27)		DST em15
521216	7/8/2016	8/30/2016	7.57143	jeb Scores 1	0	0	0	M	B6(DST em15)-DST3B-96<14 bp del> (CR27)	B6(DST em15)-DST3B-96<14 bp del> (CR27)		DST em15
521217	7/8/2016	8/30/2016	7.57143	jeb Scores 1	0	0	0	M	B6(DST em15)-DST3B-96<14 bp del> (CR27)	B6(DST em15)-DST3B-96<14 bp del> (CR27)		DST em15
521218	7/8/2016	8/30/2016	7.57143	jeb Scores 1	0	0	0	M	B6(DST em15)-DST3B-96<14 bp del> (CR27)	B6(DST em15)-DST3B-96<14 bp del> (CR27)		DST em15
521228	7/7/2016	8/30/2016	7.71429	jeb Scores 1	0	0	0	M	B6(DST em16)-DST3B-96<17 bp del> (CR29)	B6(DST em16)-DST3B-96<17 bp del> (CR29)		DST em16
521229	7/7/2016	8/30/2016	7.71429	jeb Scores 1	0	0	0	M	B6(DST em16)-DST3B-96<17 bp del> (CR29)	B6(DST em16)-DST3B-96<17 bp del> (CR29)		DST em16
521230	7/7/2016	8/30/2016	7.71429	jeb Scores 1	0	0	0	M	B6(DST em16)-DST3B-96<17 bp del> (CR29)	B6(DST em16)-DST3B-96<17 bp del> (CR29)		DST em16
517156	5/7/2016	8/30/2016	16.4286	jeb Scores 1	0	0	3	M	B6(DST em14)-DST3B-96 <7 bp del> (CR34)	B6(DST em14)-DST3B-96 <7 bp del> (CR34)		DST em14
517157	5/7/2016	8/30/2016	16.4286	jeb Scores 1	0	0	3	M	B6(DST em14)-DST3B-96 <7 bp del> (CR34)	B6(DST em14)-DST3B-96 <7 bp del> (CR34)		DST em14
517158	5/7/2016	8/30/2016	16.4286	jeb Scores 1	0	0	3	M	B6(DST em14)-DST3B-96 <7 bp del> (CR34)	B6(DST em14)-DST3B-96 <7 bp del> (CR34)		DST em14
517159	5/7/2016	8/30/2016	16.4286	jeb Scores 1	0	0	3	M	B6(DST em14)-DST3B-96 <7 bp del> (CR34)	B6(DST em14)-DST3B-96 <7 bp del> (CR34)		DST em14
517160	5/7/2016	8/30/2016	16.4286	jeb Scores 1	0	0	0	M	B6(DST em14)-DST3B-96 <7 bp del> (CR34)	B6(DST em14)-DST3B-96 <7 bp del> (CR34)		DST em14
521197	7/8/2016	8/30/2016	7.57143	jeb Scores 1	0	0	0	M	B6(DST em14)-DST3B-96 <7 bp del> (CR34)	B6(DST em14)-DST3B-96 <7 bp del> (CR34)		DST em14
521198	7/8/2016	8/30/2016	7.57143	jeb Scores 1	0	0	0	M	B6(DST em14)-DST3B-96 <7 bp del> (CR34)	B6(DST em14)-DST3B-96 <7 bp del> (CR34)		DST em14
521199	7/8/2016	8/30/2016	7.57143	jeb Scores 1	0	0	0	M	B6(DST em14)-DST3B-96 <7 bp del> (CR34)	B6(DST em14)-DST3B-96 <7 bp del> (CR34)		DST em14
521201	7/7/2016	8/30/2016	7.71429	jeb Scores 1	0	0	0	M	B6(DST em14)-DST3B-96 <7 bp del> (CR34)	B6(DST em14)-DST3B-96 <7 bp del> (CR34)		DST em14
521202	7/7/2016	8/30/2016	7.71429	jeb Scores 1	0	0	0	M	B6(DST em14)-DST3B-96 <7 bp del> (CR34)	B6(DST em14)-DST3B-96 <7 bp del> (CR34)		DST em14
521203	7/7/2016	8/30/2016	7.71429	jeb Scores 1	0	0	0	M	B6(DST em14)-DST3B-96 <7 bp del> (CR34)	B6(DST em14)-DST3B-96 <7 bp del> (CR34)		DST em14
521204	7/7/2016	8/30/2016	7.71429	jeb Scores 1	0	0	0	M	B6(DST em14)-DST3B-96 <7 bp del> (CR34)	B6(DST em14)-DST3B-96 <7 bp del> (CR34)		DST em14
521427	7/13/2016	8/30/2016	6.85714	jeb Scores 1	0	0	0	M	B6(DST em14)-DST3B-96 <7 bp del> (CR34)	B6(DST em14)-DST3B-96 <7 bp del> (CR34)		DST em14
521428	7/13/2016	8/30/2016	6.85714	jeb Scores 1	0	0	0	M	B6(DST em14)-DST3B-96 <7 bp del> (CR34)	B6(DST em14)-DST3B-96 <7 bp del> (CR34)		DST em14
521429	7/13/2016	8/30/2016	6.85714	jeb Scores 1	0	0	0	M	B6(DST em14)-DST3B-96 <7 bp del> (CR34)	B6(DST em14)-DST3B-96 <7 bp del> (CR34)		DST em14
521430	7/13/2016	8/30/2016	6.85714	jeb Scores 1	0	0	0	M	B6(DST em14)-DST3B-96 <7 bp del> (CR34)	B6(DST em14)-DST3B-96 <7 bp del> (CR34)		DST em14
521173	7/10/2016	9/6/2016	8.28571	jeb Scores 1	0	0	0	M	B6(DST em 4)-DST3A-169<51 bp del> (CR03)	B6(DST em 4)-DST3A-169<51 bp del> (CR03)		DST em4
521174	7/10/2016	9/6/2016	8.28571	jeb Scores 1	0	0	0	M	B6(DST em 4)-DST3A-169<51 bp del> (CR03)	B6(DST em 4)-DST3A-169<51 bp del> (CR03)		DST em4
521175	7/10/2016	9/6/2016	8.28571	jeb Scores 1	0	0	0	M	B6(DST em 4)-DST3A-169<51 bp del> (CR03)	B6(DST em 4)-DST3A-169<51 bp del> (CR03)		DST em4
521390	7/15/2016	9/6/2016	7.57143	jeb Scores 1	0	0	0	M	B6(DST em 7)-DST3A-169<24 bp del +1 ins> (CR10 DST3A REPL POS)	B6(DST em 7)-DST3A-169<24 bp del +1 ins> (CR10 DST3A REPL POS)		DST em7
521391	7/15/2016	9/6/2016	7.57143	jeb Scores 1	0	0	0	M	B6(DST em 7)-DST3A-169<24 bp del +1 ins> (CR10 DST3A REPL POS)	B6(DST em 7)-DST3A-169<24 bp del +1 ins> (CR10 DST3A REPL POS)		DST em7
521392	7/15/2016	9/6/2016	7.57143	jeb Scores 1	0	0	0	M	B6(DST em 7)-DST3A-169<24 bp del +1 ins> (CR10 DST3A REPL POS)	B6(DST em 7)-DST3A-169<24 bp del +1 ins> (CR10 DST3A REPL POS)		DST em7
521393	7/15/2016	9/6/2016	7.57143	jeb Scores 1	0	0	0	M	B6(DST em 7)-DST3A-169<24 bp del +1 ins> (CR10 DST3A REPL POS)	B6(DST em 7)-DST3A-169<24 bp del +1 ins> (CR10 DST3A REPL POS)		DST em7
522217	7/25/2016	9/6/2016	6.14286	jeb Scores 1	0	0	0	M	B6(DST em 7)-DST3A-169<24 bp del +1 ins> (CR10 DST3A REPL POS)	B6(DST em 7)-DST3A-169<24 bp del +1 ins> (CR10 DST3A REPL POS)		DST em7
522218	7/25/2016	9/6/2016	6.14286	jeb Scores 1	0	0	0	M	B6(DST em 7)-DST3A-169<24 bp del +1 ins> (CR10 DST3A REPL POS)	B6(DST em 7)-DST3A-169<24 bp del +1 ins> (CR10 DST3A REPL POS)		DST em7
522219	7/25/2016	9/6/2016	6.14286	jeb Scores 1	0	0	0	M	B6(DST em 7)-DST3A-169<24 bp del +1 ins> (CR10 DST3A REPL POS)	B6(DST em 7)-DST3A-169<24 bp del +1 ins> (CR10 DST3A REPL POS)		DST em7
522220	7/25/2016	9/6/2016	6.14286	jeb Scores 1	0	0	0	M	B6(DST em 7)-DST3A-169<24 bp del +1 ins> (CR10 DST3A REPL POS)	B6(DST em 7)-DST3A-169<24 bp del +1 ins> (CR10 DST3A REPL POS)		DST em7
521184	7/10/2016	9/6/2016	8.28571	jeb Scores 1	0	0	0	M	B6(DST em 9)-DST3A-169<43 bp del> (CR11)	B6(DST em 9)-DST3A-169<43 bp del> (CR11)		DST em9
521185	7/10/2016	9/6/2016	8.28571	jeb Scores 1	0	0	0	M	B6(DST em 9)-DST3A-169<43 bp del> (CR11)	B6(DST em 9)-DST3A-169<43 bp del> (CR11)		DST em9
521186	7/10/2016	9/6/2016	8.28571	jeb Scores 1	0	0	0	M	B6(DST em 9)-DST3A-169<43 bp del> (CR11)	B6(DST em 9)-DST3A-169<43 bp del> (CR11)		DST em9
521187	7/10/2016	9/6/2016	8.28571	jeb Scores 1	0	0	0	M	B6(DST em 9)-DST3A-169<43 bp del> (CR11)	B6(DST em 9)-DST3A-169<43 bp del> (CR11)		DST em9
522697	7/31/2016	9/6/2016	5.28571	jeb Scores 1	0	0	0	M	B6(DST em 9)-DST3A-169<43 bp del> (CR11)	B6(DST em 9)-DST3A-169<43 bp del> (CR11)		DST em9
522698	7/31/2016	9/6/2016	5.28571	jeb Scores 1	0	0	0	M	B6(DST em 9)-DST3A-169<43 bp del> (CR11)	B6(DST em 9)-DST3A-169<43 bp del> (CR11)		DST em9
522699	7/31/2016	9/6/2016	5.28571	jeb Scores 1	0	0	0	M	B6(DST em 9)-DST3A-169<43 bp del> (CR11)	B6(DST em 9)-DST3A-169<43 bp del> (CR11)		DST em9
522700	7/31/2016	9/6/2016	5.28571	jeb Scores 1	0	0	0	M	B6(DST em 9)-DST3A-169<43 bp del> (CR11)	B6(DST em 9)-DST3A-169<43 bp del> (CR11)		DST em9
522701	7/31/2016	9/6/2016	5.28571	jeb Scores 1	0	0	0	M	B6(DST em 9)-DST3A-169<43 bp del> (CR11)	B6(DST em 9)-DST3A-169<43 bp del> (CR11)		DST em9
521074	7/2/2016	9/6/2016	9.42857	jeb Scores 1	2	0	0	M	B6(DST em 6)-Lamc2<jeb>,DST3A-169<21 bp del +2 ins> (CR13)	B6(DST CR13)-Lamc2<jeb>,DST3A-169 (21 bp del+2 bp ins)	B6(DST em 6)-Lamc2<jeb>,DST3A-169<21 bp del +2 ins> (CR13)	Dst em6
521075	7/2/2016	9/6/2016	9.42857	jeb Scores 1	0	0	0	M	B6(DST em 6)-Lamc2<jeb>,DST3A-169<21 bp del +2 ins> (CR13)	B6(DST CR13)-Lamc2<jeb>,DST3A-169 (21 bp del+2 bp ins)	B6(DST em 6)-Lamc2<jeb>,DST3A-169<21 bp del +2 ins> (CR13)	Dst em6
521077	7/2/2016	9/6/2016	9.42857	jeb Scores 1	0	0	0	M	B6(DST em 6)-Lamc2<jeb>,DST3A-169<21 bp del +2 ins> (CR13)	B6(DST CR13)-Lamc2<jeb>,DST3A-169 (21 bp del+2 bp ins)	B6(DST em 6)-Lamc2<jeb>,DST3A-169<21 bp del +2 ins> (CR13)	Dst em6
521078	7/2/2016	9/6/2016	9.42857	jeb Scores 1	0	0	0	M	B6(DST em 6)-Lamc2<jeb>,DST3A-169<21 bp del +2 ins> (CR13)	B6(DST CR13)-Lamc2<jeb>,DST3A-169 (21 bp del+2 bp ins)	B6(DST em 6)-Lamc2<jeb>,DST3A-169<21 bp del +2 ins> (CR13)	Dst em6
521079	7/2/2016	9/6/2016	9.42857	jeb Scores 1	0	0	0	M	B6(DST em 6)-Lamc2<jeb>,DST3A-169<21 bp del +2 ins> (CR13)	B6(DST CR13)-Lamc2<jeb>,DST3A-169 (21 bp del+2 bp ins)	B6(DST em 6)-Lamc2<jeb>,DST3A-169<21 bp del +2 ins> (CR13)	Dst em6
520511	7/1/2016	9/6/2016	9.57143	jeb Scores 1	0	3	0	M	B6(DST em 2)-Lamc2<jeb>,DST3A-169<24 bp del> (CR15)	B6(DST em 2)-Lamc2<jeb>,DST3A-169<24 bp del> (CR15)		DST em2
520512	7/1/2016	9/6/2016	9.57143	jeb Scores 1	0	1	0	M	B6(DST em 2)-Lamc2<jeb>,DST3A-169<24 bp del> (CR15)	B6(DST em 2)-Lamc2<jeb>,DST3A-169<24 bp del> (CR15)		DST em2
520513	7/1/2016	9/6/2016	9.57143	jeb Scores 1	0	0	0	M	B6(DST em 2)-Lamc2<jeb>,DST3A-169<24 bp del> (CR15)	B6(DST em 2)-Lamc2<jeb>,DST3A-169<24 bp del> (CR15)		DST em2
522509	7/24/2016	9/6/2016	6.28571	jeb Scores 1	0	0	0	M	B6(DST em 2)-Lamc2<jeb>,DST3A-169<24 bp del> (CR15)	B6(DST em 2)-Lamc2<jeb>,DST3A-169<24 bp del> (CR15)		DST em2
522510	7/24/2016	9/6/2016	6.28571	jeb Scores 1	0	0	0	M	B6(DST em 2)-Lamc2<jeb>,DST3A-169<24 bp del> (CR15)	B6(DST em 2)-Lamc2<jeb>,DST3A-169<24 bp del> (CR15)		DST em2
522511	7/24/2016	9/6/2016	6.28571	jeb Scores 1	0	0	0	M	B6(DST em 2)-Lamc2<jeb>,DST3A-169<24 bp del> (CR15)	B6(DST em 2)-Lamc2<jeb>,DST3A-169<24 bp del> (CR15)		DST em2
522517	7/28/2016	9/6/2016	5.71429	jeb Scores 1	0	0	0	M	B6(DST em 2)-Lamc2<jeb>,DST3A-169<24 bp del> (CR15)	B6(DST em 2)-Lamc2<jeb>,DST3A-169<24 bp del> (CR15)		DST em2
522518	7/28/2016	9/6/2016	5.71429	jeb Scores 1	0	0	0	M	B6(DST em 2)-Lamc2<jeb>,DST3A-169<24 bp del> (CR15)	B6(DST em 2)-Lamc2<jeb>,DST3A-169<24 bp del> (CR15)		DST em2
522519	7/28/2016	9/6/2016	5.71429	jeb Scores 1	0	0	0	M	B6(DST em 2)-Lamc2<jeb>,DST3A-169<24 bp del> (CR15)	B6(DST em 2)-Lamc2<jeb>,DST3A-169<24 bp del> (CR15)		DST em2
522520	7/28/2016	9/6/2016	5.71429	jeb Scores 1	0	0	0	M	B6(DST em 2)-Lamc2<jeb>,DST3A-169<24 bp del> (CR15)	B6(DST em 2)-Lamc2<jeb>,DST3A-169<24 bp del> (CR15)		DST em2
522521	7/28/2016	9/6/2016	5.71429	jeb Scores 1	0	0	0	M	B6(DST em 2)-Lamc2<jeb>,DST3A-169<24 bp del> (CR15)	B6(DST em 2)-Lamc2<jeb>,DST3A-169<24 bp del> (CR15)		DST em2
521614	7/15/2016	9/6/2016	7.57143	jeb Scores 1	0	1	0	M	B6(DST em 1)-Lamc2<jeb>,DST3A<Repl> (CR16)	B6(DST em 1)-Lamc2<jeb>,DST3A<Repl> (CR16)		DST em1 jeb
521615	7/15/2016	9/6/2016	7.57143	jeb Scores 1	0	0	0	M	B6(DST em 1)-Lamc2<jeb>,DST3A<Repl> (CR16)	B6(DST em 1)-Lamc2<jeb>,DST3A<Repl> (CR16)		DST em1 jeb
521619	7/15/2016	9/6/2016	7.57143	jeb Scores 1	0	0	0	M	B6(DST em 1)-Lamc2<jeb>,DST3A<Repl> (CR16)	B6(DST em 1)-Lamc2<jeb>,DST3A<Repl> (CR16)		DST em1 jeb
521620	7/15/2016	9/6/2016	7.57143	jeb Scores 1	0	0	0	M	B6(DST em 1)-Lamc2<jeb>,DST3A<Repl> (CR16)	B6(DST em 1)-Lamc2<jeb>,DST3A<Repl> (CR16)		DST em1 jeb
521621	7/15/2016	9/6/2016	7.57143	jeb Scores 1	0	0	0	M	B6(DST em 1)-Lamc2<jeb>,DST3A<Repl> (CR16)	B6(DST em 1)-Lamc2<jeb>,DST3A<Repl> (CR16)		DST em1 jeb
521622	7/15/2016	9/6/2016	7.57143	jeb Scores 1	0	0	0	M	B6(DST em 1)-Lamc2<jeb>,DST3A<Repl> (CR16)	B6(DST em 1)-Lamc2<jeb>,DST3A<Repl> (CR16)		DST em1 jeb
521405	7/15/2016	9/6/2016	7.57143	jeb Scores 1	0	0	3	M	B6(DST em13)-Dst1751<1016 bp del> (CR18)	B6(DST em13)-Dst1751<1016 bp del> (CR18)		DST em13
521406	7/15/2016	9/6/2016	7.57143	jeb Scores 1	0	0	3	M	B6(DST em13)-Dst1751<1016 bp del> (CR18)	B6(DST em13)-Dst1751<1016 bp del> (CR18)		DST em13
521407	7/15/2016	9/6/2016	7.57143	jeb Scores 1	0	0	3	M	B6(DST em13)-Dst1751<1016 bp del> (CR18)	B6(DST em13)-Dst1751<1016 bp del> (CR18)		DST em13
521408	7/15/2016	9/6/2016	7.57143	jeb Scores 1	0	0	3	M	B6(DST em13)-Dst1751<1016 bp del> (CR18)	B6(DST em13)-Dst1751<1016 bp del> (CR18)		DST em13
521409	7/15/2016	9/6/2016	7.57143	jeb Scores 1	0	0	0	M	B6(DST em13)-Dst1751<1016 bp del> (CR18)	B6(DST em13)-Dst1751<1016 bp del> (CR18)		DST em13
522207	7/26/2016	9/6/2016	6	jeb Scores 1	0	0	0	M	B6(DST em13)-Dst1751<1016 bp del> (CR18)	B6(DST em13)-Dst1751<1016 bp del> (CR18)		DST em13
522208	7/26/2016	9/6/2016	6	jeb Scores 1	0	0	0	M	B6(DST em13)-Dst1751<1016 bp del> (CR18)	B6(DST em13)-Dst1751<1016 bp del> (CR18)		DST em13
522209	7/26/2016	9/6/2016	6	jeb Scores 1	0	0	0	M	B6(DST em13)-Dst1751<1016 bp del> (CR18)	B6(DST em13)-Dst1751<1016 bp del> (CR18)		DST em13
522481	7/20/2016	9/6/2016	6.85714	jeb Scores 1	0	0	0	M	B6(DST em13)-Lamc2<jeb>,DST1751<1016 bp del> (CR18)	B6(DST CR18)-Lamc2<jeb>,DST1751 (1016 bp del)	B6(DST em13)-Lamc2<jeb>,DST1751<1016 bp del> (CR18)	Dst em13 SEG
522483	7/14/2016	9/6/2016	7.71429	jeb Scores 1	3	0	0	M	B6(DST em13)-Lamc2<jeb>,DST1751<1016 bp del> (CR18)	B6(DST em13)-Lamc2<jeb>,DST1751<1016 bp del> (CR18)		DST em13 jeb
522478	7/20/2016	9/6/2016	6.85714	jeb Scores 1	0	0	0	M	B6(DST em13)-Lamc2<jeb>,DST1751<1016 bp del> (CR18)	B6(DST CR18)-Lamc2<jeb>,DST1751 (1016 bp del)	B6(DST em13)-Lamc2<jeb>,DST1751<1016 bp del> (CR18)	Dst em13 SEG
522479	7/20/2016	9/6/2016	6.85714	jeb Scores 1	0	0	0	M	B6(DST em13)-Lamc2<jeb>,DST1751<1016 bp del> (CR18)	B6(DST CR18)-Lamc2<jeb>,DST1751 (1016 bp del)	B6(DST em13)-Lamc2<jeb>,DST1751<1016 bp del> (CR18)	Dst em13 SEG
522480	7/20/2016	9/6/2016	6.85714	jeb Scores 1	0	0	0	M	B6(DST em13)-Lamc2<jeb>,DST1751<1016 bp del> (CR18)	B6(DST CR18)-Lamc2<jeb>,DST1751 (1016 bp del)	B6(DST em13)-Lamc2<jeb>,DST1751<1016 bp del> (CR18)	Dst em13 SEG
521246	7/5/2016	9/6/2016	9	jeb Scores 1	0	0	0	M	B6(DST em 5)-DST3A-169<60 bp del> (CR21)	B6(DST em 5)-DST3A-169<60 bp del> (CR21)		DST em5
521247	7/5/2016	9/6/2016	9	jeb Scores 1	0	0	0	M	B6(DST em 5)-DST3A-169<60 bp del> (CR21)	B6(DST em 5)-DST3A-169<60 bp del> (CR21)		DST em5
521248	7/5/2016	9/6/2016	9	jeb Scores 1	0	0	0	M	B6(DST em 5)-DST3A-169<60 bp del> (CR21)	B6(DST em 5)-DST3A-169<60 bp del> (CR21)		DST em5
521421	7/10/2016	9/6/2016	8.28571	jeb Scores 1	0	0	0	M	B6(DST em 5)-DST3A-169<60 bp del> (CR21)	B6(DST em 5)-DST3A-169<60 bp del> (CR21)		DST em5
521422	7/10/2016	9/6/2016	8.28571	jeb Scores 1	0	0	0	M	B6(DST em 5)-DST3A-169<60 bp del> (CR21)	B6(DST em 5)-DST3A-169<60 bp del> (CR21)		DST em5
516568	5/2/2016	9/6/2016	18.1429	jeb Scores 1	0	0	5	M	B6(DST em15)-DST3B-96<14 bp del> (CR27)	B6(DST em15)-DST3B-96<14 bp del> (CR27)		DST em15
516569	5/2/2016	9/6/2016	18.1429	jeb Scores 1	0	0	0	M	B6(DST em15)-DST3B-96<14 bp del> (CR27)	B6(DST em15)-DST3B-96<14 bp del> (CR27)		DST em15
516570	5/2/2016	9/6/2016	18.1429	jeb Scores 1	0	0	0	M	B6(DST em15)-DST3B-96<14 bp del> (CR27)	B6(DST em15)-DST3B-96<14 bp del> (CR27)		DST em15
516571	5/2/2016	9/6/2016	18.1429	jeb Scores 1	0	0	0	M	B6(DST em15)-DST3B-96<14 bp del> (CR27)	B6(DST em15)-DST3B-96<14 bp del> (CR27)		DST em15
516572	5/2/2016	9/6/2016	18.1429	jeb Scores 1	0	0	0	M	B6(DST em15)-DST3B-96<14 bp del> (CR27)	B6(DST em15)-DST3B-96<14 bp del> (CR27)		DST em15
520086	6/20/2016	9/6/2016	11.1429	jeb Scores 1	0	0	2	M	B6(DST em15)-DST3B-96<14 bp del> (CR27)	B6(DST em15)-DST3B-96<14 bp del> (CR27)		DST em15
520087	6/20/2016	9/6/2016	11.1429	jeb Scores 1	0	0	0	M	B6(DST em15)-DST3B-96<14 bp del> (CR27)	B6(DST em15)-DST3B-96<14 bp del> (CR27)		DST em15
520088	6/20/2016	9/6/2016	11.1429	jeb Scores 1	0	0	0	M	B6(DST em15)-DST3B-96<14 bp del> (CR27)	B6(DST em15)-DST3B-96<14 bp del> (CR27)		DST em15
520089	6/20/2016	9/6/2016	11.1429	jeb Scores 1	0	0	0	M	B6(DST em15)-DST3B-96<14 bp del> (CR27)	B6(DST em15)-DST3B-96<14 bp del> (CR27)		DST em15
520090	6/20/2016	9/6/2016	11.1429	jeb Scores 1	0	0	0	M	B6(DST em15)-DST3B-96<14 bp del> (CR27)	B6(DST em15)-DST3B-96<14 bp del> (CR27)		DST em15
520091	6/20/2016	9/6/2016	11.1429	jeb Scores 1	0	0	0	M	B6(DST em15)-DST3B-96<14 bp del> (CR27)	B6(DST em15)-DST3B-96<14 bp del> (CR27)		DST em15
520092	6/20/2016	9/6/2016	11.1429	jeb Scores 1	0	0	0	M	B6(DST em15)-DST3B-96<14 bp del> (CR27)	B6(DST em15)-DST3B-96<14 bp del> (CR27)		DST em15
521214	7/8/2016	9/6/2016	8.57143	jeb Scores 1	0	0	0	M	B6(DST em15)-DST3B-96<14 bp del> (CR27)	B6(DST em15)-DST3B-96<14 bp del> (CR27)		DST em15
521215	7/8/2016	9/6/2016	8.57143	jeb Scores 1	0	0	0	M	B6(DST em15)-DST3B-96<14 bp del> (CR27)	B6(DST em15)-DST3B-96<14 bp del> (CR27)		DST em15
521216	7/8/2016	9/6/2016	8.57143	jeb Scores 1	0	0	0	M	B6(DST em15)-DST3B-96<14 bp del> (CR27)	B6(DST em15)-DST3B-96<14 bp del> (CR27)		DST em15
521217	7/8/2016	9/6/2016	8.57143	jeb Scores 1	0	0	0	M	B6(DST em15)-DST3B-96<14 bp del> (CR27)	B6(DST em15)-DST3B-96<14 bp del> (CR27)		DST em15
521218	7/8/2016	9/6/2016	8.57143	jeb Scores 1	0	0	0	M	B6(DST em15)-DST3B-96<14 bp del> (CR27)	B6(DST em15)-DST3B-96<14 bp del> (CR27)		DST em15
521228	7/7/2016	9/6/2016	8.71429	jeb Scores 1	0	0	0	M	B6(DST em16)-DST3B-96<17 bp del> (CR29)	B6(DST em16)-DST3B-96<17 bp del> (CR29)		DST em16
521229	7/7/2016	9/6/2016	8.71429	jeb Scores 1	0	0	0	M	B6(DST em16)-DST3B-96<17 bp del> (CR29)	B6(DST em16)-DST3B-96<17 bp del> (CR29)		DST em16
521230	7/7/2016	9/6/2016	8.71429	jeb Scores 1	0	0	0	M	B6(DST em16)-DST3B-96<17 bp del> (CR29)	B6(DST em16)-DST3B-96<17 bp del> (CR29)		DST em16
517156	5/7/2016	9/6/2016	17.4286	jeb Scores 1	0	0	4	M	B6(DST em14)-DST3B-96 <7 bp del> (CR34)	B6(DST em14)-DST3B-96 <7 bp del> (CR34)		DST em14
517157	5/7/2016	9/6/2016	17.4286	jeb Scores 1	0	0	4	M	B6(DST em14)-DST3B-96 <7 bp del> (CR34)	B6(DST em14)-DST3B-96 <7 bp del> (CR34)		DST em14
517158	5/7/2016	9/6/2016	17.4286	jeb Scores 1	0	0	4	M	B6(DST em14)-DST3B-96 <7 bp del> (CR34)	B6(DST em14)-DST3B-96 <7 bp del> (CR34)		DST em14
517159	5/7/2016	9/6/2016	17.4286	jeb Scores 1	0	0	4	M	B6(DST em14)-DST3B-96 <7 bp del> (CR34)	B6(DST em14)-DST3B-96 <7 bp del> (CR34)		DST em14
517160	5/7/2016	9/6/2016	17.4286	jeb Scores 1	0	0	0	M	B6(DST em14)-DST3B-96 <7 bp del> (CR34)	B6(DST em14)-DST3B-96 <7 bp del> (CR34)		DST em14
521197	7/8/2016	9/6/2016	8.57143	jeb Scores 1	0	0	0	M	B6(DST em14)-DST3B-96 <7 bp del> (CR34)	B6(DST em14)-DST3B-96 <7 bp del> (CR34)		DST em14
521198	7/8/2016	9/6/2016	8.57143	jeb Scores 1	0	0	0	M	B6(DST em14)-DST3B-96 <7 bp del> (CR34)	B6(DST em14)-DST3B-96 <7 bp del> (CR34)		DST em14
521199	7/8/2016	9/6/2016	8.57143	jeb Scores 1	0	0	0	M	B6(DST em14)-DST3B-96 <7 bp del> (CR34)	B6(DST em14)-DST3B-96 <7 bp del> (CR34)		DST em14
521201	7/7/2016	9/6/2016	8.71429	jeb Scores 1	0	0	0	M	B6(DST em14)-DST3B-96 <7 bp del> (CR34)	B6(DST em14)-DST3B-96 <7 bp del> (CR34)		DST em14
521202	7/7/2016	9/6/2016	8.71429	jeb Scores 1	0	0	0	M	B6(DST em14)-DST3B-96 <7 bp del> (CR34)	B6(DST em14)-DST3B-96 <7 bp del> (CR34)		DST em14
521203	7/7/2016	9/6/2016	8.71429	jeb Scores 1	0	0	0	M	B6(DST em14)-DST3B-96 <7 bp del> (CR34)	B6(DST em14)-DST3B-96 <7 bp del> (CR34)		DST em14
521204	7/7/2016	9/6/2016	8.71429	jeb Scores 1	0	0	0	M	B6(DST em14)-DST3B-96 <7 bp del> (CR34)	B6(DST em14)-DST3B-96 <7 bp del> (CR34)		DST em14
521427	7/13/2016	9/6/2016	7.85714	jeb Scores 1	0	0	0	M	B6(DST em14)-DST3B-96 <7 bp del> (CR34)	B6(DST em14)-DST3B-96 <7 bp del> (CR34)		DST em14
521428	7/13/2016	9/6/2016	7.85714	jeb Scores 1	0	0	0	M	B6(DST em14)-DST3B-96 <7 bp del> (CR34)	B6(DST em14)-DST3B-96 <7 bp del> (CR34)		DST em14
521429	7/13/2016	9/6/2016	7.85714	jeb Scores 1	0	0	0	M	B6(DST em14)-DST3B-96 <7 bp del> (CR34)	B6(DST em14)-DST3B-96 <7 bp del> (CR34)		DST em14
521430	7/13/2016	9/6/2016	7.85714	jeb Scores 1	0	0	0	M	B6(DST em14)-DST3B-96 <7 bp del> (CR34)	B6(DST em14)-DST3B-96 <7 bp del> (CR34)		DST em14
521173	7/10/2016	9/13/2016	9.28571	jeb Scores 1	0	0	0	M	B6(DST em 4)-DST3A-169<51 bp del> (CR03)	B6(DST em 4)-DST3A-169<51 bp del> (CR03)		DST em4
521174	7/10/2016	9/13/2016	9.28571	jeb Scores 1	0	0	0	M	B6(DST em 4)-DST3A-169<51 bp del> (CR03)	B6(DST em 4)-DST3A-169<51 bp del> (CR03)		DST em4
521175	7/10/2016	9/13/2016	9.28571	jeb Scores 1	0	0	0	M	B6(DST em 4)-DST3A-169<51 bp del> (CR03)	B6(DST em 4)-DST3A-169<51 bp del> (CR03)		DST em4
523081	8/18/2016	9/13/2016	3.71429	jeb Scores 1	0	0	0	M	B6(DST em 4)-DST3A-169<51 bp del> (CR03)	B6(DST em 4)-DST3A-169<51 bp del> (CR03)		DST em4
523082	8/18/2016	9/13/2016	3.71429	jeb Scores 1	0	0	0	M	B6(DST em 4)-DST3A-169<51 bp del> (CR03)	B6(DST em 4)-DST3A-169<51 bp del> (CR03)		DST em4
523083	8/18/2016	9/13/2016	3.71429	jeb Scores 1	0	0	0	M	B6(DST em 4)-DST3A-169<51 bp del> (CR03)	B6(DST em 4)-DST3A-169<51 bp del> (CR03)		DST em4
523084	8/18/2016	9/13/2016	3.71429	jeb Scores 1	0	0	0	M	B6(DST em 4)-DST3A-169<51 bp del> (CR03)	B6(DST em 4)-DST3A-169<51 bp del> (CR03)		DST em4
521390	7/15/2016	9/13/2016	8.57143	jeb Scores 1	0	0	0	M	B6(DST em 7)-DST3A-169<24 bp del +1 ins> (CR10 DST3A REPL POS)	B6(DST em 7)-DST3A-169<24 bp del +1 ins> (CR10 DST3A REPL POS)		DST em7
521391	7/15/2016	9/13/2016	8.57143	jeb Scores 1	0	0	0	M	B6(DST em 7)-DST3A-169<24 bp del +1 ins> (CR10 DST3A REPL POS)	B6(DST em 7)-DST3A-169<24 bp del +1 ins> (CR10 DST3A REPL POS)		DST em7
521392	7/15/2016	9/13/2016	8.57143	jeb Scores 1	0	0	0	M	B6(DST em 7)-DST3A-169<24 bp del +1 ins> (CR10 DST3A REPL POS)	B6(DST em 7)-DST3A-169<24 bp del +1 ins> (CR10 DST3A REPL POS)		DST em7
521393	7/15/2016	9/13/2016	8.57143	jeb Scores 1	0	0	0	M	B6(DST em 7)-DST3A-169<24 bp del +1 ins> (CR10 DST3A REPL POS)	B6(DST em 7)-DST3A-169<24 bp del +1 ins> (CR10 DST3A REPL POS)		DST em7
522217	7/25/2016	9/13/2016	7.14286	jeb Scores 1	0	0	0	M	B6(DST em 7)-DST3A-169<24 bp del +1 ins> (CR10 DST3A REPL POS)	B6(DST em 7)-DST3A-169<24 bp del +1 ins> (CR10 DST3A REPL POS)		DST em7
522218	7/25/2016	9/13/2016	7.14286	jeb Scores 1	0	0	0	M	B6(DST em 7)-DST3A-169<24 bp del +1 ins> (CR10 DST3A REPL POS)	B6(DST em 7)-DST3A-169<24 bp del +1 ins> (CR10 DST3A REPL POS)		DST em7
522219	7/25/2016	9/13/2016	7.14286	jeb Scores 1	0	0	0	M	B6(DST em 7)-DST3A-169<24 bp del +1 ins> (CR10 DST3A REPL POS)	B6(DST em 7)-DST3A-169<24 bp del +1 ins> (CR10 DST3A REPL POS)		DST em7
522220	7/25/2016	9/13/2016	7.14286	jeb Scores 1	0	0	0	M	B6(DST em 7)-DST3A-169<24 bp del +1 ins> (CR10 DST3A REPL POS)	B6(DST em 7)-DST3A-169<24 bp del +1 ins> (CR10 DST3A REPL POS)		DST em7
522686	8/5/2016	9/13/2016	5.57143	jeb Scores 1	0	0	0	M	B6(DST em 7)-DST3A-169<24 bp del +1 ins> (CR10 DST3A REPL POS)	B6(DST em 7)-DST3A-169<24 bp del +1 ins> (CR10 DST3A REPL POS)		DST em7
522687	8/5/2016	9/13/2016	5.57143	jeb Scores 1	0	0	0	M	B6(DST em 7)-DST3A-169<24 bp del +1 ins> (CR10 DST3A REPL POS)	B6(DST em 7)-DST3A-169<24 bp del +1 ins> (CR10 DST3A REPL POS)		DST em7
522688	8/5/2016	9/13/2016	5.57143	jeb Scores 1	0	0	0	M	B6(DST em 7)-DST3A-169<24 bp del +1 ins> (CR10 DST3A REPL POS)	B6(DST em 7)-DST3A-169<24 bp del +1 ins> (CR10 DST3A REPL POS)		DST em7
522689	8/5/2016	9/13/2016	5.57143	jeb Scores 1	0	0	0	M	B6(DST em 7)-DST3A-169<24 bp del +1 ins> (CR10 DST3A REPL POS)	B6(DST em 7)-DST3A-169<24 bp del +1 ins> (CR10 DST3A REPL POS)		DST em7
522690	8/5/2016	9/13/2016	5.57143	jeb Scores 1	0	0	0	M	B6(DST em 7)-DST3A-169<24 bp del +1 ins> (CR10 DST3A REPL POS)	B6(DST em 7)-DST3A-169<24 bp del +1 ins> (CR10 DST3A REPL POS)		DST em7
522692	8/7/2016	9/13/2016	5.28571	jeb Scores 1	0	0	0	M	B6(DST em 7)-DST3A-169<24 bp del +1 ins> (CR10 DST3A REPL POS)	B6(DST em 7)-DST3A-169<24 bp del +1 ins> (CR10 DST3A REPL POS)		DST em7
522693	8/7/2016	9/13/2016	5.28571	jeb Scores 1	0	0	0	M	B6(DST em 7)-DST3A-169<24 bp del +1 ins> (CR10 DST3A REPL POS)	B6(DST em 7)-DST3A-169<24 bp del +1 ins> (CR10 DST3A REPL POS)		DST em7
521184	7/10/2016	9/13/2016	9.28571	jeb Scores 1	0	0	0	M	B6(DST em 9)-DST3A-169<43 bp del> (CR11)	B6(DST em 9)-DST3A-169<43 bp del> (CR11)		DST em9
521185	7/10/2016	9/13/2016	9.28571	jeb Scores 1	0	0	0	M	B6(DST em 9)-DST3A-169<43 bp del> (CR11)	B6(DST em 9)-DST3A-169<43 bp del> (CR11)		DST em9
521186	7/10/2016	9/13/2016	9.28571	jeb Scores 1	0	0	0	M	B6(DST em 9)-DST3A-169<43 bp del> (CR11)	B6(DST em 9)-DST3A-169<43 bp del> (CR11)		DST em9
521187	7/10/2016	9/13/2016	9.28571	jeb Scores 1	0	0	0	M	B6(DST em 9)-DST3A-169<43 bp del> (CR11)	B6(DST em 9)-DST3A-169<43 bp del> (CR11)		DST em9
522697	7/31/2016	9/13/2016	6.28571	jeb Scores 1	0	0	0	M	B6(DST em 9)-DST3A-169<43 bp del> (CR11)	B6(DST em 9)-DST3A-169<43 bp del> (CR11)		DST em9
522698	7/31/2016	9/13/2016	6.28571	jeb Scores 1	0	0	0	M	B6(DST em 9)-DST3A-169<43 bp del> (CR11)	B6(DST em 9)-DST3A-169<43 bp del> (CR11)		DST em9
522699	7/31/2016	9/13/2016	6.28571	jeb Scores 1	0	0	0	M	B6(DST em 9)-DST3A-169<43 bp del> (CR11)	B6(DST em 9)-DST3A-169<43 bp del> (CR11)		DST em9
522700	7/31/2016	9/13/2016	6.28571	jeb Scores 1	0	0	0	M	B6(DST em 9)-DST3A-169<43 bp del> (CR11)	B6(DST em 9)-DST3A-169<43 bp del> (CR11)		DST em9
522701	7/31/2016	9/13/2016	6.28571	jeb Scores 1	0	0	0	M	B6(DST em 9)-DST3A-169<43 bp del> (CR11)	B6(DST em 9)-DST3A-169<43 bp del> (CR11)		DST em9
522509	7/24/2016	9/13/2016	7.28571	jeb Scores 1	0	0	0	M	B6(DST em 2)-Lamc2<jeb>,DST3A-169<24 bp del> (CR15)	B6(DST em 2)-Lamc2<jeb>,DST3A-169<24 bp del> (CR15)		DST em2
522510	7/24/2016	9/13/2016	7.28571	jeb Scores 1	0	0	0	M	B6(DST em 2)-Lamc2<jeb>,DST3A-169<24 bp del> (CR15)	B6(DST em 2)-Lamc2<jeb>,DST3A-169<24 bp del> (CR15)		DST em2
522511	7/24/2016	9/13/2016	7.28571	jeb Scores 1	0	0	0	M	B6(DST em 2)-Lamc2<jeb>,DST3A-169<24 bp del> (CR15)	B6(DST em 2)-Lamc2<jeb>,DST3A-169<24 bp del> (CR15)		DST em2
522517	7/28/2016	9/13/2016	6.71429	jeb Scores 1	0	0	0	M	B6(DST em 2)-Lamc2<jeb>,DST3A-169<24 bp del> (CR15)	B6(DST em 2)-Lamc2<jeb>,DST3A-169<24 bp del> (CR15)		DST em2
522518	7/28/2016	9/13/2016	6.71429	jeb Scores 1	0	0	0	M	B6(DST em 2)-Lamc2<jeb>,DST3A-169<24 bp del> (CR15)	B6(DST em 2)-Lamc2<jeb>,DST3A-169<24 bp del> (CR15)		DST em2
522519	7/28/2016	9/13/2016	6.71429	jeb Scores 1	0	0	0	M	B6(DST em 2)-Lamc2<jeb>,DST3A-169<24 bp del> (CR15)	B6(DST em 2)-Lamc2<jeb>,DST3A-169<24 bp del> (CR15)		DST em2
522520	7/28/2016	9/13/2016	6.71429	jeb Scores 1	0	0	0	M	B6(DST em 2)-Lamc2<jeb>,DST3A-169<24 bp del> (CR15)	B6(DST em 2)-Lamc2<jeb>,DST3A-169<24 bp del> (CR15)		DST em2
522521	7/28/2016	9/13/2016	6.71429	jeb Scores 1	0	0	0	M	B6(DST em 2)-Lamc2<jeb>,DST3A-169<24 bp del> (CR15)	B6(DST em 2)-Lamc2<jeb>,DST3A-169<24 bp del> (CR15)		DST em2
524354	8/21/2016	9/13/2016	3.28571	jeb Scores 1	0	0	0	M	B6(DST em 2)-Lamc2<jeb>,DST3A-169<24 bp del> (CR15)	B6(DST em 2)-Lamc2<jeb>,DST3A-169<24 bp del> (CR15)		DST em2
524355	8/21/2016	9/13/2016	3.28571	jeb Scores 1	0	0	0	M	B6(DST em 2)-Lamc2<jeb>,DST3A-169<24 bp del> (CR15)	B6(DST em 2)-Lamc2<jeb>,DST3A-169<24 bp del> (CR15)		DST em2
524356	8/21/2016	9/13/2016	3.28571	jeb Scores 1	0	0	0	M	B6(DST em 2)-Lamc2<jeb>,DST3A-169<24 bp del> (CR15)	B6(DST em 2)-Lamc2<jeb>,DST3A-169<24 bp del> (CR15)		DST em2
524357	8/21/2016	9/13/2016	3.28571	jeb Scores 1	0	0	0	M	B6(DST em 2)-Lamc2<jeb>,DST3A-169<24 bp del> (CR15)	B6(DST em 2)-Lamc2<jeb>,DST3A-169<24 bp del> (CR15)		DST em2
521614	7/15/2016	9/13/2016	8.57143	jeb Scores 1	0	0	0	M	B6(DST em 1)-Lamc2<jeb>,DST3A<Repl> (CR16)	B6(DST em 1)-Lamc2<jeb>,DST3A<Repl> (CR16)		DST em1 jeb
521615	7/15/2016	9/13/2016	8.57143	jeb Scores 1	0	0	0	M	B6(DST em 1)-Lamc2<jeb>,DST3A<Repl> (CR16)	B6(DST em 1)-Lamc2<jeb>,DST3A<Repl> (CR16)		DST em1 jeb
521619	7/15/2016	9/13/2016	8.57143	jeb Scores 1	0	0	0	M	B6(DST em 1)-Lamc2<jeb>,DST3A<Repl> (CR16)	B6(DST em 1)-Lamc2<jeb>,DST3A<Repl> (CR16)		DST em1 jeb
521620	7/15/2016	9/13/2016	8.57143	jeb Scores 1	0	0	0	M	B6(DST em 1)-Lamc2<jeb>,DST3A<Repl> (CR16)	B6(DST em 1)-Lamc2<jeb>,DST3A<Repl> (CR16)		DST em1 jeb
521621	7/15/2016	9/13/2016	8.57143	jeb Scores 1	0	0	0	M	B6(DST em 1)-Lamc2<jeb>,DST3A<Repl> (CR16)	B6(DST em 1)-Lamc2<jeb>,DST3A<Repl> (CR16)		DST em1 jeb
521622	7/15/2016	9/13/2016	8.57143	jeb Scores 1	0	0	0	M	B6(DST em 1)-Lamc2<jeb>,DST3A<Repl> (CR16)	B6(DST em 1)-Lamc2<jeb>,DST3A<Repl> (CR16)		DST em1 jeb
523449	8/10/2016	9/13/2016	4.85714	jeb Scores 1	0	0	0	M	B6(DST em 1)-Lamc2<jeb>,DST3A<Repl> (CR16)	B6(DST em 1)-Lamc2<jeb>,DST3A<Repl> (CR16)		DST em1 jeb
523450	8/10/2016	9/13/2016	4.85714	jeb Scores 1	0	0	0	M	B6(DST em 1)-Lamc2<jeb>,DST3A<Repl> (CR16)	B6(DST em 1)-Lamc2<jeb>,DST3A<Repl> (CR16)		DST em1 jeb
523451	8/10/2016	9/13/2016	4.85714	jeb Scores 1	0	0	0	M	B6(DST em 1)-Lamc2<jeb>,DST3A<Repl> (CR16)	B6(DST em 1)-Lamc2<jeb>,DST3A<Repl> (CR16)		DST em1 jeb
523452	8/10/2016	9/13/2016	4.85714	jeb Scores 1	0	0	0	M	B6(DST em 1)-Lamc2<jeb>,DST3A<Repl> (CR16)	B6(DST em 1)-Lamc2<jeb>,DST3A<Repl> (CR16)		DST em1 jeb
523546	8/7/2016	9/13/2016	5.28571	jeb Scores 1	0	0	0	M	B6(DST em 1)-Lamc2<jeb>,DST3A<Repl> (CR16)	B6(DST em 1)-Lamc2<jeb>,DST3A<Repl> (CR16)		DST em1 jeb
523547	8/7/2016	9/13/2016	5.28571	jeb Scores 1	0	0	0	M	B6(DST em 1)-Lamc2<jeb>,DST3A<Repl> (CR16)	B6(DST em 1)-Lamc2<jeb>,DST3A<Repl> (CR16)		DST em1 jeb
523548	8/7/2016	9/13/2016	5.28571	jeb Scores 1	0	0	0	M	B6(DST em 1)-Lamc2<jeb>,DST3A<Repl> (CR16)	B6(DST em 1)-Lamc2<jeb>,DST3A<Repl> (CR16)		DST em1 jeb
523926	8/15/2016	9/13/2016	4.14286	jeb Scores 1	0	0	0	M	B6(DST em 1)-Lamc2<jeb>,DST3A<Repl> (CR16)	B6(DST em 1)-Lamc2<jeb>,DST3A<Repl> (CR16)		DST em1 jeb
523927	8/15/2016	9/13/2016	4.14286	jeb Scores 1	0	0	0	M	B6(DST em 1)-Lamc2<jeb>,DST3A<Repl> (CR16)	B6(DST em 1)-Lamc2<jeb>,DST3A<Repl> (CR16)		DST em1 jeb
523928	8/15/2016	9/13/2016	4.14286	jeb Scores 1	0	0	0	M	B6(DST em 1)-Lamc2<jeb>,DST3A<Repl> (CR16)	B6(DST em 1)-Lamc2<jeb>,DST3A<Repl> (CR16)		DST em1 jeb
521405	7/15/2016	9/13/2016	8.57143	jeb Scores 1	0	0	3	M	B6(DST em13)-Dst1751<1016 bp del> (CR18)	B6(DST em13)-Dst1751<1016 bp del> (CR18)		DST em13
521406	7/15/2016	9/13/2016	8.57143	jeb Scores 1	0	0	3	M	B6(DST em13)-Dst1751<1016 bp del> (CR18)	B6(DST em13)-Dst1751<1016 bp del> (CR18)		DST em13
521407	7/15/2016	9/13/2016	8.57143	jeb Scores 1	0	0	3	M	B6(DST em13)-Dst1751<1016 bp del> (CR18)	B6(DST em13)-Dst1751<1016 bp del> (CR18)		DST em13
521408	7/15/2016	9/13/2016	8.57143	jeb Scores 1	0	0	3	M	B6(DST em13)-Dst1751<1016 bp del> (CR18)	B6(DST em13)-Dst1751<1016 bp del> (CR18)		DST em13
521409	7/15/2016	9/13/2016	8.57143	jeb Scores 1	0	0	0	M	B6(DST em13)-Dst1751<1016 bp del> (CR18)	B6(DST em13)-Dst1751<1016 bp del> (CR18)		DST em13
522207	7/26/2016	9/13/2016	7	jeb Scores 1	0	0	0	M	B6(DST em13)-Dst1751<1016 bp del> (CR18)	B6(DST em13)-Dst1751<1016 bp del> (CR18)		DST em13
522208	7/26/2016	9/13/2016	7	jeb Scores 1	0	0	0	M	B6(DST em13)-Dst1751<1016 bp del> (CR18)	B6(DST em13)-Dst1751<1016 bp del> (CR18)		DST em13
522209	7/26/2016	9/13/2016	7	jeb Scores 1	0	0	0	M	B6(DST em13)-Dst1751<1016 bp del> (CR18)	B6(DST em13)-Dst1751<1016 bp del> (CR18)		DST em13
522481	7/20/2016	9/13/2016	7.85714	jeb Scores 1	3	0	0	M	B6(DST em13)-Lamc2<jeb>,DST1751<1016 bp del> (CR18)	B6(DST CR18)-Lamc2<jeb>,DST1751 (1016 bp del)	B6(DST em13)-Lamc2<jeb>,DST1751<1016 bp del> (CR18)	Dst em13 SEG
522483	7/14/2016	9/13/2016	8.71429	jeb Scores 1	5	1	0	M	B6(DST em13)-Lamc2<jeb>,DST1751<1016 bp del> (CR18)	B6(DST em13)-Lamc2<jeb>,DST1751<1016 bp del> (CR18)		DST em13 jeb
522478	7/20/2016	9/13/2016	7.85714	jeb Scores 1	0	0	0	M	B6(DST em13)-Lamc2<jeb>,DST1751<1016 bp del> (CR18)	B6(DST CR18)-Lamc2<jeb>,DST1751 (1016 bp del)	B6(DST em13)-Lamc2<jeb>,DST1751<1016 bp del> (CR18)	Dst em13 SEG
522479	7/20/2016	9/13/2016	7.85714	jeb Scores 1	1	0	0	M	B6(DST em13)-Lamc2<jeb>,DST1751<1016 bp del> (CR18)	B6(DST CR18)-Lamc2<jeb>,DST1751 (1016 bp del)	B6(DST em13)-Lamc2<jeb>,DST1751<1016 bp del> (CR18)	Dst em13 SEG
522480	7/20/2016	9/13/2016	7.85714	jeb Scores 1	2	0	0	M	B6(DST em13)-Lamc2<jeb>,DST1751<1016 bp del> (CR18)	B6(DST CR18)-Lamc2<jeb>,DST1751 (1016 bp del)	B6(DST em13)-Lamc2<jeb>,DST1751<1016 bp del> (CR18)	Dst em13 SEG
523492	8/9/2016	9/13/2016	5	jeb Scores 1	0	0	0	M	B6(DST em 8)-Lamc2<jeb>,DST3A-169<26 bp del +1 ins> (CR20b)	B6(DST em 8)-Lamc2<jeb>,DST3A-169<26 bp del +1 ins> (CR20b)		DST em8 jeb
523493	8/9/2016	9/13/2016	5	jeb Scores 1	0	0	0	M	B6(DST em 8)-Lamc2<jeb>,DST3A-169<26 bp del +1 ins> (CR20b)	B6(DST em 8)-Lamc2<jeb>,DST3A-169<26 bp del +1 ins> (CR20b)		DST em8 jeb
523494	8/9/2016	9/13/2016	5	jeb Scores 1	0	0	0	M	B6(DST em 8)-Lamc2<jeb>,DST3A-169<26 bp del +1 ins> (CR20b)	B6(DST em 8)-Lamc2<jeb>,DST3A-169<26 bp del +1 ins> (CR20b)		DST em8 jeb
521246	7/5/2016	9/13/2016	10	jeb Scores 1	0	0	0	M	B6(DST em 5)-DST3A-169<60 bp del> (CR21)	B6(DST em 5)-DST3A-169<60 bp del> (CR21)		DST em5
521247	7/5/2016	9/13/2016	10	jeb Scores 1	0	0	0	M	B6(DST em 5)-DST3A-169<60 bp del> (CR21)	B6(DST em 5)-DST3A-169<60 bp del> (CR21)		DST em5
521248	7/5/2016	9/13/2016	10	jeb Scores 1	0	0	0	M	B6(DST em 5)-DST3A-169<60 bp del> (CR21)	B6(DST em 5)-DST3A-169<60 bp del> (CR21)		DST em5
521421	7/10/2016	9/13/2016	9.28571	jeb Scores 1	0	0	0	M	B6(DST em 5)-DST3A-169<60 bp del> (CR21)	B6(DST em 5)-DST3A-169<60 bp del> (CR21)		DST em5
521422	7/10/2016	9/13/2016	9.28571	jeb Scores 1	0	0	0	M	B6(DST em 5)-DST3A-169<60 bp del> (CR21)	B6(DST em 5)-DST3A-169<60 bp del> (CR21)		DST em5
523087	8/18/2016	9/13/2016	3.71429	jeb Scores 1	0	0	0	M	B6(DST em 5)-DST3A-169<60 bp del> (CR21)	B6(DST em 5)-DST3A-169<60 bp del> (CR21)		DST em5
523088	8/18/2016	9/13/2016	3.71429	jeb Scores 1	0	0	0	M	B6(DST em 5)-DST3A-169<60 bp del> (CR21)	B6(DST em 5)-DST3A-169<60 bp del> (CR21)		DST em5
523089	8/18/2016	9/13/2016	3.71429	jeb Scores 1	0	0	0	M	B6(DST em 5)-DST3A-169<60 bp del> (CR21)	B6(DST em 5)-DST3A-169<60 bp del> (CR21)		DST em5
516568	5/2/2016	9/13/2016	19.1429	jeb Scores 1	0	0	5	M	B6(DST em15)-DST3B-96<14 bp del> (CR27)	B6(DST em15)-DST3B-96<14 bp del> (CR27)		DST em15
516569	5/2/2016	9/13/2016	19.1429	jeb Scores 1	0	0	0	M	B6(DST em15)-DST3B-96<14 bp del> (CR27)	B6(DST em15)-DST3B-96<14 bp del> (CR27)		DST em15
516570	5/2/2016	9/13/2016	19.1429	jeb Scores 1	0	0	0	M	B6(DST em15)-DST3B-96<14 bp del> (CR27)	B6(DST em15)-DST3B-96<14 bp del> (CR27)		DST em15
516571	5/2/2016	9/13/2016	19.1429	jeb Scores 1	0	0	0	M	B6(DST em15)-DST3B-96<14 bp del> (CR27)	B6(DST em15)-DST3B-96<14 bp del> (CR27)		DST em15
516572	5/2/2016	9/13/2016	19.1429	jeb Scores 1	0	0	0	M	B6(DST em15)-DST3B-96<14 bp del> (CR27)	B6(DST em15)-DST3B-96<14 bp del> (CR27)		DST em15
520086	6/20/2016	9/13/2016	12.1429	jeb Scores 1	0	0	2	M	B6(DST em15)-DST3B-96<14 bp del> (CR27)	B6(DST em15)-DST3B-96<14 bp del> (CR27)		DST em15
520087	6/20/2016	9/13/2016	12.1429	jeb Scores 1	0	0	1	M	B6(DST em15)-DST3B-96<14 bp del> (CR27)	B6(DST em15)-DST3B-96<14 bp del> (CR27)		DST em15
520088	6/20/2016	9/13/2016	12.1429	jeb Scores 1	0	0	0	M	B6(DST em15)-DST3B-96<14 bp del> (CR27)	B6(DST em15)-DST3B-96<14 bp del> (CR27)		DST em15
520089	6/20/2016	9/13/2016	12.1429	jeb Scores 1	0	0	0	M	B6(DST em15)-DST3B-96<14 bp del> (CR27)	B6(DST em15)-DST3B-96<14 bp del> (CR27)		DST em15
520090	6/20/2016	9/13/2016	12.1429	jeb Scores 1	0	0	0	M	B6(DST em15)-DST3B-96<14 bp del> (CR27)	B6(DST em15)-DST3B-96<14 bp del> (CR27)		DST em15
520091	6/20/2016	9/13/2016	12.1429	jeb Scores 1	0	0	0	M	B6(DST em15)-DST3B-96<14 bp del> (CR27)	B6(DST em15)-DST3B-96<14 bp del> (CR27)		DST em15
520092	6/20/2016	9/13/2016	12.1429	jeb Scores 1	0	0	0	M	B6(DST em15)-DST3B-96<14 bp del> (CR27)	B6(DST em15)-DST3B-96<14 bp del> (CR27)		DST em15
521214	7/8/2016	9/13/2016	9.57143	jeb Scores 1	0	0	0	M	B6(DST em15)-DST3B-96<14 bp del> (CR27)	B6(DST em15)-DST3B-96<14 bp del> (CR27)		DST em15
521215	7/8/2016	9/13/2016	9.57143	jeb Scores 1	0	0	0	M	B6(DST em15)-DST3B-96<14 bp del> (CR27)	B6(DST em15)-DST3B-96<14 bp del> (CR27)		DST em15
521216	7/8/2016	9/13/2016	9.57143	jeb Scores 1	0	0	0	M	B6(DST em15)-DST3B-96<14 bp del> (CR27)	B6(DST em15)-DST3B-96<14 bp del> (CR27)		DST em15
521217	7/8/2016	9/13/2016	9.57143	jeb Scores 1	0	0	0	M	B6(DST em15)-DST3B-96<14 bp del> (CR27)	B6(DST em15)-DST3B-96<14 bp del> (CR27)		DST em15
521218	7/8/2016	9/13/2016	9.57143	jeb Scores 1	0	0	0	M	B6(DST em15)-DST3B-96<14 bp del> (CR27)	B6(DST em15)-DST3B-96<14 bp del> (CR27)		DST em15
521228	7/7/2016	9/13/2016	9.71429	jeb Scores 1	0	0	0	M	B6(DST em16)-DST3B-96<17 bp del> (CR29)	B6(DST em16)-DST3B-96<17 bp del> (CR29)		DST em16
521229	7/7/2016	9/13/2016	9.71429	jeb Scores 1	0	0	0	M	B6(DST em16)-DST3B-96<17 bp del> (CR29)	B6(DST em16)-DST3B-96<17 bp del> (CR29)		DST em16
521230	7/7/2016	9/13/2016	9.71429	jeb Scores 1	0	0	0	M	B6(DST em16)-DST3B-96<17 bp del> (CR29)	B6(DST em16)-DST3B-96<17 bp del> (CR29)		DST em16
517156	5/7/2016	9/13/2016	18.4286	jeb Scores 1	0	0	4	M	B6(DST em14)-DST3B-96 <7 bp del> (CR34)	B6(DST em14)-DST3B-96 <7 bp del> (CR34)		DST em14
517157	5/7/2016	9/13/2016	18.4286	jeb Scores 1	0	0	4	M	B6(DST em14)-DST3B-96 <7 bp del> (CR34)	B6(DST em14)-DST3B-96 <7 bp del> (CR34)		DST em14
517158	5/7/2016	9/13/2016	18.4286	jeb Scores 1	0	0	4	M	B6(DST em14)-DST3B-96 <7 bp del> (CR34)	B6(DST em14)-DST3B-96 <7 bp del> (CR34)		DST em14
517159	5/7/2016	9/13/2016	18.4286	jeb Scores 1	0	0	4	M	B6(DST em14)-DST3B-96 <7 bp del> (CR34)	B6(DST em14)-DST3B-96 <7 bp del> (CR34)		DST em14
517160	5/7/2016	9/13/2016	18.4286	jeb Scores 1	0	0	0	M	B6(DST em14)-DST3B-96 <7 bp del> (CR34)	B6(DST em14)-DST3B-96 <7 bp del> (CR34)		DST em14
521197	7/8/2016	9/13/2016	9.57143	jeb Scores 1	0	0	0	M	B6(DST em14)-DST3B-96 <7 bp del> (CR34)	B6(DST em14)-DST3B-96 <7 bp del> (CR34)		DST em14
521198	7/8/2016	9/13/2016	9.57143	jeb Scores 1	0	0	0	M	B6(DST em14)-DST3B-96 <7 bp del> (CR34)	B6(DST em14)-DST3B-96 <7 bp del> (CR34)		DST em14
521199	7/8/2016	9/13/2016	9.57143	jeb Scores 1	0	0	0	M	B6(DST em14)-DST3B-96 <7 bp del> (CR34)	B6(DST em14)-DST3B-96 <7 bp del> (CR34)		DST em14
521201	7/7/2016	9/13/2016	9.71429	jeb Scores 1	0	0	0	M	B6(DST em14)-DST3B-96 <7 bp del> (CR34)	B6(DST em14)-DST3B-96 <7 bp del> (CR34)		DST em14
521202	7/7/2016	9/13/2016	9.71429	jeb Scores 1	0	0	0	M	B6(DST em14)-DST3B-96 <7 bp del> (CR34)	B6(DST em14)-DST3B-96 <7 bp del> (CR34)		DST em14
521203	7/7/2016	9/13/2016	9.71429	jeb Scores 1	0	0	0	M	B6(DST em14)-DST3B-96 <7 bp del> (CR34)	B6(DST em14)-DST3B-96 <7 bp del> (CR34)		DST em14
521204	7/7/2016	9/13/2016	9.71429	jeb Scores 1	0	0	0	M	B6(DST em14)-DST3B-96 <7 bp del> (CR34)	B6(DST em14)-DST3B-96 <7 bp del> (CR34)		DST em14
521427	7/13/2016	9/13/2016	8.85714	jeb Scores 1	0	0	0	M	B6(DST em14)-DST3B-96 <7 bp del> (CR34)	B6(DST em14)-DST3B-96 <7 bp del> (CR34)		DST em14
521428	7/13/2016	9/13/2016	8.85714	jeb Scores 1	0	0	0	M	B6(DST em14)-DST3B-96 <7 bp del> (CR34)	B6(DST em14)-DST3B-96 <7 bp del> (CR34)		DST em14
521429	7/13/2016	9/13/2016	8.85714	jeb Scores 1	0	0	0	M	B6(DST em14)-DST3B-96 <7 bp del> (CR34)	B6(DST em14)-DST3B-96 <7 bp del> (CR34)		DST em14
521430	7/13/2016	9/13/2016	8.85714	jeb Scores 1	0	0	0	M	B6(DST em14)-DST3B-96 <7 bp del> (CR34)	B6(DST em14)-DST3B-96 <7 bp del> (CR34)		DST em14
522715	8/1/2016	9/13/2016	6.14286	jeb Scores 1	0	0	0	M	B6(DST em14)-DST3B-96 <7 bp del> (CR34)	B6(DST em14)-DST3B-96 <7 bp del> (CR34)		DST em14
522716	8/1/2016	9/13/2016	6.14286	jeb Scores 1	0	0	0	M	B6(DST em14)-DST3B-96 <7 bp del> (CR34)	B6(DST em14)-DST3B-96 <7 bp del> (CR34)		DST em14
522717	8/1/2016	9/13/2016	6.14286	jeb Scores 1	0	0	0	M	B6(DST em14)-DST3B-96 <7 bp del> (CR34)	B6(DST em14)-DST3B-96 <7 bp del> (CR34)		DST em14
522718	8/1/2016	9/13/2016	6.14286	jeb Scores 1	0	0	0	M	B6(DST em14)-DST3B-96 <7 bp del> (CR34)	B6(DST em14)-DST3B-96 <7 bp del> (CR34)		DST em14
522719	8/1/2016	9/13/2016	6.14286	jeb Scores 1	0	0	0	M	B6(DST em14)-DST3B-96 <7 bp del> (CR34)	B6(DST em14)-DST3B-96 <7 bp del> (CR34)		DST em14
523093	8/19/2016	9/13/2016	3.57143	jeb Scores 1	0	0	0	M	B6(DST em14)-DST3B-96 <7 bp del> (CR34)	B6(DST em14)-DST3B-96 <7 bp del> (CR34)		DST em14
524157	8/23/2016	9/13/2016	3	jeb Scores 1	0	0	0	M	B6(DST em14)-DST3B-96 <7 bp del> (CR34)	B6(DST em14)-DST3B-96 <7 bp del> (CR34)		DST em14
524158	8/23/2016	9/13/2016	3	jeb Scores 1	0	0	0	M	B6(DST em14)-DST3B-96 <7 bp del> (CR34)	B6(DST em14)-DST3B-96 <7 bp del> (CR34)		DST em14
521173	7/10/2016	9/20/2016	10.2857	jeb Scores 1	0	0	0	M	B6(DST em 4)-DST3A-169<51 bp del> (CR03)	B6(DST em 4)-DST3A-169<51 bp del> (CR03)		DST em4
521174	7/10/2016	9/20/2016	10.2857	jeb Scores 1	0	0	0	M	B6(DST em 4)-DST3A-169<51 bp del> (CR03)	B6(DST em 4)-DST3A-169<51 bp del> (CR03)		DST em4
521175	7/10/2016	9/20/2016	10.2857	jeb Scores 1	0	0	0	M	B6(DST em 4)-DST3A-169<51 bp del> (CR03)	B6(DST em 4)-DST3A-169<51 bp del> (CR03)		DST em4
523081	8/18/2016	9/20/2016	4.71429	jeb Scores 1	0	0	0	M	B6(DST em 4)-DST3A-169<51 bp del> (CR03)	B6(DST em 4)-DST3A-169<51 bp del> (CR03)		DST em4
523082	8/18/2016	9/20/2016	4.71429	jeb Scores 1	0	0	0	M	B6(DST em 4)-DST3A-169<51 bp del> (CR03)	B6(DST em 4)-DST3A-169<51 bp del> (CR03)		DST em4
523083	8/18/2016	9/20/2016	4.71429	jeb Scores 1	0	0	0	M	B6(DST em 4)-DST3A-169<51 bp del> (CR03)	B6(DST em 4)-DST3A-169<51 bp del> (CR03)		DST em4
523084	8/18/2016	9/20/2016	4.71429	jeb Scores 1	0	0	0	M	B6(DST em 4)-DST3A-169<51 bp del> (CR03)	B6(DST em 4)-DST3A-169<51 bp del> (CR03)		DST em4
521390	7/15/2016	9/20/2016	9.57143	jeb Scores 1	0	0	0	M	B6(DST em 7)-DST3A-169<24 bp del +1 ins> (CR10 DST3A REPL POS)	B6(DST em 7)-DST3A-169<24 bp del +1 ins> (CR10 DST3A REPL POS)		DST em7
521391	7/15/2016	9/20/2016	9.57143	jeb Scores 1	0	0	0	M	B6(DST em 7)-DST3A-169<24 bp del +1 ins> (CR10 DST3A REPL POS)	B6(DST em 7)-DST3A-169<24 bp del +1 ins> (CR10 DST3A REPL POS)		DST em7
521392	7/15/2016	9/20/2016	9.57143	jeb Scores 1	0	0	0	M	B6(DST em 7)-DST3A-169<24 bp del +1 ins> (CR10 DST3A REPL POS)	B6(DST em 7)-DST3A-169<24 bp del +1 ins> (CR10 DST3A REPL POS)		DST em7
521393	7/15/2016	9/20/2016	9.57143	jeb Scores 1	0	0	0	M	B6(DST em 7)-DST3A-169<24 bp del +1 ins> (CR10 DST3A REPL POS)	B6(DST em 7)-DST3A-169<24 bp del +1 ins> (CR10 DST3A REPL POS)		DST em7
522217	7/25/2016	9/20/2016	8.14286	jeb Scores 1	0	0	0	M	B6(DST em 7)-DST3A-169<24 bp del +1 ins> (CR10 DST3A REPL POS)	B6(DST em 7)-DST3A-169<24 bp del +1 ins> (CR10 DST3A REPL POS)		DST em7
522218	7/25/2016	9/20/2016	8.14286	jeb Scores 1	0	0	0	M	B6(DST em 7)-DST3A-169<24 bp del +1 ins> (CR10 DST3A REPL POS)	B6(DST em 7)-DST3A-169<24 bp del +1 ins> (CR10 DST3A REPL POS)		DST em7
522219	7/25/2016	9/20/2016	8.14286	jeb Scores 1	0	0	0	M	B6(DST em 7)-DST3A-169<24 bp del +1 ins> (CR10 DST3A REPL POS)	B6(DST em 7)-DST3A-169<24 bp del +1 ins> (CR10 DST3A REPL POS)		DST em7
522220	7/25/2016	9/20/2016	8.14286	jeb Scores 1	0	0	4	M	B6(DST em 7)-DST3A-169<24 bp del +1 ins> (CR10 DST3A REPL POS)	B6(DST em 7)-DST3A-169<24 bp del +1 ins> (CR10 DST3A REPL POS)		DST em7
522686	8/5/2016	9/20/2016	6.57143	jeb Scores 1	0	0	0	M	B6(DST em 7)-DST3A-169<24 bp del +1 ins> (CR10 DST3A REPL POS)	B6(DST em 7)-DST3A-169<24 bp del +1 ins> (CR10 DST3A REPL POS)		DST em7
522687	8/5/2016	9/20/2016	6.57143	jeb Scores 1	0	0	0	M	B6(DST em 7)-DST3A-169<24 bp del +1 ins> (CR10 DST3A REPL POS)	B6(DST em 7)-DST3A-169<24 bp del +1 ins> (CR10 DST3A REPL POS)		DST em7
522688	8/5/2016	9/20/2016	6.57143	jeb Scores 1	0	0	0	M	B6(DST em 7)-DST3A-169<24 bp del +1 ins> (CR10 DST3A REPL POS)	B6(DST em 7)-DST3A-169<24 bp del +1 ins> (CR10 DST3A REPL POS)		DST em7
522689	8/5/2016	9/20/2016	6.57143	jeb Scores 1	0	0	0	M	B6(DST em 7)-DST3A-169<24 bp del +1 ins> (CR10 DST3A REPL POS)	B6(DST em 7)-DST3A-169<24 bp del +1 ins> (CR10 DST3A REPL POS)		DST em7
522690	8/5/2016	9/20/2016	6.57143	jeb Scores 1	0	0	0	M	B6(DST em 7)-DST3A-169<24 bp del +1 ins> (CR10 DST3A REPL POS)	B6(DST em 7)-DST3A-169<24 bp del +1 ins> (CR10 DST3A REPL POS)		DST em7
522692	8/7/2016	9/20/2016	6.28571	jeb Scores 1	0	0	0	M	B6(DST em 7)-DST3A-169<24 bp del +1 ins> (CR10 DST3A REPL POS)	B6(DST em 7)-DST3A-169<24 bp del +1 ins> (CR10 DST3A REPL POS)		DST em7
522693	8/7/2016	9/20/2016	6.28571	jeb Scores 1	0	0	0	M	B6(DST em 7)-DST3A-169<24 bp del +1 ins> (CR10 DST3A REPL POS)	B6(DST em 7)-DST3A-169<24 bp del +1 ins> (CR10 DST3A REPL POS)		DST em7
521184	7/10/2016	9/20/2016	10.2857	jeb Scores 1	0	0	0	M	B6(DST em 9)-DST3A-169<43 bp del> (CR11)	B6(DST em 9)-DST3A-169<43 bp del> (CR11)		DST em9
521185	7/10/2016	9/20/2016	10.2857	jeb Scores 1	0	0	0	M	B6(DST em 9)-DST3A-169<43 bp del> (CR11)	B6(DST em 9)-DST3A-169<43 bp del> (CR11)		DST em9
521186	7/10/2016	9/20/2016	10.2857	jeb Scores 1	0	0	0	M	B6(DST em 9)-DST3A-169<43 bp del> (CR11)	B6(DST em 9)-DST3A-169<43 bp del> (CR11)		DST em9
521187	7/10/2016	9/20/2016	10.2857	jeb Scores 1	0	0	0	M	B6(DST em 9)-DST3A-169<43 bp del> (CR11)	B6(DST em 9)-DST3A-169<43 bp del> (CR11)		DST em9
522697	7/31/2016	9/20/2016	7.28571	jeb Scores 1	0	0	0	M	B6(DST em 9)-DST3A-169<43 bp del> (CR11)	B6(DST em 9)-DST3A-169<43 bp del> (CR11)		DST em9
522698	7/31/2016	9/20/2016	7.28571	jeb Scores 1	0	0	0	M	B6(DST em 9)-DST3A-169<43 bp del> (CR11)	B6(DST em 9)-DST3A-169<43 bp del> (CR11)		DST em9
522699	7/31/2016	9/20/2016	7.28571	jeb Scores 1	0	0	0	M	B6(DST em 9)-DST3A-169<43 bp del> (CR11)	B6(DST em 9)-DST3A-169<43 bp del> (CR11)		DST em9
522700	7/31/2016	9/20/2016	7.28571	jeb Scores 1	0	0	0	M	B6(DST em 9)-DST3A-169<43 bp del> (CR11)	B6(DST em 9)-DST3A-169<43 bp del> (CR11)		DST em9
522701	7/31/2016	9/20/2016	7.28571	jeb Scores 1	0	0	0	M	B6(DST em 9)-DST3A-169<43 bp del> (CR11)	B6(DST em 9)-DST3A-169<43 bp del> (CR11)		DST em9
522509	7/24/2016	9/20/2016	8.28571	jeb Scores 1	0	0	0	M	B6(DST em 2)-Lamc2<jeb>,DST3A-169<24 bp del> (CR15)	B6(DST em 2)-Lamc2<jeb>,DST3A-169<24 bp del> (CR15)		DST em2
522510	7/24/2016	9/20/2016	8.28571	jeb Scores 1	0	0	0	M	B6(DST em 2)-Lamc2<jeb>,DST3A-169<24 bp del> (CR15)	B6(DST em 2)-Lamc2<jeb>,DST3A-169<24 bp del> (CR15)		DST em2
522511	7/24/2016	9/20/2016	8.28571	jeb Scores 1	0	0	0	M	B6(DST em 2)-Lamc2<jeb>,DST3A-169<24 bp del> (CR15)	B6(DST em 2)-Lamc2<jeb>,DST3A-169<24 bp del> (CR15)		DST em2
522517	7/28/2016	9/20/2016	7.71429	jeb Scores 1	0	1	0	M	B6(DST em 2)-Lamc2<jeb>,DST3A-169<24 bp del> (CR15)	B6(DST em 2)-Lamc2<jeb>,DST3A-169<24 bp del> (CR15)		DST em2
522518	7/28/2016	9/20/2016	7.71429	jeb Scores 1	0	1	0	M	B6(DST em 2)-Lamc2<jeb>,DST3A-169<24 bp del> (CR15)	B6(DST em 2)-Lamc2<jeb>,DST3A-169<24 bp del> (CR15)		DST em2
522519	7/28/2016	9/20/2016	7.71429	jeb Scores 1	0	0	0	M	B6(DST em 2)-Lamc2<jeb>,DST3A-169<24 bp del> (CR15)	B6(DST em 2)-Lamc2<jeb>,DST3A-169<24 bp del> (CR15)		DST em2
522520	7/28/2016	9/20/2016	7.71429	jeb Scores 1	0	0	0	M	B6(DST em 2)-Lamc2<jeb>,DST3A-169<24 bp del> (CR15)	B6(DST em 2)-Lamc2<jeb>,DST3A-169<24 bp del> (CR15)		DST em2
522521	7/28/2016	9/20/2016	7.71429	jeb Scores 1	0	0	0	M	B6(DST em 2)-Lamc2<jeb>,DST3A-169<24 bp del> (CR15)	B6(DST em 2)-Lamc2<jeb>,DST3A-169<24 bp del> (CR15)		DST em2
524354	8/21/2016	9/20/2016	4.28571	jeb Scores 1	0	0	0	M	B6(DST em 2)-Lamc2<jeb>,DST3A-169<24 bp del> (CR15)	B6(DST em 2)-Lamc2<jeb>,DST3A-169<24 bp del> (CR15)		DST em2
524355	8/21/2016	9/20/2016	4.28571	jeb Scores 1	0	0	0	M	B6(DST em 2)-Lamc2<jeb>,DST3A-169<24 bp del> (CR15)	B6(DST em 2)-Lamc2<jeb>,DST3A-169<24 bp del> (CR15)		DST em2
524356	8/21/2016	9/20/2016	4.28571	jeb Scores 1	0	0	0	M	B6(DST em 2)-Lamc2<jeb>,DST3A-169<24 bp del> (CR15)	B6(DST em 2)-Lamc2<jeb>,DST3A-169<24 bp del> (CR15)		DST em2
524357	8/21/2016	9/20/2016	4.28571	jeb Scores 1	0	0	0	M	B6(DST em 2)-Lamc2<jeb>,DST3A-169<24 bp del> (CR15)	B6(DST em 2)-Lamc2<jeb>,DST3A-169<24 bp del> (CR15)		DST em2
521614	7/15/2016	9/20/2016	9.57143	jeb Scores 1	0	0	0	M	B6(DST em 1)-Lamc2<jeb>,DST3A<Repl> (CR16)	B6(DST em 1)-Lamc2<jeb>,DST3A<Repl> (CR16)		DST em1 jeb
521615	7/15/2016	9/20/2016	9.57143	jeb Scores 1	0	0	0	M	B6(DST em 1)-Lamc2<jeb>,DST3A<Repl> (CR16)	B6(DST em 1)-Lamc2<jeb>,DST3A<Repl> (CR16)		DST em1 jeb
521619	7/15/2016	9/20/2016	9.57143	jeb Scores 1	0	0	0	M	B6(DST em 1)-Lamc2<jeb>,DST3A<Repl> (CR16)	B6(DST em 1)-Lamc2<jeb>,DST3A<Repl> (CR16)		DST em1 jeb
521620	7/15/2016	9/20/2016	9.57143	jeb Scores 1	0	0	0	M	B6(DST em 1)-Lamc2<jeb>,DST3A<Repl> (CR16)	B6(DST em 1)-Lamc2<jeb>,DST3A<Repl> (CR16)		DST em1 jeb
521621	7/15/2016	9/20/2016	9.57143	jeb Scores 1	0	0	0	M	B6(DST em 1)-Lamc2<jeb>,DST3A<Repl> (CR16)	B6(DST em 1)-Lamc2<jeb>,DST3A<Repl> (CR16)		DST em1 jeb
521622	7/15/2016	9/20/2016	9.57143	jeb Scores 1	0	0	0	M	B6(DST em 1)-Lamc2<jeb>,DST3A<Repl> (CR16)	B6(DST em 1)-Lamc2<jeb>,DST3A<Repl> (CR16)		DST em1 jeb
523449	8/10/2016	9/20/2016	5.85714	jeb Scores 1	0	0	0	M	B6(DST em 1)-Lamc2<jeb>,DST3A<Repl> (CR16)	B6(DST em 1)-Lamc2<jeb>,DST3A<Repl> (CR16)		DST em1 jeb
523450	8/10/2016	9/20/2016	5.85714	jeb Scores 1	0	0	0	M	B6(DST em 1)-Lamc2<jeb>,DST3A<Repl> (CR16)	B6(DST em 1)-Lamc2<jeb>,DST3A<Repl> (CR16)		DST em1 jeb
523451	8/10/2016	9/20/2016	5.85714	jeb Scores 1	0	0	0	M	B6(DST em 1)-Lamc2<jeb>,DST3A<Repl> (CR16)	B6(DST em 1)-Lamc2<jeb>,DST3A<Repl> (CR16)		DST em1 jeb
523452	8/10/2016	9/20/2016	5.85714	jeb Scores 1	0	0	0	M	B6(DST em 1)-Lamc2<jeb>,DST3A<Repl> (CR16)	B6(DST em 1)-Lamc2<jeb>,DST3A<Repl> (CR16)		DST em1 jeb
523546	8/7/2016	9/20/2016	6.28571	jeb Scores 1	0	0	0	M	B6(DST em 1)-Lamc2<jeb>,DST3A<Repl> (CR16)	B6(DST em 1)-Lamc2<jeb>,DST3A<Repl> (CR16)		DST em1 jeb
523547	8/7/2016	9/20/2016	6.28571	jeb Scores 1	0	0	0	M	B6(DST em 1)-Lamc2<jeb>,DST3A<Repl> (CR16)	B6(DST em 1)-Lamc2<jeb>,DST3A<Repl> (CR16)		DST em1 jeb
523548	8/7/2016	9/20/2016	6.28571	jeb Scores 1	0	0	0	M	B6(DST em 1)-Lamc2<jeb>,DST3A<Repl> (CR16)	B6(DST em 1)-Lamc2<jeb>,DST3A<Repl> (CR16)		DST em1 jeb
523926	8/15/2016	9/20/2016	5.14286	jeb Scores 1	0	0	0	M	B6(DST em 1)-Lamc2<jeb>,DST3A<Repl> (CR16)	B6(DST em 1)-Lamc2<jeb>,DST3A<Repl> (CR16)		DST em1 jeb
523927	8/15/2016	9/20/2016	5.14286	jeb Scores 1	0	0	0	M	B6(DST em 1)-Lamc2<jeb>,DST3A<Repl> (CR16)	B6(DST em 1)-Lamc2<jeb>,DST3A<Repl> (CR16)		DST em1 jeb
523928	8/15/2016	9/20/2016	5.14286	jeb Scores 1	0	0	0	M	B6(DST em 1)-Lamc2<jeb>,DST3A<Repl> (CR16)	B6(DST em 1)-Lamc2<jeb>,DST3A<Repl> (CR16)		DST em1 jeb
521405	7/15/2016	9/20/2016	9.57143	jeb Scores 1	0	0	3	M	B6(DST em13)-Dst1751<1016 bp del> (CR18)	B6(DST em13)-Dst1751<1016 bp del> (CR18)		DST em13
521406	7/15/2016	9/20/2016	9.57143	jeb Scores 1	0	0	3	M	B6(DST em13)-Dst1751<1016 bp del> (CR18)	B6(DST em13)-Dst1751<1016 bp del> (CR18)		DST em13
521407	7/15/2016	9/20/2016	9.57143	jeb Scores 1	0	0	3	M	B6(DST em13)-Dst1751<1016 bp del> (CR18)	B6(DST em13)-Dst1751<1016 bp del> (CR18)		DST em13
521408	7/15/2016	9/20/2016	9.57143	jeb Scores 1	0	0	3	M	B6(DST em13)-Dst1751<1016 bp del> (CR18)	B6(DST em13)-Dst1751<1016 bp del> (CR18)		DST em13
521409	7/15/2016	9/20/2016	9.57143	jeb Scores 1	0	0	0	M	B6(DST em13)-Dst1751<1016 bp del> (CR18)	B6(DST em13)-Dst1751<1016 bp del> (CR18)		DST em13
522207	7/26/2016	9/20/2016	8	jeb Scores 1	0	0	0	M	B6(DST em13)-Dst1751<1016 bp del> (CR18)	B6(DST em13)-Dst1751<1016 bp del> (CR18)		DST em13
522208	7/26/2016	9/20/2016	8	jeb Scores 1	0	0	0	M	B6(DST em13)-Dst1751<1016 bp del> (CR18)	B6(DST em13)-Dst1751<1016 bp del> (CR18)		DST em13
522209	7/26/2016	9/20/2016	8	jeb Scores 1	0	0	0	M	B6(DST em13)-Dst1751<1016 bp del> (CR18)	B6(DST em13)-Dst1751<1016 bp del> (CR18)		DST em13
522481	7/20/2016	9/20/2016	8.85714	jeb Scores 1	6	0	6	M	B6(DST em13)-Lamc2<jeb>,DST1751<1016 bp del> (CR18)	B6(DST CR18)-Lamc2<jeb>,DST1751 (1016 bp del)	B6(DST em13)-Lamc2<jeb>,DST1751<1016 bp del> (CR18)	Dst em13 SEG
522483	7/14/2016	9/20/2016	9.71429	jeb Scores 1	6	1	0	M	B6(DST em13)-Lamc2<jeb>,DST1751<1016 bp del> (CR18)	B6(DST em13)-Lamc2<jeb>,DST1751<1016 bp del> (CR18)		DST em13 jeb
522478	7/20/2016	9/20/2016	8.85714	jeb Scores 1	5	1	0	M	B6(DST em13)-Lamc2<jeb>,DST1751<1016 bp del> (CR18)	B6(DST CR18)-Lamc2<jeb>,DST1751 (1016 bp del)	B6(DST em13)-Lamc2<jeb>,DST1751<1016 bp del> (CR18)	Dst em13 SEG
522479	7/20/2016	9/20/2016	8.85714	jeb Scores 1	4	0	0	M	B6(DST em13)-Lamc2<jeb>,DST1751<1016 bp del> (CR18)	B6(DST CR18)-Lamc2<jeb>,DST1751 (1016 bp del)	B6(DST em13)-Lamc2<jeb>,DST1751<1016 bp del> (CR18)	Dst em13 SEG
522480	7/20/2016	9/20/2016	8.85714	jeb Scores 1	6	0	0	M	B6(DST em13)-Lamc2<jeb>,DST1751<1016 bp del> (CR18)	B6(DST CR18)-Lamc2<jeb>,DST1751 (1016 bp del)	B6(DST em13)-Lamc2<jeb>,DST1751<1016 bp del> (CR18)	Dst em13 SEG
523492	8/9/2016	9/20/2016	6	jeb Scores 1	0	0	0	M	B6(DST em 8)-Lamc2<jeb>,DST3A-169<26 bp del +1 ins> (CR20b)	B6(DST em 8)-Lamc2<jeb>,DST3A-169<26 bp del +1 ins> (CR20b)		DST em8 jeb
523493	8/9/2016	9/20/2016	6	jeb Scores 1	0	0	0	M	B6(DST em 8)-Lamc2<jeb>,DST3A-169<26 bp del +1 ins> (CR20b)	B6(DST em 8)-Lamc2<jeb>,DST3A-169<26 bp del +1 ins> (CR20b)		DST em8 jeb
523494	8/9/2016	9/20/2016	6	jeb Scores 1	0	0	0	M	B6(DST em 8)-Lamc2<jeb>,DST3A-169<26 bp del +1 ins> (CR20b)	B6(DST em 8)-Lamc2<jeb>,DST3A-169<26 bp del +1 ins> (CR20b)		DST em8 jeb
521246	7/5/2016	9/20/2016	11	jeb Scores 1	0	0	0	M	B6(DST em 5)-DST3A-169<60 bp del> (CR21)	B6(DST em 5)-DST3A-169<60 bp del> (CR21)		DST em5
521247	7/5/2016	9/20/2016	11	jeb Scores 1	0	0	0	M	B6(DST em 5)-DST3A-169<60 bp del> (CR21)	B6(DST em 5)-DST3A-169<60 bp del> (CR21)		DST em5
521248	7/5/2016	9/20/2016	11	jeb Scores 1	0	0	0	M	B6(DST em 5)-DST3A-169<60 bp del> (CR21)	B6(DST em 5)-DST3A-169<60 bp del> (CR21)		DST em5
521421	7/10/2016	9/20/2016	10.2857	jeb Scores 1	0	0	0	M	B6(DST em 5)-DST3A-169<60 bp del> (CR21)	B6(DST em 5)-DST3A-169<60 bp del> (CR21)		DST em5
521422	7/10/2016	9/20/2016	10.2857	jeb Scores 1	0	0	0	M	B6(DST em 5)-DST3A-169<60 bp del> (CR21)	B6(DST em 5)-DST3A-169<60 bp del> (CR21)		DST em5
523087	8/18/2016	9/20/2016	4.71429	jeb Scores 1	0	0	0	M	B6(DST em 5)-DST3A-169<60 bp del> (CR21)	B6(DST em 5)-DST3A-169<60 bp del> (CR21)		DST em5
523088	8/18/2016	9/20/2016	4.71429	jeb Scores 1	0	0	0	M	B6(DST em 5)-DST3A-169<60 bp del> (CR21)	B6(DST em 5)-DST3A-169<60 bp del> (CR21)		DST em5
523089	8/18/2016	9/20/2016	4.71429	jeb Scores 1	0	0	0	M	B6(DST em 5)-DST3A-169<60 bp del> (CR21)	B6(DST em 5)-DST3A-169<60 bp del> (CR21)		DST em5
520086	6/20/2016	9/20/2016	13.1429	jeb Scores 1	0	0	5	M	B6(DST em15)-DST3B-96<14 bp del> (CR27)	B6(DST em15)-DST3B-96<14 bp del> (CR27)		DST em15
520087	6/20/2016	9/20/2016	13.1429	jeb Scores 1	0	0	0	M	B6(DST em15)-DST3B-96<14 bp del> (CR27)	B6(DST em15)-DST3B-96<14 bp del> (CR27)		DST em15
520088	6/20/2016	9/20/2016	13.1429	jeb Scores 1	0	0	0	M	B6(DST em15)-DST3B-96<14 bp del> (CR27)	B6(DST em15)-DST3B-96<14 bp del> (CR27)		DST em15
520089	6/20/2016	9/20/2016	13.1429	jeb Scores 1	0	0	0	M	B6(DST em15)-DST3B-96<14 bp del> (CR27)	B6(DST em15)-DST3B-96<14 bp del> (CR27)		DST em15
520090	6/20/2016	9/20/2016	13.1429	jeb Scores 1	0	0	0	M	B6(DST em15)-DST3B-96<14 bp del> (CR27)	B6(DST em15)-DST3B-96<14 bp del> (CR27)		DST em15
520091	6/20/2016	9/20/2016	13.1429	jeb Scores 1	0	0	0	M	B6(DST em15)-DST3B-96<14 bp del> (CR27)	B6(DST em15)-DST3B-96<14 bp del> (CR27)		DST em15
520092	6/20/2016	9/20/2016	13.1429	jeb Scores 1	0	0	0	M	B6(DST em15)-DST3B-96<14 bp del> (CR27)	B6(DST em15)-DST3B-96<14 bp del> (CR27)		DST em15
521214	7/8/2016	9/20/2016	10.5714	jeb Scores 1	0	0	0	M	B6(DST em15)-DST3B-96<14 bp del> (CR27)	B6(DST em15)-DST3B-96<14 bp del> (CR27)		DST em15
521215	7/8/2016	9/20/2016	10.5714	jeb Scores 1	0	0	0	M	B6(DST em15)-DST3B-96<14 bp del> (CR27)	B6(DST em15)-DST3B-96<14 bp del> (CR27)		DST em15
521216	7/8/2016	9/20/2016	10.5714	jeb Scores 1	0	0	0	M	B6(DST em15)-DST3B-96<14 bp del> (CR27)	B6(DST em15)-DST3B-96<14 bp del> (CR27)		DST em15
521217	7/8/2016	9/20/2016	10.5714	jeb Scores 1	0	0	0	M	B6(DST em15)-DST3B-96<14 bp del> (CR27)	B6(DST em15)-DST3B-96<14 bp del> (CR27)		DST em15
521218	7/8/2016	9/20/2016	10.5714	jeb Scores 1	0	0	0	M	B6(DST em15)-DST3B-96<14 bp del> (CR27)	B6(DST em15)-DST3B-96<14 bp del> (CR27)		DST em15
521228	7/7/2016	9/20/2016	10.7143	jeb Scores 1	0	0	0	M	B6(DST em16)-DST3B-96<17 bp del> (CR29)	B6(DST em16)-DST3B-96<17 bp del> (CR29)		DST em16
521229	7/7/2016	9/20/2016	10.7143	jeb Scores 1	0	0	0	M	B6(DST em16)-DST3B-96<17 bp del> (CR29)	B6(DST em16)-DST3B-96<17 bp del> (CR29)		DST em16
521230	7/7/2016	9/20/2016	10.7143	jeb Scores 1	0	0	0	M	B6(DST em16)-DST3B-96<17 bp del> (CR29)	B6(DST em16)-DST3B-96<17 bp del> (CR29)		DST em16
517156	5/7/2016	9/20/2016	19.4286	jeb Scores 1	0	0	4	M	B6(DST em14)-DST3B-96 <7 bp del> (CR34)	B6(DST em14)-DST3B-96 <7 bp del> (CR34)		DST em14
517157	5/7/2016	9/20/2016	19.4286	jeb Scores 1	0	0	4	M	B6(DST em14)-DST3B-96 <7 bp del> (CR34)	B6(DST em14)-DST3B-96 <7 bp del> (CR34)		DST em14
517158	5/7/2016	9/20/2016	19.4286	jeb Scores 1	0	0	4	M	B6(DST em14)-DST3B-96 <7 bp del> (CR34)	B6(DST em14)-DST3B-96 <7 bp del> (CR34)		DST em14
517159	5/7/2016	9/20/2016	19.4286	jeb Scores 1	0	0	4	M	B6(DST em14)-DST3B-96 <7 bp del> (CR34)	B6(DST em14)-DST3B-96 <7 bp del> (CR34)		DST em14
517160	5/7/2016	9/20/2016	19.4286	jeb Scores 1	0	0	0	M	B6(DST em14)-DST3B-96 <7 bp del> (CR34)	B6(DST em14)-DST3B-96 <7 bp del> (CR34)		DST em14
521197	7/8/2016	9/20/2016	10.5714	jeb Scores 1	0	0	0	M	B6(DST em14)-DST3B-96 <7 bp del> (CR34)	B6(DST em14)-DST3B-96 <7 bp del> (CR34)		DST em14
521198	7/8/2016	9/20/2016	10.5714	jeb Scores 1	0	0	0	M	B6(DST em14)-DST3B-96 <7 bp del> (CR34)	B6(DST em14)-DST3B-96 <7 bp del> (CR34)		DST em14
521199	7/8/2016	9/20/2016	10.5714	jeb Scores 1	0	0	0	M	B6(DST em14)-DST3B-96 <7 bp del> (CR34)	B6(DST em14)-DST3B-96 <7 bp del> (CR34)		DST em14
521201	7/7/2016	9/20/2016	10.7143	jeb Scores 1	0	0	0	M	B6(DST em14)-DST3B-96 <7 bp del> (CR34)	B6(DST em14)-DST3B-96 <7 bp del> (CR34)		DST em14
521202	7/7/2016	9/20/2016	10.7143	jeb Scores 1	0	0	0	M	B6(DST em14)-DST3B-96 <7 bp del> (CR34)	B6(DST em14)-DST3B-96 <7 bp del> (CR34)		DST em14
521203	7/7/2016	9/20/2016	10.7143	jeb Scores 1	0	0	0	M	B6(DST em14)-DST3B-96 <7 bp del> (CR34)	B6(DST em14)-DST3B-96 <7 bp del> (CR34)		DST em14
521204	7/7/2016	9/20/2016	10.7143	jeb Scores 1	0	0	0	M	B6(DST em14)-DST3B-96 <7 bp del> (CR34)	B6(DST em14)-DST3B-96 <7 bp del> (CR34)		DST em14
521427	7/13/2016	9/20/2016	9.85714	jeb Scores 1	0	0	0	M	B6(DST em14)-DST3B-96 <7 bp del> (CR34)	B6(DST em14)-DST3B-96 <7 bp del> (CR34)		DST em14
521428	7/13/2016	9/20/2016	9.85714	jeb Scores 1	0	0	0	M	B6(DST em14)-DST3B-96 <7 bp del> (CR34)	B6(DST em14)-DST3B-96 <7 bp del> (CR34)		DST em14
521429	7/13/2016	9/20/2016	9.85714	jeb Scores 1	0	0	0	M	B6(DST em14)-DST3B-96 <7 bp del> (CR34)	B6(DST em14)-DST3B-96 <7 bp del> (CR34)		DST em14
521430	7/13/2016	9/20/2016	9.85714	jeb Scores 1	0	0	0	M	B6(DST em14)-DST3B-96 <7 bp del> (CR34)	B6(DST em14)-DST3B-96 <7 bp del> (CR34)		DST em14
522715	8/1/2016	9/20/2016	7.14286	jeb Scores 1	0	0	0	M	B6(DST em14)-DST3B-96 <7 bp del> (CR34)	B6(DST em14)-DST3B-96 <7 bp del> (CR34)		DST em14
522716	8/1/2016	9/20/2016	7.14286	jeb Scores 1	0	0	0	M	B6(DST em14)-DST3B-96 <7 bp del> (CR34)	B6(DST em14)-DST3B-96 <7 bp del> (CR34)		DST em14
522717	8/1/2016	9/20/2016	7.14286	jeb Scores 1	0	0	0	M	B6(DST em14)-DST3B-96 <7 bp del> (CR34)	B6(DST em14)-DST3B-96 <7 bp del> (CR34)		DST em14
522718	8/1/2016	9/20/2016	7.14286	jeb Scores 1	0	0	0	M	B6(DST em14)-DST3B-96 <7 bp del> (CR34)	B6(DST em14)-DST3B-96 <7 bp del> (CR34)		DST em14
522719	8/1/2016	9/20/2016	7.14286	jeb Scores 1	0	0	0	M	B6(DST em14)-DST3B-96 <7 bp del> (CR34)	B6(DST em14)-DST3B-96 <7 bp del> (CR34)		DST em14
523093	8/19/2016	9/20/2016	4.57143	jeb Scores 1	0	0	0	M	B6(DST em14)-DST3B-96 <7 bp del> (CR34)	B6(DST em14)-DST3B-96 <7 bp del> (CR34)		DST em14
524157	8/23/2016	9/20/2016	4	jeb Scores 1	0	0	0	M	B6(DST em14)-DST3B-96 <7 bp del> (CR34)	B6(DST em14)-DST3B-96 <7 bp del> (CR34)		DST em14
524158	8/23/2016	9/20/2016	4	jeb Scores 1	0	0	0	M	B6(DST em14)-DST3B-96 <7 bp del> (CR34)	B6(DST em14)-DST3B-96 <7 bp del> (CR34)		DST em14
521173	7/10/2016	9/27/2016	11.2857	jeb Scores 1	0	0	0	M	B6(DST em 4)-DST3A-169<51 bp del> (CR03)	B6(DST em 4)-DST3A-169<51 bp del> (CR03)		DST em4
521174	7/10/2016	9/27/2016	11.2857	jeb Scores 1	0	0	0	M	B6(DST em 4)-DST3A-169<51 bp del> (CR03)	B6(DST em 4)-DST3A-169<51 bp del> (CR03)		DST em4
521175	7/10/2016	9/27/2016	11.2857	jeb Scores 1	0	0	0	M	B6(DST em 4)-DST3A-169<51 bp del> (CR03)	B6(DST em 4)-DST3A-169<51 bp del> (CR03)		DST em4
523081	8/18/2016	9/27/2016	5.71429	jeb Scores 1	0	0	0	M	B6(DST em 4)-DST3A-169<51 bp del> (CR03)	B6(DST em 4)-DST3A-169<51 bp del> (CR03)		DST em4
523082	8/18/2016	9/27/2016	5.71429	jeb Scores 1	0	0	0	M	B6(DST em 4)-DST3A-169<51 bp del> (CR03)	B6(DST em 4)-DST3A-169<51 bp del> (CR03)		DST em4
523083	8/18/2016	9/27/2016	5.71429	jeb Scores 1	0	0	0	M	B6(DST em 4)-DST3A-169<51 bp del> (CR03)	B6(DST em 4)-DST3A-169<51 bp del> (CR03)		DST em4
523084	8/18/2016	9/27/2016	5.71429	jeb Scores 1	0	0	0	M	B6(DST em 4)-DST3A-169<51 bp del> (CR03)	B6(DST em 4)-DST3A-169<51 bp del> (CR03)		DST em4
523650	8/18/2016	9/27/2016	5.71429	jeb Scores 1	0	0	0	M	B6(DST em 4)-DST3A-169<51 bp del> (CR03)	B6(DST em 4)-DST3A-169<51 bp del> (CR03)		DST em4
523651	8/18/2016	9/27/2016	5.71429	jeb Scores 1	0	0	0	M	B6(DST em 4)-DST3A-169<51 bp del> (CR03)	B6(DST em 4)-DST3A-169<51 bp del> (CR03)		DST em4
523652	8/18/2016	9/27/2016	5.71429	jeb Scores 1	0	0	0	M	B6(DST em 4)-DST3A-169<51 bp del> (CR03)	B6(DST em 4)-DST3A-169<51 bp del> (CR03)		DST em4
522217	7/25/2016	9/27/2016	9.14286	jeb Scores 1	0	0	0	M	B6(DST em 7)-DST3A-169<24 bp del +1 ins> (CR10 DST3A REPL POS)	B6(DST em 7)-DST3A-169<24 bp del +1 ins> (CR10 DST3A REPL POS)		DST em7
522218	7/25/2016	9/27/2016	9.14286	jeb Scores 1	0	0	0	M	B6(DST em 7)-DST3A-169<24 bp del +1 ins> (CR10 DST3A REPL POS)	B6(DST em 7)-DST3A-169<24 bp del +1 ins> (CR10 DST3A REPL POS)		DST em7
522219	7/25/2016	9/27/2016	9.14286	jeb Scores 1	0	0	0	M	B6(DST em 7)-DST3A-169<24 bp del +1 ins> (CR10 DST3A REPL POS)	B6(DST em 7)-DST3A-169<24 bp del +1 ins> (CR10 DST3A REPL POS)		DST em7
522686	8/5/2016	9/27/2016	7.57143	jeb Scores 1	0	0	0	M	B6(DST em 7)-DST3A-169<24 bp del +1 ins> (CR10 DST3A REPL POS)	B6(DST em 7)-DST3A-169<24 bp del +1 ins> (CR10 DST3A REPL POS)		DST em7
522687	8/5/2016	9/27/2016	7.57143	jeb Scores 1	0	0	0	M	B6(DST em 7)-DST3A-169<24 bp del +1 ins> (CR10 DST3A REPL POS)	B6(DST em 7)-DST3A-169<24 bp del +1 ins> (CR10 DST3A REPL POS)		DST em7
522688	8/5/2016	9/27/2016	7.57143	jeb Scores 1	0	0	0	M	B6(DST em 7)-DST3A-169<24 bp del +1 ins> (CR10 DST3A REPL POS)	B6(DST em 7)-DST3A-169<24 bp del +1 ins> (CR10 DST3A REPL POS)		DST em7
522689	8/5/2016	9/27/2016	7.57143	jeb Scores 1	0	0	0	M	B6(DST em 7)-DST3A-169<24 bp del +1 ins> (CR10 DST3A REPL POS)	B6(DST em 7)-DST3A-169<24 bp del +1 ins> (CR10 DST3A REPL POS)		DST em7
522690	8/5/2016	9/27/2016	7.57143	jeb Scores 1	0	0	0	M	B6(DST em 7)-DST3A-169<24 bp del +1 ins> (CR10 DST3A REPL POS)	B6(DST em 7)-DST3A-169<24 bp del +1 ins> (CR10 DST3A REPL POS)		DST em7
522692	8/7/2016	9/27/2016	7.28571	jeb Scores 1	0	0	0	M	B6(DST em 7)-DST3A-169<24 bp del +1 ins> (CR10 DST3A REPL POS)	B6(DST em 7)-DST3A-169<24 bp del +1 ins> (CR10 DST3A REPL POS)		DST em7
522693	8/7/2016	9/27/2016	7.28571	jeb Scores 1	0	0	0	M	B6(DST em 7)-DST3A-169<24 bp del +1 ins> (CR10 DST3A REPL POS)	B6(DST em 7)-DST3A-169<24 bp del +1 ins> (CR10 DST3A REPL POS)		DST em7
521184	7/10/2016	9/27/2016	11.2857	jeb Scores 1	0	0	0	M	B6(DST em 9)-DST3A-169<43 bp del> (CR11)	B6(DST em 9)-DST3A-169<43 bp del> (CR11)		DST em9
521185	7/10/2016	9/27/2016	11.2857	jeb Scores 1	0	0	0	M	B6(DST em 9)-DST3A-169<43 bp del> (CR11)	B6(DST em 9)-DST3A-169<43 bp del> (CR11)		DST em9
521186	7/10/2016	9/27/2016	11.2857	jeb Scores 1	0	0	0	M	B6(DST em 9)-DST3A-169<43 bp del> (CR11)	B6(DST em 9)-DST3A-169<43 bp del> (CR11)		DST em9
521187	7/10/2016	9/27/2016	11.2857	jeb Scores 1	0	0	0	M	B6(DST em 9)-DST3A-169<43 bp del> (CR11)	B6(DST em 9)-DST3A-169<43 bp del> (CR11)		DST em9
522697	7/31/2016	9/27/2016	8.28571	jeb Scores 1	0	0	0	M	B6(DST em 9)-DST3A-169<43 bp del> (CR11)	B6(DST em 9)-DST3A-169<43 bp del> (CR11)		DST em9
522698	7/31/2016	9/27/2016	8.28571	jeb Scores 1	0	0	0	M	B6(DST em 9)-DST3A-169<43 bp del> (CR11)	B6(DST em 9)-DST3A-169<43 bp del> (CR11)		DST em9
522699	7/31/2016	9/27/2016	8.28571	jeb Scores 1	0	0	0	M	B6(DST em 9)-DST3A-169<43 bp del> (CR11)	B6(DST em 9)-DST3A-169<43 bp del> (CR11)		DST em9
522700	7/31/2016	9/27/2016	8.28571	jeb Scores 1	0	0	0	M	B6(DST em 9)-DST3A-169<43 bp del> (CR11)	B6(DST em 9)-DST3A-169<43 bp del> (CR11)		DST em9
522701	7/31/2016	9/27/2016	8.28571	jeb Scores 1	0	0	0	M	B6(DST em 9)-DST3A-169<43 bp del> (CR11)	B6(DST em 9)-DST3A-169<43 bp del> (CR11)		DST em9
522509	7/24/2016	9/27/2016	9.28571	jeb Scores 1	0	0	0	M	B6(DST em 2)-Lamc2<jeb>,DST3A-169<24 bp del> (CR15)	B6(DST em 2)-Lamc2<jeb>,DST3A-169<24 bp del> (CR15)		DST em2
522510	7/24/2016	9/27/2016	9.28571	jeb Scores 1	0	0	0	M	B6(DST em 2)-Lamc2<jeb>,DST3A-169<24 bp del> (CR15)	B6(DST em 2)-Lamc2<jeb>,DST3A-169<24 bp del> (CR15)		DST em2
522511	7/24/2016	9/27/2016	9.28571	jeb Scores 1	0	0	0	M	B6(DST em 2)-Lamc2<jeb>,DST3A-169<24 bp del> (CR15)	B6(DST em 2)-Lamc2<jeb>,DST3A-169<24 bp del> (CR15)		DST em2
522517	7/28/2016	9/27/2016	8.71429	jeb Scores 1	3	0	0	M	B6(DST em 2)-Lamc2<jeb>,DST3A-169<24 bp del> (CR15)	B6(DST em 2)-Lamc2<jeb>,DST3A-169<24 bp del> (CR15)		DST em2
522518	7/28/2016	9/27/2016	8.71429	jeb Scores 1	0	2	0	M	B6(DST em 2)-Lamc2<jeb>,DST3A-169<24 bp del> (CR15)	B6(DST em 2)-Lamc2<jeb>,DST3A-169<24 bp del> (CR15)		DST em2
522519	7/28/2016	9/27/2016	8.71429	jeb Scores 1	0	2	0	M	B6(DST em 2)-Lamc2<jeb>,DST3A-169<24 bp del> (CR15)	B6(DST em 2)-Lamc2<jeb>,DST3A-169<24 bp del> (CR15)		DST em2
522520	7/28/2016	9/27/2016	8.71429	jeb Scores 1	0	0	0	M	B6(DST em 2)-Lamc2<jeb>,DST3A-169<24 bp del> (CR15)	B6(DST em 2)-Lamc2<jeb>,DST3A-169<24 bp del> (CR15)		DST em2
522521	7/28/2016	9/27/2016	8.71429	jeb Scores 1	0	0	0	M	B6(DST em 2)-Lamc2<jeb>,DST3A-169<24 bp del> (CR15)	B6(DST em 2)-Lamc2<jeb>,DST3A-169<24 bp del> (CR15)		DST em2
524354	8/21/2016	9/27/2016	5.28571	jeb Scores 1	0	0	0	M	B6(DST em 2)-Lamc2<jeb>,DST3A-169<24 bp del> (CR15)	B6(DST em 2)-Lamc2<jeb>,DST3A-169<24 bp del> (CR15)		DST em2
524355	8/21/2016	9/27/2016	5.28571	jeb Scores 1	0	0	0	M	B6(DST em 2)-Lamc2<jeb>,DST3A-169<24 bp del> (CR15)	B6(DST em 2)-Lamc2<jeb>,DST3A-169<24 bp del> (CR15)		DST em2
524356	8/21/2016	9/27/2016	5.28571	jeb Scores 1	0	0	0	M	B6(DST em 2)-Lamc2<jeb>,DST3A-169<24 bp del> (CR15)	B6(DST em 2)-Lamc2<jeb>,DST3A-169<24 bp del> (CR15)		DST em2
524357	8/21/2016	9/27/2016	5.28571	jeb Scores 1	0	0	0	M	B6(DST em 2)-Lamc2<jeb>,DST3A-169<24 bp del> (CR15)	B6(DST em 2)-Lamc2<jeb>,DST3A-169<24 bp del> (CR15)		DST em2
523449	8/10/2016	9/27/2016	6.85714	jeb Scores 1	0	0	0	M	B6(DST em 1)-Lamc2<jeb>,DST3A<Repl> (CR16)	B6(DST em 1)-Lamc2<jeb>,DST3A<Repl> (CR16)		DST em1 jeb
523450	8/10/2016	9/27/2016	6.85714	jeb Scores 1	0	0	0	M	B6(DST em 1)-Lamc2<jeb>,DST3A<Repl> (CR16)	B6(DST em 1)-Lamc2<jeb>,DST3A<Repl> (CR16)		DST em1 jeb
523451	8/10/2016	9/27/2016	6.85714	jeb Scores 1	0	0	0	M	B6(DST em 1)-Lamc2<jeb>,DST3A<Repl> (CR16)	B6(DST em 1)-Lamc2<jeb>,DST3A<Repl> (CR16)		DST em1 jeb
523452	8/10/2016	9/27/2016	6.85714	jeb Scores 1	0	0	0	M	B6(DST em 1)-Lamc2<jeb>,DST3A<Repl> (CR16)	B6(DST em 1)-Lamc2<jeb>,DST3A<Repl> (CR16)		DST em1 jeb
523546	8/7/2016	9/27/2016	7.28571	jeb Scores 1	0	0	0	M	B6(DST em 1)-Lamc2<jeb>,DST3A<Repl> (CR16)	B6(DST em 1)-Lamc2<jeb>,DST3A<Repl> (CR16)		DST em1 jeb
523547	8/7/2016	9/27/2016	7.28571	jeb Scores 1	0	0	0	M	B6(DST em 1)-Lamc2<jeb>,DST3A<Repl> (CR16)	B6(DST em 1)-Lamc2<jeb>,DST3A<Repl> (CR16)		DST em1 jeb
523548	8/7/2016	9/27/2016	7.28571	jeb Scores 1	0	0	0	M	B6(DST em 1)-Lamc2<jeb>,DST3A<Repl> (CR16)	B6(DST em 1)-Lamc2<jeb>,DST3A<Repl> (CR16)		DST em1 jeb
523926	8/15/2016	9/27/2016	6.14286	jeb Scores 1	0	0	0	M	B6(DST em 1)-Lamc2<jeb>,DST3A<Repl> (CR16)	B6(DST em 1)-Lamc2<jeb>,DST3A<Repl> (CR16)		DST em1 jeb
523927	8/15/2016	9/27/2016	6.14286	jeb Scores 1	0	0	0	M	B6(DST em 1)-Lamc2<jeb>,DST3A<Repl> (CR16)	B6(DST em 1)-Lamc2<jeb>,DST3A<Repl> (CR16)		DST em1 jeb
523928	8/15/2016	9/27/2016	6.14286	jeb Scores 1	0	0	0	M	B6(DST em 1)-Lamc2<jeb>,DST3A<Repl> (CR16)	B6(DST em 1)-Lamc2<jeb>,DST3A<Repl> (CR16)		DST em1 jeb
521405	7/15/2016	9/27/2016	10.5714	jeb Scores 1	0	0	4	M	B6(DST em13)-Dst1751<1016 bp del> (CR18)	B6(DST em13)-Dst1751<1016 bp del> (CR18)		DST em13
521406	7/15/2016	9/27/2016	10.5714	jeb Scores 1	0	0	4	M	B6(DST em13)-Dst1751<1016 bp del> (CR18)	B6(DST em13)-Dst1751<1016 bp del> (CR18)		DST em13
521407	7/15/2016	9/27/2016	10.5714	jeb Scores 1	0	0	4	M	B6(DST em13)-Dst1751<1016 bp del> (CR18)	B6(DST em13)-Dst1751<1016 bp del> (CR18)		DST em13
521408	7/15/2016	9/27/2016	10.5714	jeb Scores 1	0	0	4	M	B6(DST em13)-Dst1751<1016 bp del> (CR18)	B6(DST em13)-Dst1751<1016 bp del> (CR18)		DST em13
521409	7/15/2016	9/27/2016	10.5714	jeb Scores 1	0	0	0	M	B6(DST em13)-Dst1751<1016 bp del> (CR18)	B6(DST em13)-Dst1751<1016 bp del> (CR18)		DST em13
522207	7/26/2016	9/27/2016	9	jeb Scores 1	0	0	1	M	B6(DST em13)-Dst1751<1016 bp del> (CR18)	B6(DST em13)-Dst1751<1016 bp del> (CR18)		DST em13
522208	7/26/2016	9/27/2016	9	jeb Scores 1	0	0	1	M	B6(DST em13)-Dst1751<1016 bp del> (CR18)	B6(DST em13)-Dst1751<1016 bp del> (CR18)		DST em13
522209	7/26/2016	9/27/2016	9	jeb Scores 1	0	0	0	M	B6(DST em13)-Dst1751<1016 bp del> (CR18)	B6(DST em13)-Dst1751<1016 bp del> (CR18)		DST em13
523766	8/28/2016	9/27/2016	4.28571	jeb Scores 1	0	0	0	M	B6(DST em13)-Dst1751<1016 bp del> (CR18)	B6(DST em13)-Dst1751<1016 bp del> (CR18)		DST em13
523767	8/28/2016	9/27/2016	4.28571	jeb Scores 1	0	0	0	M	B6(DST em13)-Dst1751<1016 bp del> (CR18)	B6(DST em13)-Dst1751<1016 bp del> (CR18)		DST em13
523768	8/28/2016	9/27/2016	4.28571	jeb Scores 1	0	0	0	M	B6(DST em13)-Dst1751<1016 bp del> (CR18)	B6(DST em13)-Dst1751<1016 bp del> (CR18)		DST em13
523769	8/28/2016	9/27/2016	4.28571	jeb Scores 1	0	0	0	M	B6(DST em13)-Dst1751<1016 bp del> (CR18)	B6(DST em13)-Dst1751<1016 bp del> (CR18)		DST em13
524594	8/29/2016	9/27/2016	4.14286	jeb Scores 1	0	0	0	M	B6(DST em13)-Dst1751<1016 bp del> (CR18)	B6(DST em13)-Dst1751<1016 bp del> (CR18)		DST em13
524595	8/29/2016	9/27/2016	4.14286	jeb Scores 1	0	0	0	M	B6(DST em13)-Dst1751<1016 bp del> (CR18)	B6(DST em13)-Dst1751<1016 bp del> (CR18)		DST em13
524596	8/29/2016	9/27/2016	4.14286	jeb Scores 1	0	0	0	M	B6(DST em13)-Dst1751<1016 bp del> (CR18)	B6(DST em13)-Dst1751<1016 bp del> (CR18)		DST em13
524980	9/2/2016	9/27/2016	3.57143	jeb Scores 1	0	0	0	M	B6(DST em13)-Dst1751<1016 bp del> (CR18)	B6(DST em13)-Dst1751<1016 bp del> (CR18)		DST em13
524981	9/2/2016	9/27/2016	3.57143	jeb Scores 1	0	0	0	M	B6(DST em13)-Dst1751<1016 bp del> (CR18)	B6(DST em13)-Dst1751<1016 bp del> (CR18)		DST em13
522481	7/20/2016	9/27/2016	9.85714	jeb Scores 1	6	0	0	M	B6(DST em13)-Lamc2<jeb>,DST1751<1016 bp del> (CR18)	B6(DST CR18)-Lamc2<jeb>,DST1751 (1016 bp del)	B6(DST em13)-Lamc2<jeb>,DST1751<1016 bp del> (CR18)	Dst em13 SEG
522478	7/20/2016	9/27/2016	9.85714	jeb Scores 1	5	2	0	M	B6(DST em13)-Lamc2<jeb>,DST1751<1016 bp del> (CR18)	B6(DST CR18)-Lamc2<jeb>,DST1751 (1016 bp del)	B6(DST em13)-Lamc2<jeb>,DST1751<1016 bp del> (CR18)	Dst em13 SEG
522479	7/20/2016	9/27/2016	9.85714	jeb Scores 1	6	0	0	M	B6(DST em13)-Lamc2<jeb>,DST1751<1016 bp del> (CR18)	B6(DST CR18)-Lamc2<jeb>,DST1751 (1016 bp del)	B6(DST em13)-Lamc2<jeb>,DST1751<1016 bp del> (CR18)	Dst em13 SEG
522480	7/20/2016	9/27/2016	9.85714	jeb Scores 1	6	0	0	M	B6(DST em13)-Lamc2<jeb>,DST1751<1016 bp del> (CR18)	B6(DST CR18)-Lamc2<jeb>,DST1751 (1016 bp del)	B6(DST em13)-Lamc2<jeb>,DST1751<1016 bp del> (CR18)	Dst em13 SEG
523492	8/9/2016	9/27/2016	7	jeb Scores 1	0	0	0	M	B6(DST em 8)-Lamc2<jeb>,DST3A-169<26 bp del +1 ins> (CR20b)	B6(DST em 8)-Lamc2<jeb>,DST3A-169<26 bp del +1 ins> (CR20b)		DST em8 jeb
523493	8/9/2016	9/27/2016	7	jeb Scores 1	0	0	0	M	B6(DST em 8)-Lamc2<jeb>,DST3A-169<26 bp del +1 ins> (CR20b)	B6(DST em 8)-Lamc2<jeb>,DST3A-169<26 bp del +1 ins> (CR20b)		DST em8 jeb
523494	8/9/2016	9/27/2016	7	jeb Scores 1	0	0	0	M	B6(DST em 8)-Lamc2<jeb>,DST3A-169<26 bp del +1 ins> (CR20b)	B6(DST em 8)-Lamc2<jeb>,DST3A-169<26 bp del +1 ins> (CR20b)		DST em8 jeb
521246	7/5/2016	9/27/2016	12	jeb Scores 1	0	0	0	M	B6(DST em 5)-DST3A-169<60 bp del> (CR21)	B6(DST em 5)-DST3A-169<60 bp del> (CR21)		DST em5
521247	7/5/2016	9/27/2016	12	jeb Scores 1	0	0	0	M	B6(DST em 5)-DST3A-169<60 bp del> (CR21)	B6(DST em 5)-DST3A-169<60 bp del> (CR21)		DST em5
521248	7/5/2016	9/27/2016	12	jeb Scores 1	0	0	0	M	B6(DST em 5)-DST3A-169<60 bp del> (CR21)	B6(DST em 5)-DST3A-169<60 bp del> (CR21)		DST em5
521421	7/10/2016	9/27/2016	11.2857	jeb Scores 1	0	0	0	M	B6(DST em 5)-DST3A-169<60 bp del> (CR21)	B6(DST em 5)-DST3A-169<60 bp del> (CR21)		DST em5
521422	7/10/2016	9/27/2016	11.2857	jeb Scores 1	0	0	0	M	B6(DST em 5)-DST3A-169<60 bp del> (CR21)	B6(DST em 5)-DST3A-169<60 bp del> (CR21)		DST em5
523087	8/18/2016	9/27/2016	5.71429	jeb Scores 1	0	0	0	M	B6(DST em 5)-DST3A-169<60 bp del> (CR21)	B6(DST em 5)-DST3A-169<60 bp del> (CR21)		DST em5
523088	8/18/2016	9/27/2016	5.71429	jeb Scores 1	0	0	0	M	B6(DST em 5)-DST3A-169<60 bp del> (CR21)	B6(DST em 5)-DST3A-169<60 bp del> (CR21)		DST em5
523089	8/18/2016	9/27/2016	5.71429	jeb Scores 1	0	0	0	M	B6(DST em 5)-DST3A-169<60 bp del> (CR21)	B6(DST em 5)-DST3A-169<60 bp del> (CR21)		DST em5
524786	9/2/2016	9/27/2016	3.57143	jeb Scores 1	0	0	0	M	B6(DST em 5)-Lamc2<jeb>,DST3A-169<60 bp del> (CR21)	B6(DST em 5)-Lamc2<jeb>,DST3A-169<60 bp del> (CR21)		DST em5 jeb
524787	9/2/2016	9/27/2016	3.57143	jeb Scores 1	0	0	0	M	B6(DST em 5)-Lamc2<jeb>,DST3A-169<60 bp del> (CR21)	B6(DST em 5)-Lamc2<jeb>,DST3A-169<60 bp del> (CR21)		DST em5 jeb
524788	9/2/2016	9/27/2016	3.57143	jeb Scores 1	0	0	0	M	B6(DST em 5)-Lamc2<jeb>,DST3A-169<60 bp del> (CR21)	B6(DST em 5)-Lamc2<jeb>,DST3A-169<60 bp del> (CR21)		DST em5 jeb
524789	9/2/2016	9/27/2016	3.57143	jeb Scores 1	0	0	0	M	B6(DST em 5)-Lamc2<jeb>,DST3A-169<60 bp del> (CR21)	B6(DST em 5)-Lamc2<jeb>,DST3A-169<60 bp del> (CR21)		DST em5 jeb
524790	9/2/2016	9/27/2016	3.57143	jeb Scores 1	0	0	0	M	B6(DST em 5)-Lamc2<jeb>,DST3A-169<60 bp del> (CR21)	B6(DST em 5)-Lamc2<jeb>,DST3A-169<60 bp del> (CR21)		DST em5 jeb
520087	6/20/2016	9/27/2016	14.1429	jeb Scores 1	0	0	0	M	B6(DST em15)-DST3B-96<14 bp del> (CR27)	B6(DST em15)-DST3B-96<14 bp del> (CR27)		DST em15
520088	6/20/2016	9/27/2016	14.1429	jeb Scores 1	0	0	0	M	B6(DST em15)-DST3B-96<14 bp del> (CR27)	B6(DST em15)-DST3B-96<14 bp del> (CR27)		DST em15
520089	6/20/2016	9/27/2016	14.1429	jeb Scores 1	0	0	0	M	B6(DST em15)-DST3B-96<14 bp del> (CR27)	B6(DST em15)-DST3B-96<14 bp del> (CR27)		DST em15
520090	6/20/2016	9/27/2016	14.1429	jeb Scores 1	0	0	0	M	B6(DST em15)-DST3B-96<14 bp del> (CR27)	B6(DST em15)-DST3B-96<14 bp del> (CR27)		DST em15
520091	6/20/2016	9/27/2016	14.1429	jeb Scores 1	0	0	0	M	B6(DST em15)-DST3B-96<14 bp del> (CR27)	B6(DST em15)-DST3B-96<14 bp del> (CR27)		DST em15
520092	6/20/2016	9/27/2016	14.1429	jeb Scores 1	0	0	0	M	B6(DST em15)-DST3B-96<14 bp del> (CR27)	B6(DST em15)-DST3B-96<14 bp del> (CR27)		DST em15
521214	7/8/2016	9/27/2016	11.5714	jeb Scores 1	0	0	0	M	B6(DST em15)-DST3B-96<14 bp del> (CR27)	B6(DST em15)-DST3B-96<14 bp del> (CR27)		DST em15
521215	7/8/2016	9/27/2016	11.5714	jeb Scores 1	0	0	0	M	B6(DST em15)-DST3B-96<14 bp del> (CR27)	B6(DST em15)-DST3B-96<14 bp del> (CR27)		DST em15
521216	7/8/2016	9/27/2016	11.5714	jeb Scores 1	0	0	0	M	B6(DST em15)-DST3B-96<14 bp del> (CR27)	B6(DST em15)-DST3B-96<14 bp del> (CR27)		DST em15
521217	7/8/2016	9/27/2016	11.5714	jeb Scores 1	0	0	0	M	B6(DST em15)-DST3B-96<14 bp del> (CR27)	B6(DST em15)-DST3B-96<14 bp del> (CR27)		DST em15
521218	7/8/2016	9/27/2016	11.5714	jeb Scores 1	0	0	0	M	B6(DST em15)-DST3B-96<14 bp del> (CR27)	B6(DST em15)-DST3B-96<14 bp del> (CR27)		DST em15
524022	9/4/2016	9/27/2016	3.28571	jeb Scores 1	0	0	0	M	B6(DST em15)-DST3B-96<14 bp del> (CR27)	B6(DST em15)-DST3B-96<14 bp del> (CR27)		DST em15
524023	9/4/2016	9/27/2016	3.28571	jeb Scores 1	0	0	0	M	B6(DST em15)-DST3B-96<14 bp del> (CR27)	B6(DST em15)-DST3B-96<14 bp del> (CR27)		DST em15
524024	9/4/2016	9/27/2016	3.28571	jeb Scores 1	0	0	0	M	B6(DST em15)-DST3B-96<14 bp del> (CR27)	B6(DST em15)-DST3B-96<14 bp del> (CR27)		DST em15
524025	9/4/2016	9/27/2016	3.28571	jeb Scores 1	0	0	0	M	B6(DST em15)-DST3B-96<14 bp del> (CR27)	B6(DST em15)-DST3B-96<14 bp del> (CR27)		DST em15
521228	7/7/2016	9/27/2016	11.7143	jeb Scores 1	0	0	0	M	B6(DST em16)-DST3B-96<17 bp del> (CR29)	B6(DST em16)-DST3B-96<17 bp del> (CR29)		DST em16
521229	7/7/2016	9/27/2016	11.7143	jeb Scores 1	0	0	0	M	B6(DST em16)-DST3B-96<17 bp del> (CR29)	B6(DST em16)-DST3B-96<17 bp del> (CR29)		DST em16
521230	7/7/2016	9/27/2016	11.7143	jeb Scores 1	0	0	0	M	B6(DST em16)-DST3B-96<17 bp del> (CR29)	B6(DST em16)-DST3B-96<17 bp del> (CR29)		DST em16
521197	7/8/2016	9/27/2016	11.5714	jeb Scores 1	0	0	2	M	B6(DST em14)-DST3B-96 <7 bp del> (CR34)	B6(DST em14)-DST3B-96 <7 bp del> (CR34)		DST em14
521198	7/8/2016	9/27/2016	11.5714	jeb Scores 1	0	0	0	M	B6(DST em14)-DST3B-96 <7 bp del> (CR34)	B6(DST em14)-DST3B-96 <7 bp del> (CR34)		DST em14
521199	7/8/2016	9/27/2016	11.5714	jeb Scores 1	0	0	0	M	B6(DST em14)-DST3B-96 <7 bp del> (CR34)	B6(DST em14)-DST3B-96 <7 bp del> (CR34)		DST em14
521201	7/7/2016	9/27/2016	11.7143	jeb Scores 1	0	0	2	M	B6(DST em14)-DST3B-96 <7 bp del> (CR34)	B6(DST em14)-DST3B-96 <7 bp del> (CR34)		DST em14
521202	7/7/2016	9/27/2016	11.7143	jeb Scores 1	0	0	2	M	B6(DST em14)-DST3B-96 <7 bp del> (CR34)	B6(DST em14)-DST3B-96 <7 bp del> (CR34)		DST em14
521203	7/7/2016	9/27/2016	11.7143	jeb Scores 1	0	0	2	M	B6(DST em14)-DST3B-96 <7 bp del> (CR34)	B6(DST em14)-DST3B-96 <7 bp del> (CR34)		DST em14
521204	7/7/2016	9/27/2016	11.7143	jeb Scores 1	0	0	0	M	B6(DST em14)-DST3B-96 <7 bp del> (CR34)	B6(DST em14)-DST3B-96 <7 bp del> (CR34)		DST em14
521427	7/13/2016	9/27/2016	10.8571	jeb Scores 1	0	0	0	M	B6(DST em14)-DST3B-96 <7 bp del> (CR34)	B6(DST em14)-DST3B-96 <7 bp del> (CR34)		DST em14
521428	7/13/2016	9/27/2016	10.8571	jeb Scores 1	0	0	0	M	B6(DST em14)-DST3B-96 <7 bp del> (CR34)	B6(DST em14)-DST3B-96 <7 bp del> (CR34)		DST em14
521429	7/13/2016	9/27/2016	10.8571	jeb Scores 1	0	0	0	M	B6(DST em14)-DST3B-96 <7 bp del> (CR34)	B6(DST em14)-DST3B-96 <7 bp del> (CR34)		DST em14
521430	7/13/2016	9/27/2016	10.8571	jeb Scores 1	0	0	0	M	B6(DST em14)-DST3B-96 <7 bp del> (CR34)	B6(DST em14)-DST3B-96 <7 bp del> (CR34)		DST em14
522715	8/1/2016	9/27/2016	8.14286	jeb Scores 1	0	0	0	M	B6(DST em14)-DST3B-96 <7 bp del> (CR34)	B6(DST em14)-DST3B-96 <7 bp del> (CR34)		DST em14
522716	8/1/2016	9/27/2016	8.14286	jeb Scores 1	0	0	0	M	B6(DST em14)-DST3B-96 <7 bp del> (CR34)	B6(DST em14)-DST3B-96 <7 bp del> (CR34)		DST em14
522717	8/1/2016	9/27/2016	8.14286	jeb Scores 1	0	0	0	M	B6(DST em14)-DST3B-96 <7 bp del> (CR34)	B6(DST em14)-DST3B-96 <7 bp del> (CR34)		DST em14
522718	8/1/2016	9/27/2016	8.14286	jeb Scores 1	0	0	0	M	B6(DST em14)-DST3B-96 <7 bp del> (CR34)	B6(DST em14)-DST3B-96 <7 bp del> (CR34)		DST em14
522719	8/1/2016	9/27/2016	8.14286	jeb Scores 1	0	0	0	M	B6(DST em14)-DST3B-96 <7 bp del> (CR34)	B6(DST em14)-DST3B-96 <7 bp del> (CR34)		DST em14
523093	8/19/2016	9/27/2016	5.57143	jeb Scores 1	0	0	0	M	B6(DST em14)-DST3B-96 <7 bp del> (CR34)	B6(DST em14)-DST3B-96 <7 bp del> (CR34)		DST em14
524157	8/23/2016	9/27/2016	5	jeb Scores 1	0	0	0	M	B6(DST em14)-DST3B-96 <7 bp del> (CR34)	B6(DST em14)-DST3B-96 <7 bp del> (CR34)		DST em14
524158	8/23/2016	9/27/2016	5	jeb Scores 1	0	0	0	M	B6(DST em14)-DST3B-96 <7 bp del> (CR34)	B6(DST em14)-DST3B-96 <7 bp del> (CR34)		DST em14
521173	7/10/2016	10/4/2016	12.2857	jeb Scores 1	0	0	0	M	B6(DST em 4)-DST3A-169<51 bp del> (CR03)	B6(DST em 4)-DST3A-169<51 bp del> (CR03)		DST em4
521174	7/10/2016	10/4/2016	12.2857	jeb Scores 1	0	0	0	M	B6(DST em 4)-DST3A-169<51 bp del> (CR03)	B6(DST em 4)-DST3A-169<51 bp del> (CR03)		DST em4
521175	7/10/2016	10/4/2016	12.2857	jeb Scores 1	0	0	0	M	B6(DST em 4)-DST3A-169<51 bp del> (CR03)	B6(DST em 4)-DST3A-169<51 bp del> (CR03)		DST em4
523081	8/18/2016	10/4/2016	6.71429	jeb Scores 1	0	0	0	M	B6(DST em 4)-DST3A-169<51 bp del> (CR03)	B6(DST em 4)-DST3A-169<51 bp del> (CR03)		DST em4
523082	8/18/2016	10/4/2016	6.71429	jeb Scores 1	0	0	0	M	B6(DST em 4)-DST3A-169<51 bp del> (CR03)	B6(DST em 4)-DST3A-169<51 bp del> (CR03)		DST em4
523083	8/18/2016	10/4/2016	6.71429	jeb Scores 1	0	0	0	M	B6(DST em 4)-DST3A-169<51 bp del> (CR03)	B6(DST em 4)-DST3A-169<51 bp del> (CR03)		DST em4
523084	8/18/2016	10/4/2016	6.71429	jeb Scores 1	0	0	0	M	B6(DST em 4)-DST3A-169<51 bp del> (CR03)	B6(DST em 4)-DST3A-169<51 bp del> (CR03)		DST em4
523650	8/18/2016	10/4/2016	6.71429	jeb Scores 1	0	0	0	M	B6(DST em 4)-DST3A-169<51 bp del> (CR03)	B6(DST em 4)-DST3A-169<51 bp del> (CR03)		DST em4
523651	8/18/2016	10/4/2016	6.71429	jeb Scores 1	0	0	0	M	B6(DST em 4)-DST3A-169<51 bp del> (CR03)	B6(DST em 4)-DST3A-169<51 bp del> (CR03)		DST em4
523652	8/18/2016	10/4/2016	6.71429	jeb Scores 1	0	0	0	M	B6(DST em 4)-DST3A-169<51 bp del> (CR03)	B6(DST em 4)-DST3A-169<51 bp del> (CR03)		DST em4
524998	9/9/2016	10/4/2016	3.57143	jeb Scores 1	0	0	0	M	B6(DST em 4)-DST3A-169<51 bp del> (CR03)	B6(DST em 4)-DST3A-169<51 bp del> (CR03)		DST em4
524999	9/9/2016	10/4/2016	3.57143	jeb Scores 1	0	0	0	M	B6(DST em 4)-DST3A-169<51 bp del> (CR03)	B6(DST em 4)-DST3A-169<51 bp del> (CR03)		DST em4
525000	9/9/2016	10/4/2016	3.57143	jeb Scores 1	0	0	0	M	B6(DST em 4)-DST3A-169<51 bp del> (CR03)	B6(DST em 4)-DST3A-169<51 bp del> (CR03)		DST em4
525001	9/9/2016	10/4/2016	3.57143	jeb Scores 1	0	0	0	M	B6(DST em 4)-DST3A-169<51 bp del> (CR03)	B6(DST em 4)-DST3A-169<51 bp del> (CR03)		DST em4
522217	7/25/2016	10/4/2016	10.1429	jeb Scores 1	0	0	0	M	B6(DST em 7)-DST3A-169<24 bp del +1 ins> (CR10 DST3A REPL POS)	B6(DST em 7)-DST3A-169<24 bp del +1 ins> (CR10 DST3A REPL POS)		DST em7
522218	7/25/2016	10/4/2016	10.1429	jeb Scores 1	0	0	0	M	B6(DST em 7)-DST3A-169<24 bp del +1 ins> (CR10 DST3A REPL POS)	B6(DST em 7)-DST3A-169<24 bp del +1 ins> (CR10 DST3A REPL POS)		DST em7
522219	7/25/2016	10/4/2016	10.1429	jeb Scores 1	0	0	0	M	B6(DST em 7)-DST3A-169<24 bp del +1 ins> (CR10 DST3A REPL POS)	B6(DST em 7)-DST3A-169<24 bp del +1 ins> (CR10 DST3A REPL POS)		DST em7
522686	8/5/2016	10/4/2016	8.57143	jeb Scores 1	0	0	0	M	B6(DST em 7)-DST3A-169<24 bp del +1 ins> (CR10 DST3A REPL POS)	B6(DST em 7)-DST3A-169<24 bp del +1 ins> (CR10 DST3A REPL POS)		DST em7
522687	8/5/2016	10/4/2016	8.57143	jeb Scores 1	0	0	0	M	B6(DST em 7)-DST3A-169<24 bp del +1 ins> (CR10 DST3A REPL POS)	B6(DST em 7)-DST3A-169<24 bp del +1 ins> (CR10 DST3A REPL POS)		DST em7
522688	8/5/2016	10/4/2016	8.57143	jeb Scores 1	0	0	0	M	B6(DST em 7)-DST3A-169<24 bp del +1 ins> (CR10 DST3A REPL POS)	B6(DST em 7)-DST3A-169<24 bp del +1 ins> (CR10 DST3A REPL POS)		DST em7
522689	8/5/2016	10/4/2016	8.57143	jeb Scores 1	0	0	0	M	B6(DST em 7)-DST3A-169<24 bp del +1 ins> (CR10 DST3A REPL POS)	B6(DST em 7)-DST3A-169<24 bp del +1 ins> (CR10 DST3A REPL POS)		DST em7
522690	8/5/2016	10/4/2016	8.57143	jeb Scores 1	0	0	0	M	B6(DST em 7)-DST3A-169<24 bp del +1 ins> (CR10 DST3A REPL POS)	B6(DST em 7)-DST3A-169<24 bp del +1 ins> (CR10 DST3A REPL POS)		DST em7
522692	8/7/2016	10/4/2016	8.28571	jeb Scores 1	0	0	2	M	B6(DST em 7)-DST3A-169<24 bp del +1 ins> (CR10 DST3A REPL POS)	B6(DST em 7)-DST3A-169<24 bp del +1 ins> (CR10 DST3A REPL POS)		DST em7
522693	8/7/2016	10/4/2016	8.28571	jeb Scores 1	0	0	0	M	B6(DST em 7)-DST3A-169<24 bp del +1 ins> (CR10 DST3A REPL POS)	B6(DST em 7)-DST3A-169<24 bp del +1 ins> (CR10 DST3A REPL POS)		DST em7
521184	7/10/2016	10/4/2016	12.2857	jeb Scores 1	0	0	0	M	B6(DST em 9)-DST3A-169<43 bp del> (CR11)	B6(DST em 9)-DST3A-169<43 bp del> (CR11)		DST em9
521185	7/10/2016	10/4/2016	12.2857	jeb Scores 1	0	0	0	M	B6(DST em 9)-DST3A-169<43 bp del> (CR11)	B6(DST em 9)-DST3A-169<43 bp del> (CR11)		DST em9
521186	7/10/2016	10/4/2016	12.2857	jeb Scores 1	0	0	0	M	B6(DST em 9)-DST3A-169<43 bp del> (CR11)	B6(DST em 9)-DST3A-169<43 bp del> (CR11)		DST em9
521187	7/10/2016	10/4/2016	12.2857	jeb Scores 1	0	0	0	M	B6(DST em 9)-DST3A-169<43 bp del> (CR11)	B6(DST em 9)-DST3A-169<43 bp del> (CR11)		DST em9
522697	7/31/2016	10/4/2016	9.28571	jeb Scores 1	0	0	0	M	B6(DST em 9)-DST3A-169<43 bp del> (CR11)	B6(DST em 9)-DST3A-169<43 bp del> (CR11)		DST em9
522698	7/31/2016	10/4/2016	9.28571	jeb Scores 1	0	0	0	M	B6(DST em 9)-DST3A-169<43 bp del> (CR11)	B6(DST em 9)-DST3A-169<43 bp del> (CR11)		DST em9
522699	7/31/2016	10/4/2016	9.28571	jeb Scores 1	0	0	0	M	B6(DST em 9)-DST3A-169<43 bp del> (CR11)	B6(DST em 9)-DST3A-169<43 bp del> (CR11)		DST em9
522700	7/31/2016	10/4/2016	9.28571	jeb Scores 1	0	0	0	M	B6(DST em 9)-DST3A-169<43 bp del> (CR11)	B6(DST em 9)-DST3A-169<43 bp del> (CR11)		DST em9
522701	7/31/2016	10/4/2016	9.28571	jeb Scores 1	0	0	0	M	B6(DST em 9)-DST3A-169<43 bp del> (CR11)	B6(DST em 9)-DST3A-169<43 bp del> (CR11)		DST em9
524445	9/8/2016	10/4/2016	3.71429	jeb Scores 1	0	0	0	M	B6(DST em 9)-DST3A-169<43 bp del> (CR11)	B6(DST em 9)-DST3A-169<43 bp del> (CR11)		DST em9
524446	9/8/2016	10/4/2016	3.71429	jeb Scores 1	0	0	0	M	B6(DST em 9)-DST3A-169<43 bp del> (CR11)	B6(DST em 9)-DST3A-169<43 bp del> (CR11)		DST em9
524447	9/8/2016	10/4/2016	3.71429	jeb Scores 1	0	0	0	M	B6(DST em 9)-DST3A-169<43 bp del> (CR11)	B6(DST em 9)-DST3A-169<43 bp del> (CR11)		DST em9
524448	9/8/2016	10/4/2016	3.71429	jeb Scores 1	0	0	0	M	B6(DST em 9)-DST3A-169<43 bp del> (CR11)	B6(DST em 9)-DST3A-169<43 bp del> (CR11)		DST em9
525004	9/9/2016	10/4/2016	3.57143	jeb Scores 1	0	0	0	M	B6(DST em 9)-DST3A-169<43 bp del> (CR11)	B6(DST em 9)-DST3A-169<43 bp del> (CR11)		DST em9
525005	9/9/2016	10/4/2016	3.57143	jeb Scores 1	0	0	0	M	B6(DST em 9)-DST3A-169<43 bp del> (CR11)	B6(DST em 9)-DST3A-169<43 bp del> (CR11)		DST em9
525006	9/9/2016	10/4/2016	3.57143	jeb Scores 1	0	0	0	M	B6(DST em 9)-DST3A-169<43 bp del> (CR11)	B6(DST em 9)-DST3A-169<43 bp del> (CR11)		DST em9
525007	9/9/2016	10/4/2016	3.57143	jeb Scores 1	0	0	0	M	B6(DST em 9)-DST3A-169<43 bp del> (CR11)	B6(DST em 9)-DST3A-169<43 bp del> (CR11)		DST em9
525008	9/9/2016	10/4/2016	3.57143	jeb Scores 1	0	0	0	M	B6(DST em 9)-DST3A-169<43 bp del> (CR11)	B6(DST em 9)-DST3A-169<43 bp del> (CR11)		DST em9
522509	7/24/2016	10/4/2016	10.2857	jeb Scores 1	0	0	0	M	B6(DST em 2)-Lamc2<jeb>,DST3A-169<24 bp del> (CR15)	B6(DST em 2)-Lamc2<jeb>,DST3A-169<24 bp del> (CR15)		DST em2
522510	7/24/2016	10/4/2016	10.2857	jeb Scores 1	0	0	0	M	B6(DST em 2)-Lamc2<jeb>,DST3A-169<24 bp del> (CR15)	B6(DST em 2)-Lamc2<jeb>,DST3A-169<24 bp del> (CR15)		DST em2
522511	7/24/2016	10/4/2016	10.2857	jeb Scores 1	0	0	0	M	B6(DST em 2)-Lamc2<jeb>,DST3A-169<24 bp del> (CR15)	B6(DST em 2)-Lamc2<jeb>,DST3A-169<24 bp del> (CR15)		DST em2
522517	7/28/2016	10/4/2016	9.71429	jeb Scores 1	4	2	0	M	B6(DST em 2)-Lamc2<jeb>,DST3A-169<24 bp del> (CR15)	B6(DST em 2)-Lamc2<jeb>,DST3A-169<24 bp del> (CR15)		DST em2
522518	7/28/2016	10/4/2016	9.71429	jeb Scores 1	0	2	0	M	B6(DST em 2)-Lamc2<jeb>,DST3A-169<24 bp del> (CR15)	B6(DST em 2)-Lamc2<jeb>,DST3A-169<24 bp del> (CR15)		DST em2
522519	7/28/2016	10/4/2016	9.71429	jeb Scores 1	0	2	0	M	B6(DST em 2)-Lamc2<jeb>,DST3A-169<24 bp del> (CR15)	B6(DST em 2)-Lamc2<jeb>,DST3A-169<24 bp del> (CR15)		DST em2
522520	7/28/2016	10/4/2016	9.71429	jeb Scores 1	0	2	0	M	B6(DST em 2)-Lamc2<jeb>,DST3A-169<24 bp del> (CR15)	B6(DST em 2)-Lamc2<jeb>,DST3A-169<24 bp del> (CR15)		DST em2
522521	7/28/2016	10/4/2016	9.71429	jeb Scores 1	0	0	0	M	B6(DST em 2)-Lamc2<jeb>,DST3A-169<24 bp del> (CR15)	B6(DST em 2)-Lamc2<jeb>,DST3A-169<24 bp del> (CR15)		DST em2
524354	8/21/2016	10/4/2016	6.28571	jeb Scores 1	0	0	0	M	B6(DST em 2)-Lamc2<jeb>,DST3A-169<24 bp del> (CR15)	B6(DST em 2)-Lamc2<jeb>,DST3A-169<24 bp del> (CR15)		DST em2
524355	8/21/2016	10/4/2016	6.28571	jeb Scores 1	0	0	0	M	B6(DST em 2)-Lamc2<jeb>,DST3A-169<24 bp del> (CR15)	B6(DST em 2)-Lamc2<jeb>,DST3A-169<24 bp del> (CR15)		DST em2
524356	8/21/2016	10/4/2016	6.28571	jeb Scores 1	0	0	0	M	B6(DST em 2)-Lamc2<jeb>,DST3A-169<24 bp del> (CR15)	B6(DST em 2)-Lamc2<jeb>,DST3A-169<24 bp del> (CR15)		DST em2
524357	8/21/2016	10/4/2016	6.28571	jeb Scores 1	0	0	0	M	B6(DST em 2)-Lamc2<jeb>,DST3A-169<24 bp del> (CR15)	B6(DST em 2)-Lamc2<jeb>,DST3A-169<24 bp del> (CR15)		DST em2
523449	8/10/2016	10/4/2016	7.85714	jeb Scores 1	0	0	0	M	B6(DST em 1)-Lamc2<jeb>,DST3A<Repl> (CR16)	B6(DST em 1)-Lamc2<jeb>,DST3A<Repl> (CR16)		DST em1 jeb
523450	8/10/2016	10/4/2016	7.85714	jeb Scores 1	0	0	0	M	B6(DST em 1)-Lamc2<jeb>,DST3A<Repl> (CR16)	B6(DST em 1)-Lamc2<jeb>,DST3A<Repl> (CR16)		DST em1 jeb
523451	8/10/2016	10/4/2016	7.85714	jeb Scores 1	0	0	0	M	B6(DST em 1)-Lamc2<jeb>,DST3A<Repl> (CR16)	B6(DST em 1)-Lamc2<jeb>,DST3A<Repl> (CR16)		DST em1 jeb
523452	8/10/2016	10/4/2016	7.85714	jeb Scores 1	0	0	0	M	B6(DST em 1)-Lamc2<jeb>,DST3A<Repl> (CR16)	B6(DST em 1)-Lamc2<jeb>,DST3A<Repl> (CR16)		DST em1 jeb
523546	8/7/2016	10/4/2016	8.28571	jeb Scores 1	0	0	0	M	B6(DST em 1)-Lamc2<jeb>,DST3A<Repl> (CR16)	B6(DST em 1)-Lamc2<jeb>,DST3A<Repl> (CR16)		DST em1 jeb
523547	8/7/2016	10/4/2016	8.28571	jeb Scores 1	0	0	0	M	B6(DST em 1)-Lamc2<jeb>,DST3A<Repl> (CR16)	B6(DST em 1)-Lamc2<jeb>,DST3A<Repl> (CR16)		DST em1 jeb
523548	8/7/2016	10/4/2016	8.28571	jeb Scores 1	0	0	0	M	B6(DST em 1)-Lamc2<jeb>,DST3A<Repl> (CR16)	B6(DST em 1)-Lamc2<jeb>,DST3A<Repl> (CR16)		DST em1 jeb
523926	8/15/2016	10/4/2016	7.14286	jeb Scores 1	0	0	0	M	B6(DST em 1)-Lamc2<jeb>,DST3A<Repl> (CR16)	B6(DST em 1)-Lamc2<jeb>,DST3A<Repl> (CR16)		DST em1 jeb
523927	8/15/2016	10/4/2016	7.14286	jeb Scores 1	0	0	0	M	B6(DST em 1)-Lamc2<jeb>,DST3A<Repl> (CR16)	B6(DST em 1)-Lamc2<jeb>,DST3A<Repl> (CR16)		DST em1 jeb
523928	8/15/2016	10/4/2016	7.14286	jeb Scores 1	0	0	0	M	B6(DST em 1)-Lamc2<jeb>,DST3A<Repl> (CR16)	B6(DST em 1)-Lamc2<jeb>,DST3A<Repl> (CR16)		DST em1 jeb
521405	7/15/2016	10/4/2016	11.5714	jeb Scores 1	0	0	5	M	B6(DST em13)-Dst1751<1016 bp del> (CR18)	B6(DST em13)-Dst1751<1016 bp del> (CR18)		DST em13
521406	7/15/2016	10/4/2016	11.5714	jeb Scores 1	0	0	5	M	B6(DST em13)-Dst1751<1016 bp del> (CR18)	B6(DST em13)-Dst1751<1016 bp del> (CR18)		DST em13
521407	7/15/2016	10/4/2016	11.5714	jeb Scores 1	0	0	5	M	B6(DST em13)-Dst1751<1016 bp del> (CR18)	B6(DST em13)-Dst1751<1016 bp del> (CR18)		DST em13
521408	7/15/2016	10/4/2016	11.5714	jeb Scores 1	0	0	5	M	B6(DST em13)-Dst1751<1016 bp del> (CR18)	B6(DST em13)-Dst1751<1016 bp del> (CR18)		DST em13
521409	7/15/2016	10/4/2016	11.5714	jeb Scores 1	0	0	0	M	B6(DST em13)-Dst1751<1016 bp del> (CR18)	B6(DST em13)-Dst1751<1016 bp del> (CR18)		DST em13
522207	7/26/2016	10/4/2016	10	jeb Scores 1	0	0	0	M	B6(DST em13)-Dst1751<1016 bp del> (CR18)	B6(DST em13)-Dst1751<1016 bp del> (CR18)		DST em13
522208	7/26/2016	10/4/2016	10	jeb Scores 1	0	0	0	M	B6(DST em13)-Dst1751<1016 bp del> (CR18)	B6(DST em13)-Dst1751<1016 bp del> (CR18)		DST em13
522209	7/26/2016	10/4/2016	10	jeb Scores 1	0	0	0	M	B6(DST em13)-Dst1751<1016 bp del> (CR18)	B6(DST em13)-Dst1751<1016 bp del> (CR18)		DST em13
523766	8/28/2016	10/4/2016	5.28571	jeb Scores 1	0	0	0	M	B6(DST em13)-Dst1751<1016 bp del> (CR18)	B6(DST em13)-Dst1751<1016 bp del> (CR18)		DST em13
523767	8/28/2016	10/4/2016	5.28571	jeb Scores 1	0	0	0	M	B6(DST em13)-Dst1751<1016 bp del> (CR18)	B6(DST em13)-Dst1751<1016 bp del> (CR18)		DST em13
523768	8/28/2016	10/4/2016	5.28571	jeb Scores 1	0	0	0	M	B6(DST em13)-Dst1751<1016 bp del> (CR18)	B6(DST em13)-Dst1751<1016 bp del> (CR18)		DST em13
523769	8/28/2016	10/4/2016	5.28571	jeb Scores 1	0	0	0	M	B6(DST em13)-Dst1751<1016 bp del> (CR18)	B6(DST em13)-Dst1751<1016 bp del> (CR18)		DST em13
524594	8/29/2016	10/4/2016	5.14286	jeb Scores 1	0	0	0	M	B6(DST em13)-Dst1751<1016 bp del> (CR18)	B6(DST em13)-Dst1751<1016 bp del> (CR18)		DST em13
524595	8/29/2016	10/4/2016	5.14286	jeb Scores 1	0	0	0	M	B6(DST em13)-Dst1751<1016 bp del> (CR18)	B6(DST em13)-Dst1751<1016 bp del> (CR18)		DST em13
524596	8/29/2016	10/4/2016	5.14286	jeb Scores 1	0	0	0	M	B6(DST em13)-Dst1751<1016 bp del> (CR18)	B6(DST em13)-Dst1751<1016 bp del> (CR18)		DST em13
524980	9/2/2016	10/4/2016	4.57143	jeb Scores 1	0	0	0	M	B6(DST em13)-Dst1751<1016 bp del> (CR18)	B6(DST em13)-Dst1751<1016 bp del> (CR18)		DST em13
524981	9/2/2016	10/4/2016	4.57143	jeb Scores 1	0	0	0	M	B6(DST em13)-Dst1751<1016 bp del> (CR18)	B6(DST em13)-Dst1751<1016 bp del> (CR18)		DST em13
523492	8/9/2016	10/4/2016	8	jeb Scores 1	0	0	0	M	B6(DST em 8)-Lamc2<jeb>,DST3A-169<26 bp del +1 ins> (CR20b)	B6(DST em 8)-Lamc2<jeb>,DST3A-169<26 bp del +1 ins> (CR20b)		DST em8 jeb
523493	8/9/2016	10/4/2016	8	jeb Scores 1	0	0	0	M	B6(DST em 8)-Lamc2<jeb>,DST3A-169<26 bp del +1 ins> (CR20b)	B6(DST em 8)-Lamc2<jeb>,DST3A-169<26 bp del +1 ins> (CR20b)		DST em8 jeb
523494	8/9/2016	10/4/2016	8	jeb Scores 1	0	0	0	M	B6(DST em 8)-Lamc2<jeb>,DST3A-169<26 bp del +1 ins> (CR20b)	B6(DST em 8)-Lamc2<jeb>,DST3A-169<26 bp del +1 ins> (CR20b)		DST em8 jeb
521246	7/5/2016	10/4/2016	13	jeb Scores 1	0	0	0	M	B6(DST em 5)-DST3A-169<60 bp del> (CR21)	B6(DST em 5)-DST3A-169<60 bp del> (CR21)		DST em5
521247	7/5/2016	10/4/2016	13	jeb Scores 1	0	0	0	M	B6(DST em 5)-DST3A-169<60 bp del> (CR21)	B6(DST em 5)-DST3A-169<60 bp del> (CR21)		DST em5
521248	7/5/2016	10/4/2016	13	jeb Scores 1	0	0	0	M	B6(DST em 5)-DST3A-169<60 bp del> (CR21)	B6(DST em 5)-DST3A-169<60 bp del> (CR21)		DST em5
521421	7/10/2016	10/4/2016	12.2857	jeb Scores 1	0	0	0	M	B6(DST em 5)-DST3A-169<60 bp del> (CR21)	B6(DST em 5)-DST3A-169<60 bp del> (CR21)		DST em5
521422	7/10/2016	10/4/2016	12.2857	jeb Scores 1	0	0	0	M	B6(DST em 5)-DST3A-169<60 bp del> (CR21)	B6(DST em 5)-DST3A-169<60 bp del> (CR21)		DST em5
523087	8/18/2016	10/4/2016	6.71429	jeb Scores 1	0	0	0	M	B6(DST em 5)-DST3A-169<60 bp del> (CR21)	B6(DST em 5)-DST3A-169<60 bp del> (CR21)		DST em5
523088	8/18/2016	10/4/2016	6.71429	jeb Scores 1	0	0	0	M	B6(DST em 5)-DST3A-169<60 bp del> (CR21)	B6(DST em 5)-DST3A-169<60 bp del> (CR21)		DST em5
523089	8/18/2016	10/4/2016	6.71429	jeb Scores 1	0	0	0	M	B6(DST em 5)-DST3A-169<60 bp del> (CR21)	B6(DST em 5)-DST3A-169<60 bp del> (CR21)		DST em5
525020	9/7/2016	10/4/2016	3.85714	jeb Scores 1	0	0	0	M	B6(DST em 5)-DST3A-169<60 bp del> (CR21)	B6(DST em 5)-DST3A-169<60 bp del> (CR21)		DST em5
525021	9/7/2016	10/4/2016	3.85714	jeb Scores 1	0	0	0	M	B6(DST em 5)-DST3A-169<60 bp del> (CR21)	B6(DST em 5)-DST3A-169<60 bp del> (CR21)		DST em5
525022	9/7/2016	10/4/2016	3.85714	jeb Scores 1	0	0	0	M	B6(DST em 5)-DST3A-169<60 bp del> (CR21)	B6(DST em 5)-DST3A-169<60 bp del> (CR21)		DST em5
524786	9/2/2016	10/4/2016	4.57143	jeb Scores 1	0	0	0	M	B6(DST em 5)-Lamc2<jeb>,DST3A-169<60 bp del> (CR21)	B6(DST em 5)-Lamc2<jeb>,DST3A-169<60 bp del> (CR21)		DST em5 jeb
524787	9/2/2016	10/4/2016	4.57143	jeb Scores 1	0	0	0	M	B6(DST em 5)-Lamc2<jeb>,DST3A-169<60 bp del> (CR21)	B6(DST em 5)-Lamc2<jeb>,DST3A-169<60 bp del> (CR21)		DST em5 jeb
524788	9/2/2016	10/4/2016	4.57143	jeb Scores 1	0	0	0	M	B6(DST em 5)-Lamc2<jeb>,DST3A-169<60 bp del> (CR21)	B6(DST em 5)-Lamc2<jeb>,DST3A-169<60 bp del> (CR21)		DST em5 jeb
524789	9/2/2016	10/4/2016	4.57143	jeb Scores 1	0	0	0	M	B6(DST em 5)-Lamc2<jeb>,DST3A-169<60 bp del> (CR21)	B6(DST em 5)-Lamc2<jeb>,DST3A-169<60 bp del> (CR21)		DST em5 jeb
524790	9/2/2016	10/4/2016	4.57143	jeb Scores 1	0	0	0	M	B6(DST em 5)-Lamc2<jeb>,DST3A-169<60 bp del> (CR21)	B6(DST em 5)-Lamc2<jeb>,DST3A-169<60 bp del> (CR21)		DST em5 jeb
525784	9/11/2016	10/4/2016	3.28571	jeb Scores 1	0	0	0	M	B6(DST em 5)-Lamc2<jeb>,DST3A-169<60 bp del> (CR21)	B6(DST em 5)-Lamc2<jeb>,DST3A-169<60 bp del> (CR21)		DST em5 jeb
525785	9/11/2016	10/4/2016	3.28571	jeb Scores 1	0	0	0	M	B6(DST em 5)-Lamc2<jeb>,DST3A-169<60 bp del> (CR21)	B6(DST em 5)-Lamc2<jeb>,DST3A-169<60 bp del> (CR21)		DST em5 jeb
520087	6/20/2016	10/4/2016	15.1429	jeb Scores 1	0	0	0	M	B6(DST em15)-DST3B-96<14 bp del> (CR27)	B6(DST em15)-DST3B-96<14 bp del> (CR27)		DST em15
520088	6/20/2016	10/4/2016	15.1429	jeb Scores 1	0	0	0	M	B6(DST em15)-DST3B-96<14 bp del> (CR27)	B6(DST em15)-DST3B-96<14 bp del> (CR27)		DST em15
520089	6/20/2016	10/4/2016	15.1429	jeb Scores 1	0	0	0	M	B6(DST em15)-DST3B-96<14 bp del> (CR27)	B6(DST em15)-DST3B-96<14 bp del> (CR27)		DST em15
520090	6/20/2016	10/4/2016	15.1429	jeb Scores 1	0	0	0	M	B6(DST em15)-DST3B-96<14 bp del> (CR27)	B6(DST em15)-DST3B-96<14 bp del> (CR27)		DST em15
520091	6/20/2016	10/4/2016	15.1429	jeb Scores 1	0	0	0	M	B6(DST em15)-DST3B-96<14 bp del> (CR27)	B6(DST em15)-DST3B-96<14 bp del> (CR27)		DST em15
520092	6/20/2016	10/4/2016	15.1429	jeb Scores 1	0	0	0	M	B6(DST em15)-DST3B-96<14 bp del> (CR27)	B6(DST em15)-DST3B-96<14 bp del> (CR27)		DST em15
521214	7/8/2016	10/4/2016	12.5714	jeb Scores 1	0	0	0	M	B6(DST em15)-DST3B-96<14 bp del> (CR27)	B6(DST em15)-DST3B-96<14 bp del> (CR27)		DST em15
521215	7/8/2016	10/4/2016	12.5714	jeb Scores 1	0	0	0	M	B6(DST em15)-DST3B-96<14 bp del> (CR27)	B6(DST em15)-DST3B-96<14 bp del> (CR27)		DST em15
521216	7/8/2016	10/4/2016	12.5714	jeb Scores 1	0	0	0	M	B6(DST em15)-DST3B-96<14 bp del> (CR27)	B6(DST em15)-DST3B-96<14 bp del> (CR27)		DST em15
521217	7/8/2016	10/4/2016	12.5714	jeb Scores 1	0	0	0	M	B6(DST em15)-DST3B-96<14 bp del> (CR27)	B6(DST em15)-DST3B-96<14 bp del> (CR27)		DST em15
521218	7/8/2016	10/4/2016	12.5714	jeb Scores 1	0	0	0	M	B6(DST em15)-DST3B-96<14 bp del> (CR27)	B6(DST em15)-DST3B-96<14 bp del> (CR27)		DST em15
524022	9/4/2016	10/4/2016	4.28571	jeb Scores 1	0	0	0	M	B6(DST em15)-DST3B-96<14 bp del> (CR27)	B6(DST em15)-DST3B-96<14 bp del> (CR27)		DST em15
524023	9/4/2016	10/4/2016	4.28571	jeb Scores 1	0	0	0	M	B6(DST em15)-DST3B-96<14 bp del> (CR27)	B6(DST em15)-DST3B-96<14 bp del> (CR27)		DST em15
524024	9/4/2016	10/4/2016	4.28571	jeb Scores 1	0	0	0	M	B6(DST em15)-DST3B-96<14 bp del> (CR27)	B6(DST em15)-DST3B-96<14 bp del> (CR27)		DST em15
524025	9/4/2016	10/4/2016	4.28571	jeb Scores 1	0	0	0	M	B6(DST em15)-DST3B-96<14 bp del> (CR27)	B6(DST em15)-DST3B-96<14 bp del> (CR27)		DST em15
521228	7/7/2016	10/4/2016	12.7143	jeb Scores 1	0	0	0	M	B6(DST em16)-DST3B-96<17 bp del> (CR29)	B6(DST em16)-DST3B-96<17 bp del> (CR29)		DST em16
521229	7/7/2016	10/4/2016	12.7143	jeb Scores 1	0	0	0	M	B6(DST em16)-DST3B-96<17 bp del> (CR29)	B6(DST em16)-DST3B-96<17 bp del> (CR29)		DST em16
521230	7/7/2016	10/4/2016	12.7143	jeb Scores 1	0	0	0	M	B6(DST em16)-DST3B-96<17 bp del> (CR29)	B6(DST em16)-DST3B-96<17 bp del> (CR29)		DST em16
524618	9/1/2016	10/4/2016	4.71429	jeb Scores 1	0	0	0	M	B6(DST em16)-DST3B-96<17 bp del> (CR29)	B6(DST em16)-DST3B-96<17 bp del> (CR29)		DST em16
524619	9/1/2016	10/4/2016	4.71429	jeb Scores 1	0	0	0	M	B6(DST em16)-DST3B-96<17 bp del> (CR29)	B6(DST em16)-DST3B-96<17 bp del> (CR29)		DST em16
521197	7/8/2016	10/4/2016	12.5714	jeb Scores 1	0	0	3	M	B6(DST em14)-DST3B-96 <7 bp del> (CR34)	B6(DST em14)-DST3B-96 <7 bp del> (CR34)		DST em14
521198	7/8/2016	10/4/2016	12.5714	jeb Scores 1	0	0	2	M	B6(DST em14)-DST3B-96 <7 bp del> (CR34)	B6(DST em14)-DST3B-96 <7 bp del> (CR34)		DST em14
521199	7/8/2016	10/4/2016	12.5714	jeb Scores 1	0	0	0	M	B6(DST em14)-DST3B-96 <7 bp del> (CR34)	B6(DST em14)-DST3B-96 <7 bp del> (CR34)		DST em14
521201	7/7/2016	10/4/2016	12.7143	jeb Scores 1	0	0	4	M	B6(DST em14)-DST3B-96 <7 bp del> (CR34)	B6(DST em14)-DST3B-96 <7 bp del> (CR34)		DST em14
521202	7/7/2016	10/4/2016	12.7143	jeb Scores 1	0	0	4	M	B6(DST em14)-DST3B-96 <7 bp del> (CR34)	B6(DST em14)-DST3B-96 <7 bp del> (CR34)		DST em14
521203	7/7/2016	10/4/2016	12.7143	jeb Scores 1	0	0	4	M	B6(DST em14)-DST3B-96 <7 bp del> (CR34)	B6(DST em14)-DST3B-96 <7 bp del> (CR34)		DST em14
521204	7/7/2016	10/4/2016	12.7143	jeb Scores 1	0	0	0	M	B6(DST em14)-DST3B-96 <7 bp del> (CR34)	B6(DST em14)-DST3B-96 <7 bp del> (CR34)		DST em14
521427	7/13/2016	10/4/2016	11.8571	jeb Scores 1	0	0	0	M	B6(DST em14)-DST3B-96 <7 bp del> (CR34)	B6(DST em14)-DST3B-96 <7 bp del> (CR34)		DST em14
521428	7/13/2016	10/4/2016	11.8571	jeb Scores 1	0	0	0	M	B6(DST em14)-DST3B-96 <7 bp del> (CR34)	B6(DST em14)-DST3B-96 <7 bp del> (CR34)		DST em14
521429	7/13/2016	10/4/2016	11.8571	jeb Scores 1	0	0	0	M	B6(DST em14)-DST3B-96 <7 bp del> (CR34)	B6(DST em14)-DST3B-96 <7 bp del> (CR34)		DST em14
521430	7/13/2016	10/4/2016	11.8571	jeb Scores 1	0	0	0	M	B6(DST em14)-DST3B-96 <7 bp del> (CR34)	B6(DST em14)-DST3B-96 <7 bp del> (CR34)		DST em14
522715	8/1/2016	10/4/2016	9.14286	jeb Scores 1	0	0	0	M	B6(DST em14)-DST3B-96 <7 bp del> (CR34)	B6(DST em14)-DST3B-96 <7 bp del> (CR34)		DST em14
522716	8/1/2016	10/4/2016	9.14286	jeb Scores 1	0	0	0	M	B6(DST em14)-DST3B-96 <7 bp del> (CR34)	B6(DST em14)-DST3B-96 <7 bp del> (CR34)		DST em14
522717	8/1/2016	10/4/2016	9.14286	jeb Scores 1	0	0	0	M	B6(DST em14)-DST3B-96 <7 bp del> (CR34)	B6(DST em14)-DST3B-96 <7 bp del> (CR34)		DST em14
522718	8/1/2016	10/4/2016	9.14286	jeb Scores 1	0	0	0	M	B6(DST em14)-DST3B-96 <7 bp del> (CR34)	B6(DST em14)-DST3B-96 <7 bp del> (CR34)		DST em14
522719	8/1/2016	10/4/2016	9.14286	jeb Scores 1	0	0	0	M	B6(DST em14)-DST3B-96 <7 bp del> (CR34)	B6(DST em14)-DST3B-96 <7 bp del> (CR34)		DST em14
523093	8/19/2016	10/4/2016	6.57143	jeb Scores 1	0	0	0	M	B6(DST em14)-DST3B-96 <7 bp del> (CR34)	B6(DST em14)-DST3B-96 <7 bp del> (CR34)		DST em14
524157	8/23/2016	10/4/2016	6	jeb Scores 1	0	0	0	M	B6(DST em14)-DST3B-96 <7 bp del> (CR34)	B6(DST em14)-DST3B-96 <7 bp del> (CR34)		DST em14
524158	8/23/2016	10/4/2016	6	jeb Scores 1	0	0	0	M	B6(DST em14)-DST3B-96 <7 bp del> (CR34)	B6(DST em14)-DST3B-96 <7 bp del> (CR34)		DST em14
524625	8/30/2016	10/4/2016	5	jeb Scores 1	0	0	0	M	B6(DST em14)-DST3B-96 <7 bp del> (CR34)	B6(DST em14)-DST3B-96 <7 bp del> (CR34)		DST em14
524626	8/30/2016	10/4/2016	5	jeb Scores 1	0	0	0	M	B6(DST em14)-DST3B-96 <7 bp del> (CR34)	B6(DST em14)-DST3B-96 <7 bp del> (CR34)		DST em14
524627	8/30/2016	10/4/2016	5	jeb Scores 1	0	0	0	M	B6(DST em14)-DST3B-96 <7 bp del> (CR34)	B6(DST em14)-DST3B-96 <7 bp del> (CR34)		DST em14
524628	8/30/2016	10/4/2016	5	jeb Scores 1	0	0	0	M	B6(DST em14)-DST3B-96 <7 bp del> (CR34)	B6(DST em14)-DST3B-96 <7 bp del> (CR34)		DST em14
524629	8/30/2016	10/4/2016	5	jeb Scores 1	0	0	0	M	B6(DST em14)-DST3B-96 <7 bp del> (CR34)	B6(DST em14)-DST3B-96 <7 bp del> (CR34)		DST em14
524630	8/30/2016	10/4/2016	5	jeb Scores 1	0	0	0	M	B6(DST em14)-DST3B-96 <7 bp del> (CR34)	B6(DST em14)-DST3B-96 <7 bp del> (CR34)		DST em14
525806	9/10/2016	10/4/2016	3.42857	jeb Scores 1	0	0	0	M	B6(DST em14)-Lamc2<jeb>,DST3B-96<7 bp del> (CR34)	B6(DST em14)-Lamc2<jeb>,DST3B-96<7 bp del> (CR34)		DST em14 jeb
525807	9/10/2016	10/4/2016	3.42857	jeb Scores 1	0	0	0	M	B6(DST em14)-Lamc2<jeb>,DST3B-96<7 bp del> (CR34)	B6(DST em14)-Lamc2<jeb>,DST3B-96<7 bp del> (CR34)		DST em14 jeb
521173	7/10/2016	10/11/2016	13.2857	jeb Scores 1	0	0	0	M	B6(DST em 4)-DST3A-169<51 bp del> (CR03)	B6(DST em 4)-DST3A-169<51 bp del> (CR03)		DST em4
521174	7/10/2016	10/11/2016	13.2857	jeb Scores 1	0	0	0	M	B6(DST em 4)-DST3A-169<51 bp del> (CR03)	B6(DST em 4)-DST3A-169<51 bp del> (CR03)		DST em4
521175	7/10/2016	10/11/2016	13.2857	jeb Scores 1	0	0	0	M	B6(DST em 4)-DST3A-169<51 bp del> (CR03)	B6(DST em 4)-DST3A-169<51 bp del> (CR03)		DST em4
523081	8/18/2016	10/11/2016	7.71429	jeb Scores 1	0	0	0	M	B6(DST em 4)-DST3A-169<51 bp del> (CR03)	B6(DST em 4)-DST3A-169<51 bp del> (CR03)		DST em4
523082	8/18/2016	10/11/2016	7.71429	jeb Scores 1	0	0	0	M	B6(DST em 4)-DST3A-169<51 bp del> (CR03)	B6(DST em 4)-DST3A-169<51 bp del> (CR03)		DST em4
523083	8/18/2016	10/11/2016	7.71429	jeb Scores 1	0	0	0	M	B6(DST em 4)-DST3A-169<51 bp del> (CR03)	B6(DST em 4)-DST3A-169<51 bp del> (CR03)		DST em4
523084	8/18/2016	10/11/2016	7.71429	jeb Scores 1	0	0	0	M	B6(DST em 4)-DST3A-169<51 bp del> (CR03)	B6(DST em 4)-DST3A-169<51 bp del> (CR03)		DST em4
523650	8/18/2016	10/11/2016	7.71429	jeb Scores 1	0	0	0	M	B6(DST em 4)-DST3A-169<51 bp del> (CR03)	B6(DST em 4)-DST3A-169<51 bp del> (CR03)		DST em4
523651	8/18/2016	10/11/2016	7.71429	jeb Scores 1	0	0	0	M	B6(DST em 4)-DST3A-169<51 bp del> (CR03)	B6(DST em 4)-DST3A-169<51 bp del> (CR03)		DST em4
523652	8/18/2016	10/11/2016	7.71429	jeb Scores 1	0	0	0	M	B6(DST em 4)-DST3A-169<51 bp del> (CR03)	B6(DST em 4)-DST3A-169<51 bp del> (CR03)		DST em4
524998	9/9/2016	10/11/2016	4.57143	jeb Scores 1	0	0	0	M	B6(DST em 4)-DST3A-169<51 bp del> (CR03)	B6(DST em 4)-DST3A-169<51 bp del> (CR03)		DST em4
524999	9/9/2016	10/11/2016	4.57143	jeb Scores 1	0	0	0	M	B6(DST em 4)-DST3A-169<51 bp del> (CR03)	B6(DST em 4)-DST3A-169<51 bp del> (CR03)		DST em4
525000	9/9/2016	10/11/2016	4.57143	jeb Scores 1	0	0	0	M	B6(DST em 4)-DST3A-169<51 bp del> (CR03)	B6(DST em 4)-DST3A-169<51 bp del> (CR03)		DST em4
525001	9/9/2016	10/11/2016	4.57143	jeb Scores 1	0	0	0	M	B6(DST em 4)-DST3A-169<51 bp del> (CR03)	B6(DST em 4)-DST3A-169<51 bp del> (CR03)		DST em4
522217	7/25/2016	10/11/2016	11.1429	jeb Scores 1	0	0	2	M	B6(DST em 7)-DST3A-169<24 bp del +1 ins> (CR10 DST3A REPL POS)	B6(DST em 7)-DST3A-169<24 bp del +1 ins> (CR10 DST3A REPL POS)		DST em7
522218	7/25/2016	10/11/2016	11.1429	jeb Scores 1	0	0	0	M	B6(DST em 7)-DST3A-169<24 bp del +1 ins> (CR10 DST3A REPL POS)	B6(DST em 7)-DST3A-169<24 bp del +1 ins> (CR10 DST3A REPL POS)		DST em7
522219	7/25/2016	10/11/2016	11.1429	jeb Scores 1	0	0	0	M	B6(DST em 7)-DST3A-169<24 bp del +1 ins> (CR10 DST3A REPL POS)	B6(DST em 7)-DST3A-169<24 bp del +1 ins> (CR10 DST3A REPL POS)		DST em7
522686	8/5/2016	10/11/2016	9.57143	jeb Scores 1	0	0	3	M	B6(DST em 7)-DST3A-169<24 bp del +1 ins> (CR10 DST3A REPL POS)	B6(DST em 7)-DST3A-169<24 bp del +1 ins> (CR10 DST3A REPL POS)		DST em7
522687	8/5/2016	10/11/2016	9.57143	jeb Scores 1	0	0	0	M	B6(DST em 7)-DST3A-169<24 bp del +1 ins> (CR10 DST3A REPL POS)	B6(DST em 7)-DST3A-169<24 bp del +1 ins> (CR10 DST3A REPL POS)		DST em7
522688	8/5/2016	10/11/2016	9.57143	jeb Scores 1	0	0	0	M	B6(DST em 7)-DST3A-169<24 bp del +1 ins> (CR10 DST3A REPL POS)	B6(DST em 7)-DST3A-169<24 bp del +1 ins> (CR10 DST3A REPL POS)		DST em7
522689	8/5/2016	10/11/2016	9.57143	jeb Scores 1	0	0	0	M	B6(DST em 7)-DST3A-169<24 bp del +1 ins> (CR10 DST3A REPL POS)	B6(DST em 7)-DST3A-169<24 bp del +1 ins> (CR10 DST3A REPL POS)		DST em7
522690	8/5/2016	10/11/2016	9.57143	jeb Scores 1	0	0	0	M	B6(DST em 7)-DST3A-169<24 bp del +1 ins> (CR10 DST3A REPL POS)	B6(DST em 7)-DST3A-169<24 bp del +1 ins> (CR10 DST3A REPL POS)		DST em7
522692	8/7/2016	10/11/2016	9.28571	jeb Scores 1	0	0	5	M	B6(DST em 7)-DST3A-169<24 bp del +1 ins> (CR10 DST3A REPL POS)	B6(DST em 7)-DST3A-169<24 bp del +1 ins> (CR10 DST3A REPL POS)		DST em7
522693	8/7/2016	10/11/2016	9.28571	jeb Scores 1	0	0	0	M	B6(DST em 7)-DST3A-169<24 bp del +1 ins> (CR10 DST3A REPL POS)	B6(DST em 7)-DST3A-169<24 bp del +1 ins> (CR10 DST3A REPL POS)		DST em7
521184	7/10/2016	10/11/2016	13.2857	jeb Scores 1	0	0	0	M	B6(DST em 9)-DST3A-169<43 bp del> (CR11)	B6(DST em 9)-DST3A-169<43 bp del> (CR11)		DST em9
521185	7/10/2016	10/11/2016	13.2857	jeb Scores 1	0	0	0	M	B6(DST em 9)-DST3A-169<43 bp del> (CR11)	B6(DST em 9)-DST3A-169<43 bp del> (CR11)		DST em9
521186	7/10/2016	10/11/2016	13.2857	jeb Scores 1	0	0	0	M	B6(DST em 9)-DST3A-169<43 bp del> (CR11)	B6(DST em 9)-DST3A-169<43 bp del> (CR11)		DST em9
521187	7/10/2016	10/11/2016	13.2857	jeb Scores 1	0	0	0	M	B6(DST em 9)-DST3A-169<43 bp del> (CR11)	B6(DST em 9)-DST3A-169<43 bp del> (CR11)		DST em9
522697	7/31/2016	10/11/2016	10.2857	jeb Scores 1	0	0	0	M	B6(DST em 9)-DST3A-169<43 bp del> (CR11)	B6(DST em 9)-DST3A-169<43 bp del> (CR11)		DST em9
522698	7/31/2016	10/11/2016	10.2857	jeb Scores 1	0	0	0	M	B6(DST em 9)-DST3A-169<43 bp del> (CR11)	B6(DST em 9)-DST3A-169<43 bp del> (CR11)		DST em9
522699	7/31/2016	10/11/2016	10.2857	jeb Scores 1	0	0	0	M	B6(DST em 9)-DST3A-169<43 bp del> (CR11)	B6(DST em 9)-DST3A-169<43 bp del> (CR11)		DST em9
522700	7/31/2016	10/11/2016	10.2857	jeb Scores 1	0	0	0	M	B6(DST em 9)-DST3A-169<43 bp del> (CR11)	B6(DST em 9)-DST3A-169<43 bp del> (CR11)		DST em9
522701	7/31/2016	10/11/2016	10.2857	jeb Scores 1	0	0	0	M	B6(DST em 9)-DST3A-169<43 bp del> (CR11)	B6(DST em 9)-DST3A-169<43 bp del> (CR11)		DST em9
524445	9/8/2016	10/11/2016	4.71429	jeb Scores 1	0	0	0	M	B6(DST em 9)-DST3A-169<43 bp del> (CR11)	B6(DST em 9)-DST3A-169<43 bp del> (CR11)		DST em9
524446	9/8/2016	10/11/2016	4.71429	jeb Scores 1	0	0	0	M	B6(DST em 9)-DST3A-169<43 bp del> (CR11)	B6(DST em 9)-DST3A-169<43 bp del> (CR11)		DST em9
524447	9/8/2016	10/11/2016	4.71429	jeb Scores 1	0	0	0	M	B6(DST em 9)-DST3A-169<43 bp del> (CR11)	B6(DST em 9)-DST3A-169<43 bp del> (CR11)		DST em9
524448	9/8/2016	10/11/2016	4.71429	jeb Scores 1	0	0	0	M	B6(DST em 9)-DST3A-169<43 bp del> (CR11)	B6(DST em 9)-DST3A-169<43 bp del> (CR11)		DST em9
525004	9/9/2016	10/11/2016	4.57143	jeb Scores 1	0	0	0	M	B6(DST em 9)-DST3A-169<43 bp del> (CR11)	B6(DST em 9)-DST3A-169<43 bp del> (CR11)		DST em9
525005	9/9/2016	10/11/2016	4.57143	jeb Scores 1	0	0	0	M	B6(DST em 9)-DST3A-169<43 bp del> (CR11)	B6(DST em 9)-DST3A-169<43 bp del> (CR11)		DST em9
525006	9/9/2016	10/11/2016	4.57143	jeb Scores 1	0	0	0	M	B6(DST em 9)-DST3A-169<43 bp del> (CR11)	B6(DST em 9)-DST3A-169<43 bp del> (CR11)		DST em9
525007	9/9/2016	10/11/2016	4.57143	jeb Scores 1	0	0	0	M	B6(DST em 9)-DST3A-169<43 bp del> (CR11)	B6(DST em 9)-DST3A-169<43 bp del> (CR11)		DST em9
525008	9/9/2016	10/11/2016	4.57143	jeb Scores 1	0	0	0	M	B6(DST em 9)-DST3A-169<43 bp del> (CR11)	B6(DST em 9)-DST3A-169<43 bp del> (CR11)		DST em9
524354	8/21/2016	10/11/2016	7.28571	jeb Scores 1	0	0	0	M	B6(DST em 2)-Lamc2<jeb>,DST3A-169<24 bp del> (CR15)	B6(DST em 2)-Lamc2<jeb>,DST3A-169<24 bp del> (CR15)		DST em2
524355	8/21/2016	10/11/2016	7.28571	jeb Scores 1	0	0	0	M	B6(DST em 2)-Lamc2<jeb>,DST3A-169<24 bp del> (CR15)	B6(DST em 2)-Lamc2<jeb>,DST3A-169<24 bp del> (CR15)		DST em2
524356	8/21/2016	10/11/2016	7.28571	jeb Scores 1	0	0	0	M	B6(DST em 2)-Lamc2<jeb>,DST3A-169<24 bp del> (CR15)	B6(DST em 2)-Lamc2<jeb>,DST3A-169<24 bp del> (CR15)		DST em2
524357	8/21/2016	10/11/2016	7.28571	jeb Scores 1	0	0	0	M	B6(DST em 2)-Lamc2<jeb>,DST3A-169<24 bp del> (CR15)	B6(DST em 2)-Lamc2<jeb>,DST3A-169<24 bp del> (CR15)		DST em2
523449	8/10/2016	10/11/2016	8.85714	jeb Scores 1	0	0	0	M	B6(DST em 1)-Lamc2<jeb>,DST3A<Repl> (CR16)	B6(DST em 1)-Lamc2<jeb>,DST3A<Repl> (CR16)		DST em1 jeb
523450	8/10/2016	10/11/2016	8.85714	jeb Scores 1	0	0	0	M	B6(DST em 1)-Lamc2<jeb>,DST3A<Repl> (CR16)	B6(DST em 1)-Lamc2<jeb>,DST3A<Repl> (CR16)		DST em1 jeb
523451	8/10/2016	10/11/2016	8.85714	jeb Scores 1	0	0	0	M	B6(DST em 1)-Lamc2<jeb>,DST3A<Repl> (CR16)	B6(DST em 1)-Lamc2<jeb>,DST3A<Repl> (CR16)		DST em1 jeb
523452	8/10/2016	10/11/2016	8.85714	jeb Scores 1	0	0	0	M	B6(DST em 1)-Lamc2<jeb>,DST3A<Repl> (CR16)	B6(DST em 1)-Lamc2<jeb>,DST3A<Repl> (CR16)		DST em1 jeb
523546	8/7/2016	10/11/2016	9.28571	jeb Scores 1	0	0	0	M	B6(DST em 1)-Lamc2<jeb>,DST3A<Repl> (CR16)	B6(DST em 1)-Lamc2<jeb>,DST3A<Repl> (CR16)		DST em1 jeb
523547	8/7/2016	10/11/2016	9.28571	jeb Scores 1	0	0	0	M	B6(DST em 1)-Lamc2<jeb>,DST3A<Repl> (CR16)	B6(DST em 1)-Lamc2<jeb>,DST3A<Repl> (CR16)		DST em1 jeb
523548	8/7/2016	10/11/2016	9.28571	jeb Scores 1	0	0	0	M	B6(DST em 1)-Lamc2<jeb>,DST3A<Repl> (CR16)	B6(DST em 1)-Lamc2<jeb>,DST3A<Repl> (CR16)		DST em1 jeb
523926	8/15/2016	10/11/2016	8.14286	jeb Scores 1	0	0	0	M	B6(DST em 1)-Lamc2<jeb>,DST3A<Repl> (CR16)	B6(DST em 1)-Lamc2<jeb>,DST3A<Repl> (CR16)		DST em1 jeb
523927	8/15/2016	10/11/2016	8.14286	jeb Scores 1	0	0	0	M	B6(DST em 1)-Lamc2<jeb>,DST3A<Repl> (CR16)	B6(DST em 1)-Lamc2<jeb>,DST3A<Repl> (CR16)		DST em1 jeb
523928	8/15/2016	10/11/2016	8.14286	jeb Scores 1	0	0	0	M	B6(DST em 1)-Lamc2<jeb>,DST3A<Repl> (CR16)	B6(DST em 1)-Lamc2<jeb>,DST3A<Repl> (CR16)		DST em1 jeb
521405	7/15/2016	10/11/2016	12.5714	jeb Scores 1	0	0	2	M	B6(DST em13)-Dst1751<1016 bp del> (CR18)	B6(DST em13)-Dst1751<1016 bp del> (CR18)		DST em13
521406	7/15/2016	10/11/2016	12.5714	jeb Scores 1	0	0	2	M	B6(DST em13)-Dst1751<1016 bp del> (CR18)	B6(DST em13)-Dst1751<1016 bp del> (CR18)		DST em13
521407	7/15/2016	10/11/2016	12.5714	jeb Scores 1	0	0	2	M	B6(DST em13)-Dst1751<1016 bp del> (CR18)	B6(DST em13)-Dst1751<1016 bp del> (CR18)		DST em13
521408	7/15/2016	10/11/2016	12.5714	jeb Scores 1	0	0	2	M	B6(DST em13)-Dst1751<1016 bp del> (CR18)	B6(DST em13)-Dst1751<1016 bp del> (CR18)		DST em13
521409	7/15/2016	10/11/2016	12.5714	jeb Scores 1	0	0	0	M	B6(DST em13)-Dst1751<1016 bp del> (CR18)	B6(DST em13)-Dst1751<1016 bp del> (CR18)		DST em13
522207	7/26/2016	10/11/2016	11	jeb Scores 1	0	0	0	M	B6(DST em13)-Dst1751<1016 bp del> (CR18)	B6(DST em13)-Dst1751<1016 bp del> (CR18)		DST em13
522208	7/26/2016	10/11/2016	11	jeb Scores 1	0	0	0	M	B6(DST em13)-Dst1751<1016 bp del> (CR18)	B6(DST em13)-Dst1751<1016 bp del> (CR18)		DST em13
522209	7/26/2016	10/11/2016	11	jeb Scores 1	0	0	0	M	B6(DST em13)-Dst1751<1016 bp del> (CR18)	B6(DST em13)-Dst1751<1016 bp del> (CR18)		DST em13
523766	8/28/2016	10/11/2016	6.28571	jeb Scores 1	0	0	0	M	B6(DST em13)-Dst1751<1016 bp del> (CR18)	B6(DST em13)-Dst1751<1016 bp del> (CR18)		DST em13
523767	8/28/2016	10/11/2016	6.28571	jeb Scores 1	0	0	0	M	B6(DST em13)-Dst1751<1016 bp del> (CR18)	B6(DST em13)-Dst1751<1016 bp del> (CR18)		DST em13
523768	8/28/2016	10/11/2016	6.28571	jeb Scores 1	0	0	0	M	B6(DST em13)-Dst1751<1016 bp del> (CR18)	B6(DST em13)-Dst1751<1016 bp del> (CR18)		DST em13
523769	8/28/2016	10/11/2016	6.28571	jeb Scores 1	0	0	0	M	B6(DST em13)-Dst1751<1016 bp del> (CR18)	B6(DST em13)-Dst1751<1016 bp del> (CR18)		DST em13
524594	8/29/2016	10/11/2016	6.14286	jeb Scores 1	0	0	0	M	B6(DST em13)-Dst1751<1016 bp del> (CR18)	B6(DST em13)-Dst1751<1016 bp del> (CR18)		DST em13
524595	8/29/2016	10/11/2016	6.14286	jeb Scores 1	0	0	0	M	B6(DST em13)-Dst1751<1016 bp del> (CR18)	B6(DST em13)-Dst1751<1016 bp del> (CR18)		DST em13
524596	8/29/2016	10/11/2016	6.14286	jeb Scores 1	0	0	0	M	B6(DST em13)-Dst1751<1016 bp del> (CR18)	B6(DST em13)-Dst1751<1016 bp del> (CR18)		DST em13
524980	9/2/2016	10/11/2016	5.57143	jeb Scores 1	0	0	0	M	B6(DST em13)-Dst1751<1016 bp del> (CR18)	B6(DST em13)-Dst1751<1016 bp del> (CR18)		DST em13
524981	9/2/2016	10/11/2016	5.57143	jeb Scores 1	0	0	0	M	B6(DST em13)-Dst1751<1016 bp del> (CR18)	B6(DST em13)-Dst1751<1016 bp del> (CR18)		DST em13
523492	8/9/2016	10/11/2016	9	jeb Scores 1	0	0	0	M	B6(DST em 8)-Lamc2<jeb>,DST3A-169<26 bp del +1 ins> (CR20b)	B6(DST em 8)-Lamc2<jeb>,DST3A-169<26 bp del +1 ins> (CR20b)		DST em8 jeb
523493	8/9/2016	10/11/2016	9	jeb Scores 1	0	0	0	M	B6(DST em 8)-Lamc2<jeb>,DST3A-169<26 bp del +1 ins> (CR20b)	B6(DST em 8)-Lamc2<jeb>,DST3A-169<26 bp del +1 ins> (CR20b)		DST em8 jeb
523494	8/9/2016	10/11/2016	9	jeb Scores 1	0	0	0	M	B6(DST em 8)-Lamc2<jeb>,DST3A-169<26 bp del +1 ins> (CR20b)	B6(DST em 8)-Lamc2<jeb>,DST3A-169<26 bp del +1 ins> (CR20b)		DST em8 jeb
521246	7/5/2016	10/11/2016	14	jeb Scores 1	0	0	0	M	B6(DST em 5)-DST3A-169<60 bp del> (CR21)	B6(DST em 5)-DST3A-169<60 bp del> (CR21)		DST em5
521247	7/5/2016	10/11/2016	14	jeb Scores 1	0	0	0	M	B6(DST em 5)-DST3A-169<60 bp del> (CR21)	B6(DST em 5)-DST3A-169<60 bp del> (CR21)		DST em5
521248	7/5/2016	10/11/2016	14	jeb Scores 1	0	0	0	M	B6(DST em 5)-DST3A-169<60 bp del> (CR21)	B6(DST em 5)-DST3A-169<60 bp del> (CR21)		DST em5
521421	7/10/2016	10/11/2016	13.2857	jeb Scores 1	0	0	0	M	B6(DST em 5)-DST3A-169<60 bp del> (CR21)	B6(DST em 5)-DST3A-169<60 bp del> (CR21)		DST em5
521422	7/10/2016	10/11/2016	13.2857	jeb Scores 1	0	0	0	M	B6(DST em 5)-DST3A-169<60 bp del> (CR21)	B6(DST em 5)-DST3A-169<60 bp del> (CR21)		DST em5
523087	8/18/2016	10/11/2016	7.71429	jeb Scores 1	0	0	0	M	B6(DST em 5)-DST3A-169<60 bp del> (CR21)	B6(DST em 5)-DST3A-169<60 bp del> (CR21)		DST em5
523088	8/18/2016	10/11/2016	7.71429	jeb Scores 1	0	0	0	M	B6(DST em 5)-DST3A-169<60 bp del> (CR21)	B6(DST em 5)-DST3A-169<60 bp del> (CR21)		DST em5
523089	8/18/2016	10/11/2016	7.71429	jeb Scores 1	0	0	0	M	B6(DST em 5)-DST3A-169<60 bp del> (CR21)	B6(DST em 5)-DST3A-169<60 bp del> (CR21)		DST em5
525020	9/7/2016	10/11/2016	4.85714	jeb Scores 1	0	0	0	M	B6(DST em 5)-DST3A-169<60 bp del> (CR21)	B6(DST em 5)-DST3A-169<60 bp del> (CR21)		DST em5
525021	9/7/2016	10/11/2016	4.85714	jeb Scores 1	0	0	0	M	B6(DST em 5)-DST3A-169<60 bp del> (CR21)	B6(DST em 5)-DST3A-169<60 bp del> (CR21)		DST em5
525022	9/7/2016	10/11/2016	4.85714	jeb Scores 1	0	0	0	M	B6(DST em 5)-DST3A-169<60 bp del> (CR21)	B6(DST em 5)-DST3A-169<60 bp del> (CR21)		DST em5
524786	9/2/2016	10/11/2016	5.57143	jeb Scores 1	0	0	0	M	B6(DST em 5)-Lamc2<jeb>,DST3A-169<60 bp del> (CR21)	B6(DST em 5)-Lamc2<jeb>,DST3A-169<60 bp del> (CR21)		DST em5 jeb
524787	9/2/2016	10/11/2016	5.57143	jeb Scores 1	0	0	0	M	B6(DST em 5)-Lamc2<jeb>,DST3A-169<60 bp del> (CR21)	B6(DST em 5)-Lamc2<jeb>,DST3A-169<60 bp del> (CR21)		DST em5 jeb
524788	9/2/2016	10/11/2016	5.57143	jeb Scores 1	0	0	0	M	B6(DST em 5)-Lamc2<jeb>,DST3A-169<60 bp del> (CR21)	B6(DST em 5)-Lamc2<jeb>,DST3A-169<60 bp del> (CR21)		DST em5 jeb
524789	9/2/2016	10/11/2016	5.57143	jeb Scores 1	0	0	0	M	B6(DST em 5)-Lamc2<jeb>,DST3A-169<60 bp del> (CR21)	B6(DST em 5)-Lamc2<jeb>,DST3A-169<60 bp del> (CR21)		DST em5 jeb
524790	9/2/2016	10/11/2016	5.57143	jeb Scores 1	0	0	0	M	B6(DST em 5)-Lamc2<jeb>,DST3A-169<60 bp del> (CR21)	B6(DST em 5)-Lamc2<jeb>,DST3A-169<60 bp del> (CR21)		DST em5 jeb
525784	9/11/2016	10/11/2016	4.28571	jeb Scores 1	0	0	0	M	B6(DST em 5)-Lamc2<jeb>,DST3A-169<60 bp del> (CR21)	B6(DST em 5)-Lamc2<jeb>,DST3A-169<60 bp del> (CR21)		DST em5 jeb
525785	9/11/2016	10/11/2016	4.28571	jeb Scores 1	0	0	0	M	B6(DST em 5)-Lamc2<jeb>,DST3A-169<60 bp del> (CR21)	B6(DST em 5)-Lamc2<jeb>,DST3A-169<60 bp del> (CR21)		DST em5 jeb
520087	6/20/2016	10/11/2016	16.1429	jeb Scores 1	0	0	0	M	B6(DST em15)-DST3B-96<14 bp del> (CR27)	B6(DST em15)-DST3B-96<14 bp del> (CR27)		DST em15
520088	6/20/2016	10/11/2016	16.1429	jeb Scores 1	0	0	0	M	B6(DST em15)-DST3B-96<14 bp del> (CR27)	B6(DST em15)-DST3B-96<14 bp del> (CR27)		DST em15
520089	6/20/2016	10/11/2016	16.1429	jeb Scores 1	0	0	0	M	B6(DST em15)-DST3B-96<14 bp del> (CR27)	B6(DST em15)-DST3B-96<14 bp del> (CR27)		DST em15
520090	6/20/2016	10/11/2016	16.1429	jeb Scores 1	0	0	0	M	B6(DST em15)-DST3B-96<14 bp del> (CR27)	B6(DST em15)-DST3B-96<14 bp del> (CR27)		DST em15
520091	6/20/2016	10/11/2016	16.1429	jeb Scores 1	0	0	0	M	B6(DST em15)-DST3B-96<14 bp del> (CR27)	B6(DST em15)-DST3B-96<14 bp del> (CR27)		DST em15
520092	6/20/2016	10/11/2016	16.1429	jeb Scores 1	0	0	0	M	B6(DST em15)-DST3B-96<14 bp del> (CR27)	B6(DST em15)-DST3B-96<14 bp del> (CR27)		DST em15
521214	7/8/2016	10/11/2016	13.5714	jeb Scores 1	0	0	0	M	B6(DST em15)-DST3B-96<14 bp del> (CR27)	B6(DST em15)-DST3B-96<14 bp del> (CR27)		DST em15
521215	7/8/2016	10/11/2016	13.5714	jeb Scores 1	0	0	0	M	B6(DST em15)-DST3B-96<14 bp del> (CR27)	B6(DST em15)-DST3B-96<14 bp del> (CR27)		DST em15
521216	7/8/2016	10/11/2016	13.5714	jeb Scores 1	0	0	0	M	B6(DST em15)-DST3B-96<14 bp del> (CR27)	B6(DST em15)-DST3B-96<14 bp del> (CR27)		DST em15
521217	7/8/2016	10/11/2016	13.5714	jeb Scores 1	0	0	0	M	B6(DST em15)-DST3B-96<14 bp del> (CR27)	B6(DST em15)-DST3B-96<14 bp del> (CR27)		DST em15
521218	7/8/2016	10/11/2016	13.5714	jeb Scores 1	0	0	0	M	B6(DST em15)-DST3B-96<14 bp del> (CR27)	B6(DST em15)-DST3B-96<14 bp del> (CR27)		DST em15
524022	9/4/2016	10/11/2016	5.28571	jeb Scores 1	0	0	0	M	B6(DST em15)-DST3B-96<14 bp del> (CR27)	B6(DST em15)-DST3B-96<14 bp del> (CR27)		DST em15
524023	9/4/2016	10/11/2016	5.28571	jeb Scores 1	0	0	0	M	B6(DST em15)-DST3B-96<14 bp del> (CR27)	B6(DST em15)-DST3B-96<14 bp del> (CR27)		DST em15
524024	9/4/2016	10/11/2016	5.28571	jeb Scores 1	0	0	0	M	B6(DST em15)-DST3B-96<14 bp del> (CR27)	B6(DST em15)-DST3B-96<14 bp del> (CR27)		DST em15
524025	9/4/2016	10/11/2016	5.28571	jeb Scores 1	0	0	0	M	B6(DST em15)-DST3B-96<14 bp del> (CR27)	B6(DST em15)-DST3B-96<14 bp del> (CR27)		DST em15
521228	7/7/2016	10/11/2016	13.7143	jeb Scores 1	0	0	0	M	B6(DST em16)-DST3B-96<17 bp del> (CR29)	B6(DST em16)-DST3B-96<17 bp del> (CR29)		DST em16
521229	7/7/2016	10/11/2016	13.7143	jeb Scores 1	0	0	0	M	B6(DST em16)-DST3B-96<17 bp del> (CR29)	B6(DST em16)-DST3B-96<17 bp del> (CR29)		DST em16
521230	7/7/2016	10/11/2016	13.7143	jeb Scores 1	0	0	0	M	B6(DST em16)-DST3B-96<17 bp del> (CR29)	B6(DST em16)-DST3B-96<17 bp del> (CR29)		DST em16
524618	9/1/2016	10/11/2016	5.71429	jeb Scores 1	0	0	0	M	B6(DST em16)-DST3B-96<17 bp del> (CR29)	B6(DST em16)-DST3B-96<17 bp del> (CR29)		DST em16
524619	9/1/2016	10/11/2016	5.71429	jeb Scores 1	0	0	0	M	B6(DST em16)-DST3B-96<17 bp del> (CR29)	B6(DST em16)-DST3B-96<17 bp del> (CR29)		DST em16
521197	7/8/2016	10/11/2016	13.5714	jeb Scores 1	0	0	3	M	B6(DST em14)-DST3B-96 <7 bp del> (CR34)	B6(DST em14)-DST3B-96 <7 bp del> (CR34)		DST em14
521198	7/8/2016	10/11/2016	13.5714	jeb Scores 1	0	0	2	M	B6(DST em14)-DST3B-96 <7 bp del> (CR34)	B6(DST em14)-DST3B-96 <7 bp del> (CR34)		DST em14
521199	7/8/2016	10/11/2016	13.5714	jeb Scores 1	0	0	0	M	B6(DST em14)-DST3B-96 <7 bp del> (CR34)	B6(DST em14)-DST3B-96 <7 bp del> (CR34)		DST em14
521201	7/7/2016	10/11/2016	13.7143	jeb Scores 1	0	0	2	M	B6(DST em14)-DST3B-96 <7 bp del> (CR34)	B6(DST em14)-DST3B-96 <7 bp del> (CR34)		DST em14
521202	7/7/2016	10/11/2016	13.7143	jeb Scores 1	0	0	2	M	B6(DST em14)-DST3B-96 <7 bp del> (CR34)	B6(DST em14)-DST3B-96 <7 bp del> (CR34)		DST em14
521203	7/7/2016	10/11/2016	13.7143	jeb Scores 1	0	0	2	M	B6(DST em14)-DST3B-96 <7 bp del> (CR34)	B6(DST em14)-DST3B-96 <7 bp del> (CR34)		DST em14
521204	7/7/2016	10/11/2016	13.7143	jeb Scores 1	0	0	0	M	B6(DST em14)-DST3B-96 <7 bp del> (CR34)	B6(DST em14)-DST3B-96 <7 bp del> (CR34)		DST em14
521427	7/13/2016	10/11/2016	12.8571	jeb Scores 1	0	0	0	M	B6(DST em14)-DST3B-96 <7 bp del> (CR34)	B6(DST em14)-DST3B-96 <7 bp del> (CR34)		DST em14
521428	7/13/2016	10/11/2016	12.8571	jeb Scores 1	0	0	0	M	B6(DST em14)-DST3B-96 <7 bp del> (CR34)	B6(DST em14)-DST3B-96 <7 bp del> (CR34)		DST em14
521429	7/13/2016	10/11/2016	12.8571	jeb Scores 1	0	0	0	M	B6(DST em14)-DST3B-96 <7 bp del> (CR34)	B6(DST em14)-DST3B-96 <7 bp del> (CR34)		DST em14
521430	7/13/2016	10/11/2016	12.8571	jeb Scores 1	0	0	0	M	B6(DST em14)-DST3B-96 <7 bp del> (CR34)	B6(DST em14)-DST3B-96 <7 bp del> (CR34)		DST em14
522715	8/1/2016	10/11/2016	10.1429	jeb Scores 1	0	0	0	M	B6(DST em14)-DST3B-96 <7 bp del> (CR34)	B6(DST em14)-DST3B-96 <7 bp del> (CR34)		DST em14
522716	8/1/2016	10/11/2016	10.1429	jeb Scores 1	0	0	0	M	B6(DST em14)-DST3B-96 <7 bp del> (CR34)	B6(DST em14)-DST3B-96 <7 bp del> (CR34)		DST em14
522717	8/1/2016	10/11/2016	10.1429	jeb Scores 1	0	0	0	M	B6(DST em14)-DST3B-96 <7 bp del> (CR34)	B6(DST em14)-DST3B-96 <7 bp del> (CR34)		DST em14
522718	8/1/2016	10/11/2016	10.1429	jeb Scores 1	0	0	0	M	B6(DST em14)-DST3B-96 <7 bp del> (CR34)	B6(DST em14)-DST3B-96 <7 bp del> (CR34)		DST em14
522719	8/1/2016	10/11/2016	10.1429	jeb Scores 1	0	0	0	M	B6(DST em14)-DST3B-96 <7 bp del> (CR34)	B6(DST em14)-DST3B-96 <7 bp del> (CR34)		DST em14
523093	8/19/2016	10/11/2016	7.57143	jeb Scores 1	0	0	0	M	B6(DST em14)-DST3B-96 <7 bp del> (CR34)	B6(DST em14)-DST3B-96 <7 bp del> (CR34)		DST em14
524157	8/23/2016	10/11/2016	7	jeb Scores 1	0	0	0	M	B6(DST em14)-DST3B-96 <7 bp del> (CR34)	B6(DST em14)-DST3B-96 <7 bp del> (CR34)		DST em14
524158	8/23/2016	10/11/2016	7	jeb Scores 1	0	0	0	M	B6(DST em14)-DST3B-96 <7 bp del> (CR34)	B6(DST em14)-DST3B-96 <7 bp del> (CR34)		DST em14
524625	8/30/2016	10/11/2016	6	jeb Scores 1	0	0	0	M	B6(DST em14)-DST3B-96 <7 bp del> (CR34)	B6(DST em14)-DST3B-96 <7 bp del> (CR34)		DST em14
524626	8/30/2016	10/11/2016	6	jeb Scores 1	0	0	0	M	B6(DST em14)-DST3B-96 <7 bp del> (CR34)	B6(DST em14)-DST3B-96 <7 bp del> (CR34)		DST em14
524627	8/30/2016	10/11/2016	6	jeb Scores 1	0	0	0	M	B6(DST em14)-DST3B-96 <7 bp del> (CR34)	B6(DST em14)-DST3B-96 <7 bp del> (CR34)		DST em14
524628	8/30/2016	10/11/2016	6	jeb Scores 1	0	0	0	M	B6(DST em14)-DST3B-96 <7 bp del> (CR34)	B6(DST em14)-DST3B-96 <7 bp del> (CR34)		DST em14
524629	8/30/2016	10/11/2016	6	jeb Scores 1	0	0	0	M	B6(DST em14)-DST3B-96 <7 bp del> (CR34)	B6(DST em14)-DST3B-96 <7 bp del> (CR34)		DST em14
525806	9/10/2016	10/11/2016	4.42857	jeb Scores 1	0	0	0	M	B6(DST em14)-Lamc2<jeb>,DST3B-96<7 bp del> (CR34)	B6(DST em14)-Lamc2<jeb>,DST3B-96<7 bp del> (CR34)		DST em14 jeb
525807	9/10/2016	10/11/2016	4.42857	jeb Scores 1	0	0	0	M	B6(DST em14)-Lamc2<jeb>,DST3B-96<7 bp del> (CR34)	B6(DST em14)-Lamc2<jeb>,DST3B-96<7 bp del> (CR34)		DST em14 jeb
521173	7/10/2016	10/18/2016	14.2857	jeb Scores 1	0	0	0	M	B6(DST em 4)-DST3A-169<51 bp del> (CR03)	B6(DST em 4)-DST3A-169<51 bp del> (CR03)		DST em4
521174	7/10/2016	10/18/2016	14.2857	jeb Scores 1	0	0	0	M	B6(DST em 4)-DST3A-169<51 bp del> (CR03)	B6(DST em 4)-DST3A-169<51 bp del> (CR03)		DST em4
521175	7/10/2016	10/18/2016	14.2857	jeb Scores 1	0	0	0	M	B6(DST em 4)-DST3A-169<51 bp del> (CR03)	B6(DST em 4)-DST3A-169<51 bp del> (CR03)		DST em4
523081	8/18/2016	10/18/2016	8.71429	jeb Scores 1	0	0	0	M	B6(DST em 4)-DST3A-169<51 bp del> (CR03)	B6(DST em 4)-DST3A-169<51 bp del> (CR03)		DST em4
523082	8/18/2016	10/18/2016	8.71429	jeb Scores 1	0	0	0	M	B6(DST em 4)-DST3A-169<51 bp del> (CR03)	B6(DST em 4)-DST3A-169<51 bp del> (CR03)		DST em4
523083	8/18/2016	10/18/2016	8.71429	jeb Scores 1	0	0	0	M	B6(DST em 4)-DST3A-169<51 bp del> (CR03)	B6(DST em 4)-DST3A-169<51 bp del> (CR03)		DST em4
523084	8/18/2016	10/18/2016	8.71429	jeb Scores 1	0	0	0	M	B6(DST em 4)-DST3A-169<51 bp del> (CR03)	B6(DST em 4)-DST3A-169<51 bp del> (CR03)		DST em4
523650	8/18/2016	10/18/2016	8.71429	jeb Scores 1	0	0	0	M	B6(DST em 4)-DST3A-169<51 bp del> (CR03)	B6(DST em 4)-DST3A-169<51 bp del> (CR03)		DST em4
523651	8/18/2016	10/18/2016	8.71429	jeb Scores 1	0	0	0	M	B6(DST em 4)-DST3A-169<51 bp del> (CR03)	B6(DST em 4)-DST3A-169<51 bp del> (CR03)		DST em4
523652	8/18/2016	10/18/2016	8.71429	jeb Scores 1	0	0	0	M	B6(DST em 4)-DST3A-169<51 bp del> (CR03)	B6(DST em 4)-DST3A-169<51 bp del> (CR03)		DST em4
524998	9/9/2016	10/18/2016	5.57143	jeb Scores 1	0	0	0	M	B6(DST em 4)-DST3A-169<51 bp del> (CR03)	B6(DST em 4)-DST3A-169<51 bp del> (CR03)		DST em4
524999	9/9/2016	10/18/2016	5.57143	jeb Scores 1	0	0	0	M	B6(DST em 4)-DST3A-169<51 bp del> (CR03)	B6(DST em 4)-DST3A-169<51 bp del> (CR03)		DST em4
525000	9/9/2016	10/18/2016	5.57143	jeb Scores 1	0	0	0	M	B6(DST em 4)-DST3A-169<51 bp del> (CR03)	B6(DST em 4)-DST3A-169<51 bp del> (CR03)		DST em4
525001	9/9/2016	10/18/2016	5.57143	jeb Scores 1	0	0	0	M	B6(DST em 4)-DST3A-169<51 bp del> (CR03)	B6(DST em 4)-DST3A-169<51 bp del> (CR03)		DST em4
525736	9/11/2016	10/18/2016	5.28571	jeb Scores 1	0	0	0	M	B6(DST em10)-Lamc2<jeb>,Dst3A-169<46 bp del> (CR05)	B6(DST CR05)-Lamc2<jeb>,Dst3A-169 (46 bp del)	B6(DST em10)-Lamc2<jeb>,Dst3A-169<46 bp del> (CR05)	DST em10 jeb
525744	9/10/2016	10/18/2016	5.42857	jeb Scores 1	0	0	0	M	B6(DST em10)-Lamc2<jeb>,Dst3A-169<46 bp del> (CR05)	B6(DST CR05)-Lamc2,Dst3A-169<46 bp del>	B6(DST em10)-Lamc2<jeb>,Dst3A-169<46 bp del> (CR05)	DST em10 jeb
525745	9/10/2016	10/18/2016	5.42857	jeb Scores 1	0	0	0	M	B6(DST em10)-Lamc2<jeb>,Dst3A-169<46 bp del> (CR05)	B6(DST CR05)-Lamc2,Dst3A-169<46 bp del>	B6(DST em10)-Lamc2<jeb>,Dst3A-169<46 bp del> (CR05)	DST em10 jeb
522217	7/25/2016	10/18/2016	12.1429	jeb Scores 1	0	0	2	M	B6(DST em 7)-DST3A-169<24 bp del +1 ins> (CR10 DST3A REPL POS)	B6(DST em 7)-DST3A-169<24 bp del +1 ins> (CR10 DST3A REPL POS)		DST em7
522218	7/25/2016	10/18/2016	12.1429	jeb Scores 1	0	0	1	M	B6(DST em 7)-DST3A-169<24 bp del +1 ins> (CR10 DST3A REPL POS)	B6(DST em 7)-DST3A-169<24 bp del +1 ins> (CR10 DST3A REPL POS)		DST em7
522219	7/25/2016	10/18/2016	12.1429	jeb Scores 1	0	0	0	M	B6(DST em 7)-DST3A-169<24 bp del +1 ins> (CR10 DST3A REPL POS)	B6(DST em 7)-DST3A-169<24 bp del +1 ins> (CR10 DST3A REPL POS)		DST em7
522686	8/5/2016	10/18/2016	10.5714	jeb Scores 1	0	0	5	M	B6(DST em 7)-DST3A-169<24 bp del +1 ins> (CR10 DST3A REPL POS)	B6(DST em 7)-DST3A-169<24 bp del +1 ins> (CR10 DST3A REPL POS)		DST em7
522687	8/5/2016	10/18/2016	10.5714	jeb Scores 1	0	0	0	M	B6(DST em 7)-DST3A-169<24 bp del +1 ins> (CR10 DST3A REPL POS)	B6(DST em 7)-DST3A-169<24 bp del +1 ins> (CR10 DST3A REPL POS)		DST em7
522688	8/5/2016	10/18/2016	10.5714	jeb Scores 1	0	0	0	M	B6(DST em 7)-DST3A-169<24 bp del +1 ins> (CR10 DST3A REPL POS)	B6(DST em 7)-DST3A-169<24 bp del +1 ins> (CR10 DST3A REPL POS)		DST em7
522689	8/5/2016	10/18/2016	10.5714	jeb Scores 1	0	0	0	M	B6(DST em 7)-DST3A-169<24 bp del +1 ins> (CR10 DST3A REPL POS)	B6(DST em 7)-DST3A-169<24 bp del +1 ins> (CR10 DST3A REPL POS)		DST em7
522690	8/5/2016	10/18/2016	10.5714	jeb Scores 1	0	0	0	M	B6(DST em 7)-DST3A-169<24 bp del +1 ins> (CR10 DST3A REPL POS)	B6(DST em 7)-DST3A-169<24 bp del +1 ins> (CR10 DST3A REPL POS)		DST em7
522693	8/7/2016	10/18/2016	10.2857	jeb Scores 1	0	0	0	M	B6(DST em 7)-DST3A-169<24 bp del +1 ins> (CR10 DST3A REPL POS)	B6(DST em 7)-DST3A-169<24 bp del +1 ins> (CR10 DST3A REPL POS)		DST em7
525926	9/20/2016	10/18/2016	4	jeb Scores 1	0	0	0	M	B6(DST em 7)-DST3A-169<24 bp del +1 ins> (CR10 DST3A REPL POS)	B6(DST em 7)-DST3A-169<24 bp del +1 ins> (CR10 DST3A REPL POS)		DST em7
525927	9/20/2016	10/18/2016	4	jeb Scores 1	0	0	0	M	B6(DST em 7)-DST3A-169<24 bp del +1 ins> (CR10 DST3A REPL POS)	B6(DST em 7)-DST3A-169<24 bp del +1 ins> (CR10 DST3A REPL POS)		DST em7
521184	7/10/2016	10/18/2016	14.2857	jeb Scores 1	0	0	0	M	B6(DST em 9)-DST3A-169<43 bp del> (CR11)	B6(DST em 9)-DST3A-169<43 bp del> (CR11)		DST em9
521185	7/10/2016	10/18/2016	14.2857	jeb Scores 1	0	0	0	M	B6(DST em 9)-DST3A-169<43 bp del> (CR11)	B6(DST em 9)-DST3A-169<43 bp del> (CR11)		DST em9
521186	7/10/2016	10/18/2016	14.2857	jeb Scores 1	0	0	0	M	B6(DST em 9)-DST3A-169<43 bp del> (CR11)	B6(DST em 9)-DST3A-169<43 bp del> (CR11)		DST em9
521187	7/10/2016	10/18/2016	14.2857	jeb Scores 1	0	0	0	M	B6(DST em 9)-DST3A-169<43 bp del> (CR11)	B6(DST em 9)-DST3A-169<43 bp del> (CR11)		DST em9
522697	7/31/2016	10/18/2016	11.2857	jeb Scores 1	0	0	0	M	B6(DST em 9)-DST3A-169<43 bp del> (CR11)	B6(DST em 9)-DST3A-169<43 bp del> (CR11)		DST em9
522698	7/31/2016	10/18/2016	11.2857	jeb Scores 1	0	0	0	M	B6(DST em 9)-DST3A-169<43 bp del> (CR11)	B6(DST em 9)-DST3A-169<43 bp del> (CR11)		DST em9
522699	7/31/2016	10/18/2016	11.2857	jeb Scores 1	0	0	0	M	B6(DST em 9)-DST3A-169<43 bp del> (CR11)	B6(DST em 9)-DST3A-169<43 bp del> (CR11)		DST em9
522700	7/31/2016	10/18/2016	11.2857	jeb Scores 1	0	0	0	M	B6(DST em 9)-DST3A-169<43 bp del> (CR11)	B6(DST em 9)-DST3A-169<43 bp del> (CR11)		DST em9
522701	7/31/2016	10/18/2016	11.2857	jeb Scores 1	0	0	0	M	B6(DST em 9)-DST3A-169<43 bp del> (CR11)	B6(DST em 9)-DST3A-169<43 bp del> (CR11)		DST em9
524445	9/8/2016	10/18/2016	5.71429	jeb Scores 1	0	0	0	M	B6(DST em 9)-DST3A-169<43 bp del> (CR11)	B6(DST em 9)-DST3A-169<43 bp del> (CR11)		DST em9
524446	9/8/2016	10/18/2016	5.71429	jeb Scores 1	0	0	0	M	B6(DST em 9)-DST3A-169<43 bp del> (CR11)	B6(DST em 9)-DST3A-169<43 bp del> (CR11)		DST em9
524447	9/8/2016	10/18/2016	5.71429	jeb Scores 1	0	0	0	M	B6(DST em 9)-DST3A-169<43 bp del> (CR11)	B6(DST em 9)-DST3A-169<43 bp del> (CR11)		DST em9
524448	9/8/2016	10/18/2016	5.71429	jeb Scores 1	0	0	0	M	B6(DST em 9)-DST3A-169<43 bp del> (CR11)	B6(DST em 9)-DST3A-169<43 bp del> (CR11)		DST em9
525004	9/9/2016	10/18/2016	5.57143	jeb Scores 1	0	0	0	M	B6(DST em 9)-DST3A-169<43 bp del> (CR11)	B6(DST em 9)-DST3A-169<43 bp del> (CR11)		DST em9
525005	9/9/2016	10/18/2016	5.57143	jeb Scores 1	0	0	0	M	B6(DST em 9)-DST3A-169<43 bp del> (CR11)	B6(DST em 9)-DST3A-169<43 bp del> (CR11)		DST em9
525006	9/9/2016	10/18/2016	5.57143	jeb Scores 1	0	0	0	M	B6(DST em 9)-DST3A-169<43 bp del> (CR11)	B6(DST em 9)-DST3A-169<43 bp del> (CR11)		DST em9
525007	9/9/2016	10/18/2016	5.57143	jeb Scores 1	0	0	0	M	B6(DST em 9)-DST3A-169<43 bp del> (CR11)	B6(DST em 9)-DST3A-169<43 bp del> (CR11)		DST em9
525008	9/9/2016	10/18/2016	5.57143	jeb Scores 1	0	0	0	M	B6(DST em 9)-DST3A-169<43 bp del> (CR11)	B6(DST em 9)-DST3A-169<43 bp del> (CR11)		DST em9
525246	9/9/2016	10/18/2016	5.57143	jeb Scores 1	0	0	0	M	B6(DST em 9)-Lamc2<jeb>,DST3A-169<43 bp del> (CR11)	B6(DST CR11)-Lamc2<jeb>,DST3A-169 (43 bp del)	B6(DST em 9)-Lamc2<jeb>,DST3A-169<43 bp del> (CR11)	Dst em9
524354	8/21/2016	10/18/2016	8.28571	jeb Scores 1	0	0	0	M	B6(DST em 2)-Lamc2<jeb>,DST3A-169<24 bp del> (CR15)	B6(DST em 2)-Lamc2<jeb>,DST3A-169<24 bp del> (CR15)		DST em2
524355	8/21/2016	10/18/2016	8.28571	jeb Scores 1	0	0	0	M	B6(DST em 2)-Lamc2<jeb>,DST3A-169<24 bp del> (CR15)	B6(DST em 2)-Lamc2<jeb>,DST3A-169<24 bp del> (CR15)		DST em2
524356	8/21/2016	10/18/2016	8.28571	jeb Scores 1	0	0	0	M	B6(DST em 2)-Lamc2<jeb>,DST3A-169<24 bp del> (CR15)	B6(DST em 2)-Lamc2<jeb>,DST3A-169<24 bp del> (CR15)		DST em2
524357	8/21/2016	10/18/2016	8.28571	jeb Scores 1	0	0	0	M	B6(DST em 2)-Lamc2<jeb>,DST3A-169<24 bp del> (CR15)	B6(DST em 2)-Lamc2<jeb>,DST3A-169<24 bp del> (CR15)		DST em2
525750	9/15/2016	10/18/2016	4.71429	jeb Scores 1	0	0	0	M	B6(DST em 2)-Lamc2<jeb>,DST3A-169<24 bp del> (CR15)	B6(DST em 2)-Lamc2<jeb>,DST3A-169<24 bp del> (CR15)		DST em2
525751	9/15/2016	10/18/2016	4.71429	jeb Scores 1	0	0	0	M	B6(DST em 2)-Lamc2<jeb>,DST3A-169<24 bp del> (CR15)	B6(DST em 2)-Lamc2<jeb>,DST3A-169<24 bp del> (CR15)		DST em2
525752	9/15/2016	10/18/2016	4.71429	jeb Scores 1	0	0	0	M	B6(DST em 2)-Lamc2<jeb>,DST3A-169<24 bp del> (CR15)	B6(DST em 2)-Lamc2<jeb>,DST3A-169<24 bp del> (CR15)		DST em2
525753	9/15/2016	10/18/2016	4.71429	jeb Scores 1	0	0	0	M	B6(DST em 2)-Lamc2<jeb>,DST3A-169<24 bp del> (CR15)	B6(DST em 2)-Lamc2<jeb>,DST3A-169<24 bp del> (CR15)		DST em2
525754	9/15/2016	10/18/2016	4.71429	jeb Scores 1	0	0	0	M	B6(DST em 2)-Lamc2<jeb>,DST3A-169<24 bp del> (CR15)	B6(DST em 2)-Lamc2<jeb>,DST3A-169<24 bp del> (CR15)		DST em2
525755	9/15/2016	10/18/2016	4.71429	jeb Scores 1	0	0	0	M	B6(DST em 2)-Lamc2<jeb>,DST3A-169<24 bp del> (CR15)	B6(DST em 2)-Lamc2<jeb>,DST3A-169<24 bp del> (CR15)		DST em2
523449	8/10/2016	10/18/2016	9.85714	jeb Scores 1	0	0	4	M	B6(DST em 1)-Lamc2<jeb>,DST3A<Repl> (CR16)	B6(DST em 1)-Lamc2<jeb>,DST3A<Repl> (CR16)		DST em1 jeb
523450	8/10/2016	10/18/2016	9.85714	jeb Scores 1	0	0	0	M	B6(DST em 1)-Lamc2<jeb>,DST3A<Repl> (CR16)	B6(DST em 1)-Lamc2<jeb>,DST3A<Repl> (CR16)		DST em1 jeb
523451	8/10/2016	10/18/2016	9.85714	jeb Scores 1	0	0	0	M	B6(DST em 1)-Lamc2<jeb>,DST3A<Repl> (CR16)	B6(DST em 1)-Lamc2<jeb>,DST3A<Repl> (CR16)		DST em1 jeb
523452	8/10/2016	10/18/2016	9.85714	jeb Scores 1	0	0	0	M	B6(DST em 1)-Lamc2<jeb>,DST3A<Repl> (CR16)	B6(DST em 1)-Lamc2<jeb>,DST3A<Repl> (CR16)		DST em1 jeb
523926	8/15/2016	10/18/2016	9.14286	jeb Scores 1	0	0	0	M	B6(DST em 1)-Lamc2<jeb>,DST3A<Repl> (CR16)	B6(DST em 1)-Lamc2<jeb>,DST3A<Repl> (CR16)		DST em1 jeb
523927	8/15/2016	10/18/2016	9.14286	jeb Scores 1	0	0	0	M	B6(DST em 1)-Lamc2<jeb>,DST3A<Repl> (CR16)	B6(DST em 1)-Lamc2<jeb>,DST3A<Repl> (CR16)		DST em1 jeb
523928	8/15/2016	10/18/2016	9.14286	jeb Scores 1	0	0	0	M	B6(DST em 1)-Lamc2<jeb>,DST3A<Repl> (CR16)	B6(DST em 1)-Lamc2<jeb>,DST3A<Repl> (CR16)		DST em1 jeb
525759	9/12/2016	10/18/2016	5.14286	jeb Scores 1	0	0	0	M	B6(DST em12)-Lamc2<jeb>,DST704<152 bp del> (CR16)	B6(DST em12)-Lamc2<jeb>,DST704<152 bp del> (CR16)		DST em12 jeb
525760	9/12/2016	10/18/2016	5.14286	jeb Scores 1	0	0	0	M	B6(DST em12)-Lamc2<jeb>,DST704<152 bp del> (CR16)	B6(DST em12)-Lamc2<jeb>,DST704<152 bp del> (CR16)		DST em12 jeb
525761	9/12/2016	10/18/2016	5.14286	jeb Scores 1	0	0	0	M	B6(DST em12)-Lamc2<jeb>,DST704<152 bp del> (CR16)	B6(DST em12)-Lamc2<jeb>,DST704<152 bp del> (CR16)		DST em12 jeb
526124	9/19/2016	10/18/2016	4.14286	jeb Scores 1	0	0	0	M	B6(DST em12)-Lamc2<jeb>,DST704<152 bp del> (CR16)	B6(DST CR16)-Lamc2,DST704<152 bp del>	B6(DST em12)-Lamc2<jeb>,DST704<152 bp del> (CR16)	DST em12 jeb
526125	9/19/2016	10/18/2016	4.14286	jeb Scores 1	0	0	0	M	B6(DST em12)-Lamc2<jeb>,DST704<152 bp del> (CR16)	B6(DST CR16)-Lamc2,DST704<152 bp del>	B6(DST em12)-Lamc2<jeb>,DST704<152 bp del> (CR16)	DST em12 jeb
521405	7/15/2016	10/18/2016	13.5714	jeb Scores 1	0	0	5	M	B6(DST em13)-Dst1751<1016 bp del> (CR18)	B6(DST em13)-Dst1751<1016 bp del> (CR18)		DST em13
521406	7/15/2016	10/18/2016	13.5714	jeb Scores 1	0	0	5	M	B6(DST em13)-Dst1751<1016 bp del> (CR18)	B6(DST em13)-Dst1751<1016 bp del> (CR18)		DST em13
521407	7/15/2016	10/18/2016	13.5714	jeb Scores 1	0	0	5	M	B6(DST em13)-Dst1751<1016 bp del> (CR18)	B6(DST em13)-Dst1751<1016 bp del> (CR18)		DST em13
521408	7/15/2016	10/18/2016	13.5714	jeb Scores 1	0	0	5	M	B6(DST em13)-Dst1751<1016 bp del> (CR18)	B6(DST em13)-Dst1751<1016 bp del> (CR18)		DST em13
521409	7/15/2016	10/18/2016	13.5714	jeb Scores 1	0	0	0	M	B6(DST em13)-Dst1751<1016 bp del> (CR18)	B6(DST em13)-Dst1751<1016 bp del> (CR18)		DST em13
522207	7/26/2016	10/18/2016	12	jeb Scores 1	0	0	2	M	B6(DST em13)-Dst1751<1016 bp del> (CR18)	B6(DST em13)-Dst1751<1016 bp del> (CR18)		DST em13
522208	7/26/2016	10/18/2016	12	jeb Scores 1	0	0	2	M	B6(DST em13)-Dst1751<1016 bp del> (CR18)	B6(DST em13)-Dst1751<1016 bp del> (CR18)		DST em13
522209	7/26/2016	10/18/2016	12	jeb Scores 1	0	0	0	M	B6(DST em13)-Dst1751<1016 bp del> (CR18)	B6(DST em13)-Dst1751<1016 bp del> (CR18)		DST em13
523766	8/28/2016	10/18/2016	7.28571	jeb Scores 1	0	0	0	M	B6(DST em13)-Dst1751<1016 bp del> (CR18)	B6(DST em13)-Dst1751<1016 bp del> (CR18)		DST em13
523767	8/28/2016	10/18/2016	7.28571	jeb Scores 1	0	0	0	M	B6(DST em13)-Dst1751<1016 bp del> (CR18)	B6(DST em13)-Dst1751<1016 bp del> (CR18)		DST em13
523768	8/28/2016	10/18/2016	7.28571	jeb Scores 1	0	0	0	M	B6(DST em13)-Dst1751<1016 bp del> (CR18)	B6(DST em13)-Dst1751<1016 bp del> (CR18)		DST em13
523769	8/28/2016	10/18/2016	7.28571	jeb Scores 1	0	0	0	M	B6(DST em13)-Dst1751<1016 bp del> (CR18)	B6(DST em13)-Dst1751<1016 bp del> (CR18)		DST em13
524594	8/29/2016	10/18/2016	7.14286	jeb Scores 1	0	0	0	M	B6(DST em13)-Dst1751<1016 bp del> (CR18)	B6(DST em13)-Dst1751<1016 bp del> (CR18)		DST em13
524595	8/29/2016	10/18/2016	7.14286	jeb Scores 1	0	0	0	M	B6(DST em13)-Dst1751<1016 bp del> (CR18)	B6(DST em13)-Dst1751<1016 bp del> (CR18)		DST em13
524596	8/29/2016	10/18/2016	7.14286	jeb Scores 1	0	0	0	M	B6(DST em13)-Dst1751<1016 bp del> (CR18)	B6(DST em13)-Dst1751<1016 bp del> (CR18)		DST em13
524980	9/2/2016	10/18/2016	6.57143	jeb Scores 1	0	0	0	M	B6(DST em13)-Dst1751<1016 bp del> (CR18)	B6(DST em13)-Dst1751<1016 bp del> (CR18)		DST em13
524981	9/2/2016	10/18/2016	6.57143	jeb Scores 1	0	0	0	M	B6(DST em13)-Dst1751<1016 bp del> (CR18)	B6(DST em13)-Dst1751<1016 bp del> (CR18)		DST em13
526111	9/24/2016	10/18/2016	3.42857	jeb Scores 1	0	0	0	M	B6(DST em13)-Lamc2<jeb>,DST1751<1016 bp del> (CR18)	B6(DST em13)-Lamc2<jeb>,DST1751<1016 bp del> (CR18)		DST em13 jeb
526109	9/24/2016	10/18/2016	3.42857	jeb Scores 1	0	0	0	M	B6(DST em13)-Lamc2<jeb>,DST1751<1016 bp del> (CR18)	B6(DST em13)-Lamc2<jeb>,DST1751<1016 bp del> (CR18)		DST em13 jeb
526110	9/24/2016	10/18/2016	3.42857	jeb Scores 1	0	0	0	M	B6(DST em13)-Lamc2<jeb>,DST1751<1016 bp del> (CR18)	B6(DST em13)-Lamc2<jeb>,DST1751<1016 bp del> (CR18)		DST em13 jeb
525765	9/14/2016	10/18/2016	4.85714	jeb Scores 1	0	0	0	M	B6(DST em11)-Lamc2<jeb>,DST3A-169<95 bp del> (CR20a)	B6(DST em11)-Lamc2<jeb>,DST3A-169<95 bp del> (CR20a)		DST em11 jeb
525766	9/14/2016	10/18/2016	4.85714	jeb Scores 1	0	0	0	M	B6(DST em11)-Lamc2<jeb>,DST3A-169<95 bp del> (CR20a)	B6(DST em11)-Lamc2<jeb>,DST3A-169<95 bp del> (CR20a)		DST em11 jeb
525767	9/14/2016	10/18/2016	4.85714	jeb Scores 1	0	0	0	M	B6(DST em11)-Lamc2<jeb>,DST3A-169<95 bp del> (CR20a)	B6(DST em11)-Lamc2<jeb>,DST3A-169<95 bp del> (CR20a)		DST em11 jeb
525768	9/14/2016	10/18/2016	4.85714	jeb Scores 1	0	0	0	M	B6(DST em11)-Lamc2<jeb>,DST3A-169<95 bp del> (CR20a)	B6(DST em11)-Lamc2<jeb>,DST3A-169<95 bp del> (CR20a)		DST em11 jeb
525769	9/14/2016	10/18/2016	4.85714	jeb Scores 1	0	0	0	M	B6(DST em11)-Lamc2<jeb>,DST3A-169<95 bp del> (CR20a)	B6(DST em11)-Lamc2<jeb>,DST3A-169<95 bp del> (CR20a)		DST em11 jeb
525777	9/12/2016	10/18/2016	5.14286	jeb Scores 1	0	0	0	M	B6(DST em11)-Lamc2<jeb>,DST3A-169<95 bp del> (CR20a)	B6(DST em11)-Lamc2<jeb>,DST3A-169<95 bp del> (CR20a)		DST em11 jeb
525778	9/12/2016	10/18/2016	5.14286	jeb Scores 1	0	0	0	M	B6(DST em11)-Lamc2<jeb>,DST3A-169<95 bp del> (CR20a)	B6(DST em11)-Lamc2<jeb>,DST3A-169<95 bp del> (CR20a)		DST em11 jeb
525779	9/12/2016	10/18/2016	5.14286	jeb Scores 1	0	0	0	M	B6(DST em11)-Lamc2<jeb>,DST3A-169<95 bp del> (CR20a)	B6(DST em11)-Lamc2<jeb>,DST3A-169<95 bp del> (CR20a)		DST em11 jeb
525780	9/12/2016	10/18/2016	5.14286	jeb Scores 1	0	0	0	M	B6(DST em11)-Lamc2<jeb>,DST3A-169<95 bp del> (CR20a)	B6(DST em11)-Lamc2<jeb>,DST3A-169<95 bp del> (CR20a)		DST em11 jeb
525781	9/12/2016	10/18/2016	5.14286	jeb Scores 1	0	0	0	M	B6(DST em11)-Lamc2<jeb>,DST3A-169<95 bp del> (CR20a)	B6(DST em11)-Lamc2<jeb>,DST3A-169<95 bp del> (CR20a)		DST em11 jeb
521246	7/5/2016	10/18/2016	15	jeb Scores 1	0	0	0	M	B6(DST em 5)-DST3A-169<60 bp del> (CR21)	B6(DST em 5)-DST3A-169<60 bp del> (CR21)		DST em5
521247	7/5/2016	10/18/2016	15	jeb Scores 1	0	0	0	M	B6(DST em 5)-DST3A-169<60 bp del> (CR21)	B6(DST em 5)-DST3A-169<60 bp del> (CR21)		DST em5
521248	7/5/2016	10/18/2016	15	jeb Scores 1	0	0	0	M	B6(DST em 5)-DST3A-169<60 bp del> (CR21)	B6(DST em 5)-DST3A-169<60 bp del> (CR21)		DST em5
521421	7/10/2016	10/18/2016	14.2857	jeb Scores 1	0	0	0	M	B6(DST em 5)-DST3A-169<60 bp del> (CR21)	B6(DST em 5)-DST3A-169<60 bp del> (CR21)		DST em5
521422	7/10/2016	10/18/2016	14.2857	jeb Scores 1	0	0	0	M	B6(DST em 5)-DST3A-169<60 bp del> (CR21)	B6(DST em 5)-DST3A-169<60 bp del> (CR21)		DST em5
523087	8/18/2016	10/18/2016	8.71429	jeb Scores 1	0	0	0	M	B6(DST em 5)-DST3A-169<60 bp del> (CR21)	B6(DST em 5)-DST3A-169<60 bp del> (CR21)		DST em5
523088	8/18/2016	10/18/2016	8.71429	jeb Scores 1	0	0	0	M	B6(DST em 5)-DST3A-169<60 bp del> (CR21)	B6(DST em 5)-DST3A-169<60 bp del> (CR21)		DST em5
523089	8/18/2016	10/18/2016	8.71429	jeb Scores 1	0	0	0	M	B6(DST em 5)-DST3A-169<60 bp del> (CR21)	B6(DST em 5)-DST3A-169<60 bp del> (CR21)		DST em5
525020	9/7/2016	10/18/2016	5.85714	jeb Scores 1	0	0	0	M	B6(DST em 5)-DST3A-169<60 bp del> (CR21)	B6(DST em 5)-DST3A-169<60 bp del> (CR21)		DST em5
525021	9/7/2016	10/18/2016	5.85714	jeb Scores 1	0	0	0	M	B6(DST em 5)-DST3A-169<60 bp del> (CR21)	B6(DST em 5)-DST3A-169<60 bp del> (CR21)		DST em5
525022	9/7/2016	10/18/2016	5.85714	jeb Scores 1	0	0	0	M	B6(DST em 5)-DST3A-169<60 bp del> (CR21)	B6(DST em 5)-DST3A-169<60 bp del> (CR21)		DST em5
524786	9/2/2016	10/18/2016	6.57143	jeb Scores 1	0	0	0	M	B6(DST em 5)-Lamc2<jeb>,DST3A-169<60 bp del> (CR21)	B6(DST em 5)-Lamc2<jeb>,DST3A-169<60 bp del> (CR21)		DST em5 jeb
524787	9/2/2016	10/18/2016	6.57143	jeb Scores 1	0	0	0	M	B6(DST em 5)-Lamc2<jeb>,DST3A-169<60 bp del> (CR21)	B6(DST em 5)-Lamc2<jeb>,DST3A-169<60 bp del> (CR21)		DST em5 jeb
524788	9/2/2016	10/18/2016	6.57143	jeb Scores 1	0	0	0	M	B6(DST em 5)-Lamc2<jeb>,DST3A-169<60 bp del> (CR21)	B6(DST em 5)-Lamc2<jeb>,DST3A-169<60 bp del> (CR21)		DST em5 jeb
524789	9/2/2016	10/18/2016	6.57143	jeb Scores 1	0	0	0	M	B6(DST em 5)-Lamc2<jeb>,DST3A-169<60 bp del> (CR21)	B6(DST em 5)-Lamc2<jeb>,DST3A-169<60 bp del> (CR21)		DST em5 jeb
524790	9/2/2016	10/18/2016	6.57143	jeb Scores 1	0	0	0	M	B6(DST em 5)-Lamc2<jeb>,DST3A-169<60 bp del> (CR21)	B6(DST em 5)-Lamc2<jeb>,DST3A-169<60 bp del> (CR21)		DST em5 jeb
525784	9/11/2016	10/18/2016	5.28571	jeb Scores 1	0	0	0	M	B6(DST em 5)-Lamc2<jeb>,DST3A-169<60 bp del> (CR21)	B6(DST em 5)-Lamc2<jeb>,DST3A-169<60 bp del> (CR21)		DST em5 jeb
525785	9/11/2016	10/18/2016	5.28571	jeb Scores 1	0	0	0	M	B6(DST em 5)-Lamc2<jeb>,DST3A-169<60 bp del> (CR21)	B6(DST em 5)-Lamc2<jeb>,DST3A-169<60 bp del> (CR21)		DST em5 jeb
520087	6/20/2016	10/18/2016	17.1429	jeb Scores 1	0	0	0	M	B6(DST em15)-DST3B-96<14 bp del> (CR27)	B6(DST em15)-DST3B-96<14 bp del> (CR27)		DST em15
520088	6/20/2016	10/18/2016	17.1429	jeb Scores 1	0	0	0	M	B6(DST em15)-DST3B-96<14 bp del> (CR27)	B6(DST em15)-DST3B-96<14 bp del> (CR27)		DST em15
520089	6/20/2016	10/18/2016	17.1429	jeb Scores 1	0	0	0	M	B6(DST em15)-DST3B-96<14 bp del> (CR27)	B6(DST em15)-DST3B-96<14 bp del> (CR27)		DST em15
520090	6/20/2016	10/18/2016	17.1429	jeb Scores 1	0	0	0	M	B6(DST em15)-DST3B-96<14 bp del> (CR27)	B6(DST em15)-DST3B-96<14 bp del> (CR27)		DST em15
520091	6/20/2016	10/18/2016	17.1429	jeb Scores 1	0	0	0	M	B6(DST em15)-DST3B-96<14 bp del> (CR27)	B6(DST em15)-DST3B-96<14 bp del> (CR27)		DST em15
520092	6/20/2016	10/18/2016	17.1429	jeb Scores 1	0	0	0	M	B6(DST em15)-DST3B-96<14 bp del> (CR27)	B6(DST em15)-DST3B-96<14 bp del> (CR27)		DST em15
521214	7/8/2016	10/18/2016	14.5714	jeb Scores 1	0	0	0	M	B6(DST em15)-DST3B-96<14 bp del> (CR27)	B6(DST em15)-DST3B-96<14 bp del> (CR27)		DST em15
521215	7/8/2016	10/18/2016	14.5714	jeb Scores 1	0	0	0	M	B6(DST em15)-DST3B-96<14 bp del> (CR27)	B6(DST em15)-DST3B-96<14 bp del> (CR27)		DST em15
521216	7/8/2016	10/18/2016	14.5714	jeb Scores 1	0	0	0	M	B6(DST em15)-DST3B-96<14 bp del> (CR27)	B6(DST em15)-DST3B-96<14 bp del> (CR27)		DST em15
521217	7/8/2016	10/18/2016	14.5714	jeb Scores 1	0	0	0	M	B6(DST em15)-DST3B-96<14 bp del> (CR27)	B6(DST em15)-DST3B-96<14 bp del> (CR27)		DST em15
521218	7/8/2016	10/18/2016	14.5714	jeb Scores 1	0	0	0	M	B6(DST em15)-DST3B-96<14 bp del> (CR27)	B6(DST em15)-DST3B-96<14 bp del> (CR27)		DST em15
524022	9/4/2016	10/18/2016	6.28571	jeb Scores 1	0	0	0	M	B6(DST em15)-DST3B-96<14 bp del> (CR27)	B6(DST em15)-DST3B-96<14 bp del> (CR27)		DST em15
524023	9/4/2016	10/18/2016	6.28571	jeb Scores 1	0	0	0	M	B6(DST em15)-DST3B-96<14 bp del> (CR27)	B6(DST em15)-DST3B-96<14 bp del> (CR27)		DST em15
524024	9/4/2016	10/18/2016	6.28571	jeb Scores 1	0	0	0	M	B6(DST em15)-DST3B-96<14 bp del> (CR27)	B6(DST em15)-DST3B-96<14 bp del> (CR27)		DST em15
524025	9/4/2016	10/18/2016	6.28571	jeb Scores 1	0	0	0	M	B6(DST em15)-DST3B-96<14 bp del> (CR27)	B6(DST em15)-DST3B-96<14 bp del> (CR27)		DST em15
526346	9/27/2016	10/18/2016	3	jeb Scores 1	0	0	0	M	B6(DST em15)-DST3B-96<14 bp del> (CR27)	B6(DST em15)-DST3B-96<14 bp del> (CR27)		DST em15
526347	9/27/2016	10/18/2016	3	jeb Scores 1	0	0	0	M	B6(DST em15)-DST3B-96<14 bp del> (CR27)	B6(DST em15)-DST3B-96<14 bp del> (CR27)		DST em15
521228	7/7/2016	10/18/2016	14.7143	jeb Scores 1	0	0	0	M	B6(DST em16)-DST3B-96<17 bp del> (CR29)	B6(DST em16)-DST3B-96<17 bp del> (CR29)		DST em16
521229	7/7/2016	10/18/2016	14.7143	jeb Scores 1	0	0	0	M	B6(DST em16)-DST3B-96<17 bp del> (CR29)	B6(DST em16)-DST3B-96<17 bp del> (CR29)		DST em16
521230	7/7/2016	10/18/2016	14.7143	jeb Scores 1	0	0	0	M	B6(DST em16)-DST3B-96<17 bp del> (CR29)	B6(DST em16)-DST3B-96<17 bp del> (CR29)		DST em16
524618	9/1/2016	10/18/2016	6.71429	jeb Scores 1	0	0	0	M	B6(DST em16)-DST3B-96<17 bp del> (CR29)	B6(DST em16)-DST3B-96<17 bp del> (CR29)		DST em16
524619	9/1/2016	10/18/2016	6.71429	jeb Scores 1	0	0	0	M	B6(DST em16)-DST3B-96<17 bp del> (CR29)	B6(DST em16)-DST3B-96<17 bp del> (CR29)		DST em16
524758	9/12/2016	10/18/2016	5.14286	jeb Scores 1	0	0	0	M	B6(DST em16)-DST3B-96<17 bp del> (CR29)	B6(DST em16)-DST3B-96<17 bp del> (CR29)		DST em16
525440	9/14/2016	10/18/2016	4.85714	jeb Scores 1	0	0	0	M	B6(DST em16)-DST3B-96<17 bp del> (CR29)	B6(DST em16)-DST3B-96<17 bp del> (CR29)		DST em16
525441	9/14/2016	10/18/2016	4.85714	jeb Scores 1	0	0	0	M	B6(DST em16)-DST3B-96<17 bp del> (CR29)	B6(DST em16)-DST3B-96<17 bp del> (CR29)		DST em16
525442	9/14/2016	10/18/2016	4.85714	jeb Scores 1	0	0	0	M	B6(DST em16)-DST3B-96<17 bp del> (CR29)	B6(DST em16)-DST3B-96<17 bp del> (CR29)		DST em16
526344	9/24/2016	10/18/2016	3.42857	jeb Scores 1	0	0	0	M	B6(DST em16)-DST3B-96<17 bp del> (CR29)	B6(DST em16)-DST3B-96<17 bp del> (CR29)		DST em16
526345	9/24/2016	10/18/2016	3.42857	jeb Scores 1	0	0	0	M	B6(DST em16)-DST3B-96<17 bp del> (CR29)	B6(DST em16)-DST3B-96<17 bp del> (CR29)		DST em16
521197	7/8/2016	10/18/2016	14.5714	jeb Scores 1	0	0	3	M	B6(DST em14)-DST3B-96 <7 bp del> (CR34)	B6(DST em14)-DST3B-96 <7 bp del> (CR34)		DST em14
521198	7/8/2016	10/18/2016	14.5714	jeb Scores 1	0	0	2	M	B6(DST em14)-DST3B-96 <7 bp del> (CR34)	B6(DST em14)-DST3B-96 <7 bp del> (CR34)		DST em14
521199	7/8/2016	10/18/2016	14.5714	jeb Scores 1	0	0	0	M	B6(DST em14)-DST3B-96 <7 bp del> (CR34)	B6(DST em14)-DST3B-96 <7 bp del> (CR34)		DST em14
521201	7/7/2016	10/18/2016	14.7143	jeb Scores 1	0	0	2	M	B6(DST em14)-DST3B-96 <7 bp del> (CR34)	B6(DST em14)-DST3B-96 <7 bp del> (CR34)		DST em14
521202	7/7/2016	10/18/2016	14.7143	jeb Scores 1	0	0	2	M	B6(DST em14)-DST3B-96 <7 bp del> (CR34)	B6(DST em14)-DST3B-96 <7 bp del> (CR34)		DST em14
521203	7/7/2016	10/18/2016	14.7143	jeb Scores 1	0	0	2	M	B6(DST em14)-DST3B-96 <7 bp del> (CR34)	B6(DST em14)-DST3B-96 <7 bp del> (CR34)		DST em14
521204	7/7/2016	10/18/2016	14.7143	jeb Scores 1	0	0	0	M	B6(DST em14)-DST3B-96 <7 bp del> (CR34)	B6(DST em14)-DST3B-96 <7 bp del> (CR34)		DST em14
521427	7/13/2016	10/18/2016	13.8571	jeb Scores 1	0	0	0	M	B6(DST em14)-DST3B-96 <7 bp del> (CR34)	B6(DST em14)-DST3B-96 <7 bp del> (CR34)		DST em14
521428	7/13/2016	10/18/2016	13.8571	jeb Scores 1	0	0	0	M	B6(DST em14)-DST3B-96 <7 bp del> (CR34)	B6(DST em14)-DST3B-96 <7 bp del> (CR34)		DST em14
521429	7/13/2016	10/18/2016	13.8571	jeb Scores 1	0	0	0	M	B6(DST em14)-DST3B-96 <7 bp del> (CR34)	B6(DST em14)-DST3B-96 <7 bp del> (CR34)		DST em14
521430	7/13/2016	10/18/2016	13.8571	jeb Scores 1	0	0	0	M	B6(DST em14)-DST3B-96 <7 bp del> (CR34)	B6(DST em14)-DST3B-96 <7 bp del> (CR34)		DST em14
522715	8/1/2016	10/18/2016	11.1429	jeb Scores 1	0	0	0	M	B6(DST em14)-DST3B-96 <7 bp del> (CR34)	B6(DST em14)-DST3B-96 <7 bp del> (CR34)		DST em14
522716	8/1/2016	10/18/2016	11.1429	jeb Scores 1	0	0	0	M	B6(DST em14)-DST3B-96 <7 bp del> (CR34)	B6(DST em14)-DST3B-96 <7 bp del> (CR34)		DST em14
522717	8/1/2016	10/18/2016	11.1429	jeb Scores 1	0	0	0	M	B6(DST em14)-DST3B-96 <7 bp del> (CR34)	B6(DST em14)-DST3B-96 <7 bp del> (CR34)		DST em14
522718	8/1/2016	10/18/2016	11.1429	jeb Scores 1	0	0	0	M	B6(DST em14)-DST3B-96 <7 bp del> (CR34)	B6(DST em14)-DST3B-96 <7 bp del> (CR34)		DST em14
522719	8/1/2016	10/18/2016	11.1429	jeb Scores 1	0	0	0	M	B6(DST em14)-DST3B-96 <7 bp del> (CR34)	B6(DST em14)-DST3B-96 <7 bp del> (CR34)		DST em14
523093	8/19/2016	10/18/2016	8.57143	jeb Scores 1	0	0	0	M	B6(DST em14)-DST3B-96 <7 bp del> (CR34)	B6(DST em14)-DST3B-96 <7 bp del> (CR34)		DST em14
524157	8/23/2016	10/18/2016	8	jeb Scores 1	0	0	0	M	B6(DST em14)-DST3B-96 <7 bp del> (CR34)	B6(DST em14)-DST3B-96 <7 bp del> (CR34)		DST em14
524158	8/23/2016	10/18/2016	8	jeb Scores 1	0	0	0	M	B6(DST em14)-DST3B-96 <7 bp del> (CR34)	B6(DST em14)-DST3B-96 <7 bp del> (CR34)		DST em14
524625	8/30/2016	10/18/2016	7	jeb Scores 1	0	0	0	M	B6(DST em14)-DST3B-96 <7 bp del> (CR34)	B6(DST em14)-DST3B-96 <7 bp del> (CR34)		DST em14
524626	8/30/2016	10/18/2016	7	jeb Scores 1	0	0	0	M	B6(DST em14)-DST3B-96 <7 bp del> (CR34)	B6(DST em14)-DST3B-96 <7 bp del> (CR34)		DST em14
524627	8/30/2016	10/18/2016	7	jeb Scores 1	0	0	0	M	B6(DST em14)-DST3B-96 <7 bp del> (CR34)	B6(DST em14)-DST3B-96 <7 bp del> (CR34)		DST em14
524628	8/30/2016	10/18/2016	7	jeb Scores 1	0	0	0	M	B6(DST em14)-DST3B-96 <7 bp del> (CR34)	B6(DST em14)-DST3B-96 <7 bp del> (CR34)		DST em14
524629	8/30/2016	10/18/2016	7	jeb Scores 1	0	0	0	M	B6(DST em14)-DST3B-96 <7 bp del> (CR34)	B6(DST em14)-DST3B-96 <7 bp del> (CR34)		DST em14
525447	9/13/2016	10/18/2016	5	jeb Scores 1	0	0	0	M	B6(DST em14)-DST3B-96 <7 bp del> (CR34)	B6(DST em14)-DST3B-96 <7 bp del> (CR34)		DST em14
525448	9/13/2016	10/18/2016	5	jeb Scores 1	0	0	0	M	B6(DST em14)-DST3B-96 <7 bp del> (CR34)	B6(DST em14)-DST3B-96 <7 bp del> (CR34)		DST em14
525449	9/13/2016	10/18/2016	5	jeb Scores 1	0	0	0	M	B6(DST em14)-DST3B-96 <7 bp del> (CR34)	B6(DST em14)-DST3B-96 <7 bp del> (CR34)		DST em14
525450	9/13/2016	10/18/2016	5	jeb Scores 1	0	0	0	M	B6(DST em14)-DST3B-96 <7 bp del> (CR34)	B6(DST em14)-DST3B-96 <7 bp del> (CR34)		DST em14
525451	9/13/2016	10/18/2016	5	jeb Scores 1	0	0	0	M	B6(DST em14)-DST3B-96 <7 bp del> (CR34)	B6(DST em14)-DST3B-96 <7 bp del> (CR34)		DST em14
525452	9/13/2016	10/18/2016	5	jeb Scores 1	0	0	0	M	B6(DST em14)-DST3B-96 <7 bp del> (CR34)	B6(DST em14)-DST3B-96 <7 bp del> (CR34)		DST em14
525806	9/10/2016	10/18/2016	5.42857	jeb Scores 1	0	0	0	M	B6(DST em14)-Lamc2<jeb>,DST3B-96<7 bp del> (CR34)	B6(DST em14)-Lamc2<jeb>,DST3B-96<7 bp del> (CR34)		DST em14 jeb
525807	9/10/2016	10/18/2016	5.42857	jeb Scores 1	0	0	0	M	B6(DST em14)-Lamc2<jeb>,DST3B-96<7 bp del> (CR34)	B6(DST em14)-Lamc2<jeb>,DST3B-96<7 bp del> (CR34)		DST em14 jeb
521173	7/10/2016	10/25/2016	15.2857	jeb Scores 1	0	0	0	M	B6(DST em 4)-DST3A-169<51 bp del> (CR03)	B6(DST em 4)-DST3A-169<51 bp del> (CR03)		DST em4
521174	7/10/2016	10/25/2016	15.2857	jeb Scores 1	0	0	0	M	B6(DST em 4)-DST3A-169<51 bp del> (CR03)	B6(DST em 4)-DST3A-169<51 bp del> (CR03)		DST em4
521175	7/10/2016	10/25/2016	15.2857	jeb Scores 1	0	0	0	M	B6(DST em 4)-DST3A-169<51 bp del> (CR03)	B6(DST em 4)-DST3A-169<51 bp del> (CR03)		DST em4
523081	8/18/2016	10/25/2016	9.71429	jeb Scores 1	0	0	0	M	B6(DST em 4)-DST3A-169<51 bp del> (CR03)	B6(DST em 4)-DST3A-169<51 bp del> (CR03)		DST em4
523082	8/18/2016	10/25/2016	9.71429	jeb Scores 1	0	0	0	M	B6(DST em 4)-DST3A-169<51 bp del> (CR03)	B6(DST em 4)-DST3A-169<51 bp del> (CR03)		DST em4
523083	8/18/2016	10/25/2016	9.71429	jeb Scores 1	0	0	0	M	B6(DST em 4)-DST3A-169<51 bp del> (CR03)	B6(DST em 4)-DST3A-169<51 bp del> (CR03)		DST em4
523084	8/18/2016	10/25/2016	9.71429	jeb Scores 1	0	0	0	M	B6(DST em 4)-DST3A-169<51 bp del> (CR03)	B6(DST em 4)-DST3A-169<51 bp del> (CR03)		DST em4
523650	8/18/2016	10/25/2016	9.71429	jeb Scores 1	0	0	0	M	B6(DST em 4)-DST3A-169<51 bp del> (CR03)	B6(DST em 4)-DST3A-169<51 bp del> (CR03)		DST em4
523651	8/18/2016	10/25/2016	9.71429	jeb Scores 1	0	0	0	M	B6(DST em 4)-DST3A-169<51 bp del> (CR03)	B6(DST em 4)-DST3A-169<51 bp del> (CR03)		DST em4
523652	8/18/2016	10/25/2016	9.71429	jeb Scores 1	0	0	0	M	B6(DST em 4)-DST3A-169<51 bp del> (CR03)	B6(DST em 4)-DST3A-169<51 bp del> (CR03)		DST em4
524998	9/9/2016	10/25/2016	6.57143	jeb Scores 1	0	0	0	M	B6(DST em 4)-DST3A-169<51 bp del> (CR03)	B6(DST em 4)-DST3A-169<51 bp del> (CR03)		DST em4
524999	9/9/2016	10/25/2016	6.57143	jeb Scores 1	0	0	0	M	B6(DST em 4)-DST3A-169<51 bp del> (CR03)	B6(DST em 4)-DST3A-169<51 bp del> (CR03)		DST em4
525000	9/9/2016	10/25/2016	6.57143	jeb Scores 1	0	0	0	M	B6(DST em 4)-DST3A-169<51 bp del> (CR03)	B6(DST em 4)-DST3A-169<51 bp del> (CR03)		DST em4
525001	9/9/2016	10/25/2016	6.57143	jeb Scores 1	0	0	0	M	B6(DST em 4)-DST3A-169<51 bp del> (CR03)	B6(DST em 4)-DST3A-169<51 bp del> (CR03)		DST em4
527236	10/2/2016	10/25/2016	3.28571	jeb Scores 1	0	0	0	M	B6(DST em 4)-Lamc2<jeb>,Dst169<51 bp del> (CR03)	B6(DST em 4)-Lamc2<jeb>,Dst169<51 bp del> (CR03)		DST em4 jeb
527237	10/2/2016	10/25/2016	3.28571	jeb Scores 1	0	0	0	M	B6(DST em 4)-Lamc2<jeb>,Dst169<51 bp del> (CR03)	B6(DST em 4)-Lamc2<jeb>,Dst169<51 bp del> (CR03)		DST em4 jeb
527238	10/2/2016	10/25/2016	3.28571	jeb Scores 1	0	0	0	M	B6(DST em 4)-Lamc2<jeb>,Dst169<51 bp del> (CR03)	B6(DST em 4)-Lamc2<jeb>,Dst169<51 bp del> (CR03)		DST em4 jeb
527239	10/2/2016	10/25/2016	3.28571	jeb Scores 1	0	0	0	M	B6(DST em 4)-Lamc2<jeb>,Dst169<51 bp del> (CR03)	B6(DST em 4)-Lamc2<jeb>,Dst169<51 bp del> (CR03)		DST em4 jeb
527234	10/2/2016	10/25/2016	3.28571	jeb Scores 1	0	0	0	M	B6(DST em 4)-Lamc2<jeb>,Dst169<51 bp del> (CR03)	B6(DST em 4)-Lamc2<jeb>,Dst169<51 bp del> (CR03)		DST em4 jeb
527235	10/2/2016	10/25/2016	3.28571	jeb Scores 1	0	0	0	M	B6(DST em 4)-Lamc2<jeb>,Dst169<51 bp del> (CR03)	B6(DST em 4)-Lamc2<jeb>,Dst169<51 bp del> (CR03)		DST em4 jeb
525736	9/11/2016	10/25/2016	6.28571	jeb Scores 1	0	0	0	M	B6(DST em10)-Lamc2<jeb>,Dst3A-169<46 bp del> (CR05)	B6(DST CR05)-Lamc2<jeb>,Dst3A-169 (46 bp del)	B6(DST em10)-Lamc2<jeb>,Dst3A-169<46 bp del> (CR05)	DST em10 jeb
525744	9/10/2016	10/25/2016	6.42857	jeb Scores 1	0	0	0	M	B6(DST em10)-Lamc2<jeb>,Dst3A-169<46 bp del> (CR05)	B6(DST CR05)-Lamc2,Dst3A-169<46 bp del>	B6(DST em10)-Lamc2<jeb>,Dst3A-169<46 bp del> (CR05)	DST em10 jeb
525745	9/10/2016	10/25/2016	6.42857	jeb Scores 1	0	0	0	M	B6(DST em10)-Lamc2<jeb>,Dst3A-169<46 bp del> (CR05)	B6(DST CR05)-Lamc2,Dst3A-169<46 bp del>	B6(DST em10)-Lamc2<jeb>,Dst3A-169<46 bp del> (CR05)	DST em10 jeb
522217	7/25/2016	10/25/2016	13.1429	jeb Scores 1	0	0	2	M	B6(DST em 7)-DST3A-169<24 bp del +1 ins> (CR10 DST3A REPL POS)	B6(DST em 7)-DST3A-169<24 bp del +1 ins> (CR10 DST3A REPL POS)		DST em7
522218	7/25/2016	10/25/2016	13.1429	jeb Scores 1	0	0	2	M	B6(DST em 7)-DST3A-169<24 bp del +1 ins> (CR10 DST3A REPL POS)	B6(DST em 7)-DST3A-169<24 bp del +1 ins> (CR10 DST3A REPL POS)		DST em7
522219	7/25/2016	10/25/2016	13.1429	jeb Scores 1	0	0	0	M	B6(DST em 7)-DST3A-169<24 bp del +1 ins> (CR10 DST3A REPL POS)	B6(DST em 7)-DST3A-169<24 bp del +1 ins> (CR10 DST3A REPL POS)		DST em7
522686	8/5/2016	10/25/2016	11.5714	jeb Scores 1	0	0	4	M	B6(DST em 7)-DST3A-169<24 bp del +1 ins> (CR10 DST3A REPL POS)	B6(DST em 7)-DST3A-169<24 bp del +1 ins> (CR10 DST3A REPL POS)		DST em7
522687	8/5/2016	10/25/2016	11.5714	jeb Scores 1	0	0	0	M	B6(DST em 7)-DST3A-169<24 bp del +1 ins> (CR10 DST3A REPL POS)	B6(DST em 7)-DST3A-169<24 bp del +1 ins> (CR10 DST3A REPL POS)		DST em7
522688	8/5/2016	10/25/2016	11.5714	jeb Scores 1	0	0	0	M	B6(DST em 7)-DST3A-169<24 bp del +1 ins> (CR10 DST3A REPL POS)	B6(DST em 7)-DST3A-169<24 bp del +1 ins> (CR10 DST3A REPL POS)		DST em7
522689	8/5/2016	10/25/2016	11.5714	jeb Scores 1	0	0	0	M	B6(DST em 7)-DST3A-169<24 bp del +1 ins> (CR10 DST3A REPL POS)	B6(DST em 7)-DST3A-169<24 bp del +1 ins> (CR10 DST3A REPL POS)		DST em7
522690	8/5/2016	10/25/2016	11.5714	jeb Scores 1	0	0	0	M	B6(DST em 7)-DST3A-169<24 bp del +1 ins> (CR10 DST3A REPL POS)	B6(DST em 7)-DST3A-169<24 bp del +1 ins> (CR10 DST3A REPL POS)		DST em7
522693	8/7/2016	10/25/2016	11.2857	jeb Scores 1	0	0	0	M	B6(DST em 7)-DST3A-169<24 bp del +1 ins> (CR10 DST3A REPL POS)	B6(DST em 7)-DST3A-169<24 bp del +1 ins> (CR10 DST3A REPL POS)		DST em7
525926	9/20/2016	10/25/2016	5	jeb Scores 1	0	0	0	M	B6(DST em 7)-DST3A-169<24 bp del +1 ins> (CR10 DST3A REPL POS)	B6(DST em 7)-DST3A-169<24 bp del +1 ins> (CR10 DST3A REPL POS)		DST em7
525927	9/20/2016	10/25/2016	5	jeb Scores 1	0	0	0	M	B6(DST em 7)-DST3A-169<24 bp del +1 ins> (CR10 DST3A REPL POS)	B6(DST em 7)-DST3A-169<24 bp del +1 ins> (CR10 DST3A REPL POS)		DST em7
521184	7/10/2016	10/25/2016	15.2857	jeb Scores 1	0	0	0	M	B6(DST em 9)-DST3A-169<43 bp del> (CR11)	B6(DST em 9)-DST3A-169<43 bp del> (CR11)		DST em9
521185	7/10/2016	10/25/2016	15.2857	jeb Scores 1	0	0	0	M	B6(DST em 9)-DST3A-169<43 bp del> (CR11)	B6(DST em 9)-DST3A-169<43 bp del> (CR11)		DST em9
521186	7/10/2016	10/25/2016	15.2857	jeb Scores 1	0	0	0	M	B6(DST em 9)-DST3A-169<43 bp del> (CR11)	B6(DST em 9)-DST3A-169<43 bp del> (CR11)		DST em9
521187	7/10/2016	10/25/2016	15.2857	jeb Scores 1	0	0	0	M	B6(DST em 9)-DST3A-169<43 bp del> (CR11)	B6(DST em 9)-DST3A-169<43 bp del> (CR11)		DST em9
522697	7/31/2016	10/25/2016	12.2857	jeb Scores 1	0	0	0	M	B6(DST em 9)-DST3A-169<43 bp del> (CR11)	B6(DST em 9)-DST3A-169<43 bp del> (CR11)		DST em9
522698	7/31/2016	10/25/2016	12.2857	jeb Scores 1	0	0	0	M	B6(DST em 9)-DST3A-169<43 bp del> (CR11)	B6(DST em 9)-DST3A-169<43 bp del> (CR11)		DST em9
522699	7/31/2016	10/25/2016	12.2857	jeb Scores 1	0	0	0	M	B6(DST em 9)-DST3A-169<43 bp del> (CR11)	B6(DST em 9)-DST3A-169<43 bp del> (CR11)		DST em9
522700	7/31/2016	10/25/2016	12.2857	jeb Scores 1	0	0	0	M	B6(DST em 9)-DST3A-169<43 bp del> (CR11)	B6(DST em 9)-DST3A-169<43 bp del> (CR11)		DST em9
522701	7/31/2016	10/25/2016	12.2857	jeb Scores 1	0	0	0	M	B6(DST em 9)-DST3A-169<43 bp del> (CR11)	B6(DST em 9)-DST3A-169<43 bp del> (CR11)		DST em9
524445	9/8/2016	10/25/2016	6.71429	jeb Scores 1	0	0	0	M	B6(DST em 9)-DST3A-169<43 bp del> (CR11)	B6(DST em 9)-DST3A-169<43 bp del> (CR11)		DST em9
524446	9/8/2016	10/25/2016	6.71429	jeb Scores 1	0	0	0	M	B6(DST em 9)-DST3A-169<43 bp del> (CR11)	B6(DST em 9)-DST3A-169<43 bp del> (CR11)		DST em9
524447	9/8/2016	10/25/2016	6.71429	jeb Scores 1	0	0	0	M	B6(DST em 9)-DST3A-169<43 bp del> (CR11)	B6(DST em 9)-DST3A-169<43 bp del> (CR11)		DST em9
524448	9/8/2016	10/25/2016	6.71429	jeb Scores 1	0	0	0	M	B6(DST em 9)-DST3A-169<43 bp del> (CR11)	B6(DST em 9)-DST3A-169<43 bp del> (CR11)		DST em9
525004	9/9/2016	10/25/2016	6.57143	jeb Scores 1	0	0	0	M	B6(DST em 9)-DST3A-169<43 bp del> (CR11)	B6(DST em 9)-DST3A-169<43 bp del> (CR11)		DST em9
525005	9/9/2016	10/25/2016	6.57143	jeb Scores 1	0	0	0	M	B6(DST em 9)-DST3A-169<43 bp del> (CR11)	B6(DST em 9)-DST3A-169<43 bp del> (CR11)		DST em9
525006	9/9/2016	10/25/2016	6.57143	jeb Scores 1	0	0	0	M	B6(DST em 9)-DST3A-169<43 bp del> (CR11)	B6(DST em 9)-DST3A-169<43 bp del> (CR11)		DST em9
525007	9/9/2016	10/25/2016	6.57143	jeb Scores 1	0	0	0	M	B6(DST em 9)-DST3A-169<43 bp del> (CR11)	B6(DST em 9)-DST3A-169<43 bp del> (CR11)		DST em9
525008	9/9/2016	10/25/2016	6.57143	jeb Scores 1	0	0	0	M	B6(DST em 9)-DST3A-169<43 bp del> (CR11)	B6(DST em 9)-DST3A-169<43 bp del> (CR11)		DST em9
526337	9/30/2016	10/25/2016	3.57143	jeb Scores 1	0	0	0	M	B6(DST em 9)-DST3A-169<43 bp del> (CR11)	B6(DST em 9)-DST3A-169<43 bp del> (CR11)		DST em9
526338	9/30/2016	10/25/2016	3.57143	jeb Scores 1	0	0	0	M	B6(DST em 9)-DST3A-169<43 bp del> (CR11)	B6(DST em 9)-DST3A-169<43 bp del> (CR11)		DST em9
526339	9/30/2016	10/25/2016	3.57143	jeb Scores 1	0	0	0	M	B6(DST em 9)-DST3A-169<43 bp del> (CR11)	B6(DST em 9)-DST3A-169<43 bp del> (CR11)		DST em9
526340	9/30/2016	10/25/2016	3.57143	jeb Scores 1	0	0	0	M	B6(DST em 9)-DST3A-169<43 bp del> (CR11)	B6(DST em 9)-DST3A-169<43 bp del> (CR11)		DST em9
526341	9/30/2016	10/25/2016	3.57143	jeb Scores 1	0	0	0	M	B6(DST em 9)-DST3A-169<43 bp del> (CR11)	B6(DST em 9)-DST3A-169<43 bp del> (CR11)		DST em9
526342	9/30/2016	10/25/2016	3.57143	jeb Scores 1	0	0	0	M	B6(DST em 9)-DST3A-169<43 bp del> (CR11)	B6(DST em 9)-DST3A-169<43 bp del> (CR11)		DST em9
526343	9/30/2016	10/25/2016	3.57143	jeb Scores 1	0	0	0	M	B6(DST em 9)-DST3A-169<43 bp del> (CR11)	B6(DST em 9)-DST3A-169<43 bp del> (CR11)		DST em9
525246	9/9/2016	10/25/2016	6.57143	jeb Scores 1	0	0	0	M	B6(DST em 9)-Lamc2<jeb>,DST3A-169<43 bp del> (CR11)	B6(DST CR11)-Lamc2<jeb>,DST3A-169 (43 bp del)	B6(DST em 9)-Lamc2<jeb>,DST3A-169<43 bp del> (CR11)	Dst em9
524354	8/21/2016	10/25/2016	9.28571	jeb Scores 1	0	2	0	M	B6(DST em 2)-Lamc2<jeb>,DST3A-169<24 bp del> (CR15)	B6(DST em 2)-Lamc2<jeb>,DST3A-169<24 bp del> (CR15)		DST em2
524355	8/21/2016	10/25/2016	9.28571	jeb Scores 1	0	1	0	M	B6(DST em 2)-Lamc2<jeb>,DST3A-169<24 bp del> (CR15)	B6(DST em 2)-Lamc2<jeb>,DST3A-169<24 bp del> (CR15)		DST em2
524356	8/21/2016	10/25/2016	9.28571	jeb Scores 1	0	1	0	M	B6(DST em 2)-Lamc2<jeb>,DST3A-169<24 bp del> (CR15)	B6(DST em 2)-Lamc2<jeb>,DST3A-169<24 bp del> (CR15)		DST em2
524357	8/21/2016	10/25/2016	9.28571	jeb Scores 1	0	0	0	M	B6(DST em 2)-Lamc2<jeb>,DST3A-169<24 bp del> (CR15)	B6(DST em 2)-Lamc2<jeb>,DST3A-169<24 bp del> (CR15)		DST em2
525750	9/15/2016	10/25/2016	5.71429	jeb Scores 1	0	0	0	M	B6(DST em 2)-Lamc2<jeb>,DST3A-169<24 bp del> (CR15)	B6(DST em 2)-Lamc2<jeb>,DST3A-169<24 bp del> (CR15)		DST em2
525751	9/15/2016	10/25/2016	5.71429	jeb Scores 1	0	0	0	M	B6(DST em 2)-Lamc2<jeb>,DST3A-169<24 bp del> (CR15)	B6(DST em 2)-Lamc2<jeb>,DST3A-169<24 bp del> (CR15)		DST em2
525752	9/15/2016	10/25/2016	5.71429	jeb Scores 1	0	0	0	M	B6(DST em 2)-Lamc2<jeb>,DST3A-169<24 bp del> (CR15)	B6(DST em 2)-Lamc2<jeb>,DST3A-169<24 bp del> (CR15)		DST em2
525753	9/15/2016	10/25/2016	5.71429	jeb Scores 1	0	0	0	M	B6(DST em 2)-Lamc2<jeb>,DST3A-169<24 bp del> (CR15)	B6(DST em 2)-Lamc2<jeb>,DST3A-169<24 bp del> (CR15)		DST em2
525754	9/15/2016	10/25/2016	5.71429	jeb Scores 1	0	0	0	M	B6(DST em 2)-Lamc2<jeb>,DST3A-169<24 bp del> (CR15)	B6(DST em 2)-Lamc2<jeb>,DST3A-169<24 bp del> (CR15)		DST em2
525755	9/15/2016	10/25/2016	5.71429	jeb Scores 1	0	0	0	M	B6(DST em 2)-Lamc2<jeb>,DST3A-169<24 bp del> (CR15)	B6(DST em 2)-Lamc2<jeb>,DST3A-169<24 bp del> (CR15)		DST em2
526116	9/27/2016	10/25/2016	4	jeb Scores 1	0	0	0	M	B6(DST em 2)-Lamc2<jeb>,DST3A-169<24 bp del> (CR15)	B6(DST em 2)-Lamc2<jeb>,DST3A-169<24 bp del> (CR15)		DST em2
526117	9/27/2016	10/25/2016	4	jeb Scores 1	0	0	0	M	B6(DST em 2)-Lamc2<jeb>,DST3A-169<24 bp del> (CR15)	B6(DST em 2)-Lamc2<jeb>,DST3A-169<24 bp del> (CR15)		DST em2
525759	9/12/2016	10/25/2016	6.14286	jeb Scores 1	0	2	0	M	B6(DST em12)-Lamc2<jeb>,DST704<152 bp del> (CR16)	B6(DST em12)-Lamc2<jeb>,DST704<152 bp del> (CR16)		DST em12 jeb
525760	9/12/2016	10/25/2016	6.14286	jeb Scores 1	0	0	0	M	B6(DST em12)-Lamc2<jeb>,DST704<152 bp del> (CR16)	B6(DST em12)-Lamc2<jeb>,DST704<152 bp del> (CR16)		DST em12 jeb
525761	9/12/2016	10/25/2016	6.14286	jeb Scores 1	0	0	0	M	B6(DST em12)-Lamc2<jeb>,DST704<152 bp del> (CR16)	B6(DST em12)-Lamc2<jeb>,DST704<152 bp del> (CR16)		DST em12 jeb
526124	9/19/2016	10/25/2016	5.14286	jeb Scores 1	0	0	0	M	B6(DST em12)-Lamc2<jeb>,DST704<152 bp del> (CR16)	B6(DST CR16)-Lamc2,DST704<152 bp del>	B6(DST em12)-Lamc2<jeb>,DST704<152 bp del> (CR16)	DST em12 jeb
526125	9/19/2016	10/25/2016	5.14286	jeb Scores 1	0	0	0	M	B6(DST em12)-Lamc2<jeb>,DST704<152 bp del> (CR16)	B6(DST CR16)-Lamc2,DST704<152 bp del>	B6(DST em12)-Lamc2<jeb>,DST704<152 bp del> (CR16)	DST em12 jeb
521405	7/15/2016	10/25/2016	14.5714	jeb Scores 1	0	0	5	M	B6(DST em13)-Dst1751<1016 bp del> (CR18)	B6(DST em13)-Dst1751<1016 bp del> (CR18)		DST em13
521406	7/15/2016	10/25/2016	14.5714	jeb Scores 1	0	0	5	M	B6(DST em13)-Dst1751<1016 bp del> (CR18)	B6(DST em13)-Dst1751<1016 bp del> (CR18)		DST em13
521407	7/15/2016	10/25/2016	14.5714	jeb Scores 1	0	0	5	M	B6(DST em13)-Dst1751<1016 bp del> (CR18)	B6(DST em13)-Dst1751<1016 bp del> (CR18)		DST em13
521408	7/15/2016	10/25/2016	14.5714	jeb Scores 1	0	0	5	M	B6(DST em13)-Dst1751<1016 bp del> (CR18)	B6(DST em13)-Dst1751<1016 bp del> (CR18)		DST em13
521409	7/15/2016	10/25/2016	14.5714	jeb Scores 1	0	0	0	M	B6(DST em13)-Dst1751<1016 bp del> (CR18)	B6(DST em13)-Dst1751<1016 bp del> (CR18)		DST em13
522207	7/26/2016	10/25/2016	13	jeb Scores 1	0	0	1	M	B6(DST em13)-Dst1751<1016 bp del> (CR18)	B6(DST em13)-Dst1751<1016 bp del> (CR18)		DST em13
522208	7/26/2016	10/25/2016	13	jeb Scores 1	0	0	1	M	B6(DST em13)-Dst1751<1016 bp del> (CR18)	B6(DST em13)-Dst1751<1016 bp del> (CR18)		DST em13
522209	7/26/2016	10/25/2016	13	jeb Scores 1	0	0	0	M	B6(DST em13)-Dst1751<1016 bp del> (CR18)	B6(DST em13)-Dst1751<1016 bp del> (CR18)		DST em13
523766	8/28/2016	10/25/2016	8.28571	jeb Scores 1	0	0	3	M	B6(DST em13)-Dst1751<1016 bp del> (CR18)	B6(DST em13)-Dst1751<1016 bp del> (CR18)		DST em13
523767	8/28/2016	10/25/2016	8.28571	jeb Scores 1	0	0	2	M	B6(DST em13)-Dst1751<1016 bp del> (CR18)	B6(DST em13)-Dst1751<1016 bp del> (CR18)		DST em13
523768	8/28/2016	10/25/2016	8.28571	jeb Scores 1	0	0	0	M	B6(DST em13)-Dst1751<1016 bp del> (CR18)	B6(DST em13)-Dst1751<1016 bp del> (CR18)		DST em13
523769	8/28/2016	10/25/2016	8.28571	jeb Scores 1	0	0	0	M	B6(DST em13)-Dst1751<1016 bp del> (CR18)	B6(DST em13)-Dst1751<1016 bp del> (CR18)		DST em13
524594	8/29/2016	10/25/2016	8.14286	jeb Scores 1	0	0	0	M	B6(DST em13)-Dst1751<1016 bp del> (CR18)	B6(DST em13)-Dst1751<1016 bp del> (CR18)		DST em13
524595	8/29/2016	10/25/2016	8.14286	jeb Scores 1	0	0	0	M	B6(DST em13)-Dst1751<1016 bp del> (CR18)	B6(DST em13)-Dst1751<1016 bp del> (CR18)		DST em13
524596	8/29/2016	10/25/2016	8.14286	jeb Scores 1	0	0	0	M	B6(DST em13)-Dst1751<1016 bp del> (CR18)	B6(DST em13)-Dst1751<1016 bp del> (CR18)		DST em13
524980	9/2/2016	10/25/2016	7.57143	jeb Scores 1	0	0	0	M	B6(DST em13)-Dst1751<1016 bp del> (CR18)	B6(DST em13)-Dst1751<1016 bp del> (CR18)		DST em13
524981	9/2/2016	10/25/2016	7.57143	jeb Scores 1	0	0	0	M	B6(DST em13)-Dst1751<1016 bp del> (CR18)	B6(DST em13)-Dst1751<1016 bp del> (CR18)		DST em13
526663	9/28/2016	10/25/2016	3.85714	jeb Scores 1	0	0	0	M	B6(DST em13)-Lamc2<jeb>,DST1751 (1016 bp del) (CR18) HET	B6(DST CR18)-Lamc2<jeb>,DST1751 (1016 bp del)	B6(DST em13)-Lamc2<jeb>,DST1751 (1016 bp del) (CR18) HET	Dst em13 SEG
526664	9/28/2016	10/25/2016	3.85714	jeb Scores 1	0	0	0	M	B6(DST em13)-Lamc2<jeb>,DST1751 (1016 bp del) (CR18) HET	B6(DST CR18)-Lamc2<jeb>,DST1751 (1016 bp del)	B6(DST em13)-Lamc2<jeb>,DST1751 (1016 bp del) (CR18) HET	Dst em13 SEG
526109	9/24/2016	10/25/2016	4.42857	jeb Scores 1	0	0	0	M	B6(DST em13)-Lamc2<jeb>,DST1751<1016 bp del> (CR18)	B6(DST em13)-Lamc2<jeb>,DST1751<1016 bp del> (CR18)		DST em13 jeb
526110	9/24/2016	10/25/2016	4.42857	jeb Scores 1	0	0	0	M	B6(DST em13)-Lamc2<jeb>,DST1751<1016 bp del> (CR18)	B6(DST em13)-Lamc2<jeb>,DST1751<1016 bp del> (CR18)		DST em13 jeb
526111	9/24/2016	10/25/2016	4.42857	jeb Scores 1	0	0	0	M	B6(DST em13)-Lamc2<jeb>,DST1751<1016 bp del> (CR18)	B6(DST em13)-Lamc2<jeb>,DST1751<1016 bp del> (CR18)		DST em13 jeb
526662	9/28/2016	10/25/2016	3.85714	jeb Scores 1	0	0	0	M	B6(DST em13)-Lamc2<jeb>,DST1751<1016 bp del> (CR18)	B6(DST CR18)-Lamc2<jeb>,DST1751 (1016 bp del)	B6(DST em13)-Lamc2<jeb>,DST1751<1016 bp del> (CR18)	Dst em13 SEG
526665	9/28/2016	10/25/2016	3.85714	jeb Scores 1	0	0	0	M	B6(DST em13)-Lamc2<jeb>,DST1751<1016 bp del> (CR18)	B6(DST CR18)-Lamc2<jeb>,DST1751 (1016 bp del)	B6(DST em13)-Lamc2<jeb>,DST1751<1016 bp del> (CR18)	Dst em13 SEG
525765	9/14/2016	10/25/2016	5.85714	jeb Scores 1	0	0	0	M	B6(DST em11)-Lamc2<jeb>,DST3A-169<95 bp del> (CR20a)	B6(DST em11)-Lamc2<jeb>,DST3A-169<95 bp del> (CR20a)		DST em11 jeb
525766	9/14/2016	10/25/2016	5.85714	jeb Scores 1	0	0	0	M	B6(DST em11)-Lamc2<jeb>,DST3A-169<95 bp del> (CR20a)	B6(DST em11)-Lamc2<jeb>,DST3A-169<95 bp del> (CR20a)		DST em11 jeb
525767	9/14/2016	10/25/2016	5.85714	jeb Scores 1	0	0	0	M	B6(DST em11)-Lamc2<jeb>,DST3A-169<95 bp del> (CR20a)	B6(DST em11)-Lamc2<jeb>,DST3A-169<95 bp del> (CR20a)		DST em11 jeb
525768	9/14/2016	10/25/2016	5.85714	jeb Scores 1	0	0	0	M	B6(DST em11)-Lamc2<jeb>,DST3A-169<95 bp del> (CR20a)	B6(DST em11)-Lamc2<jeb>,DST3A-169<95 bp del> (CR20a)		DST em11 jeb
525769	9/14/2016	10/25/2016	5.85714	jeb Scores 1	0	0	0	M	B6(DST em11)-Lamc2<jeb>,DST3A-169<95 bp del> (CR20a)	B6(DST em11)-Lamc2<jeb>,DST3A-169<95 bp del> (CR20a)		DST em11 jeb
525777	9/12/2016	10/25/2016	6.14286	jeb Scores 1	0	0	0	M	B6(DST em11)-Lamc2<jeb>,DST3A-169<95 bp del> (CR20a)	B6(DST em11)-Lamc2<jeb>,DST3A-169<95 bp del> (CR20a)		DST em11 jeb
525778	9/12/2016	10/25/2016	6.14286	jeb Scores 1	0	0	0	M	B6(DST em11)-Lamc2<jeb>,DST3A-169<95 bp del> (CR20a)	B6(DST em11)-Lamc2<jeb>,DST3A-169<95 bp del> (CR20a)		DST em11 jeb
525779	9/12/2016	10/25/2016	6.14286	jeb Scores 1	0	0	0	M	B6(DST em11)-Lamc2<jeb>,DST3A-169<95 bp del> (CR20a)	B6(DST em11)-Lamc2<jeb>,DST3A-169<95 bp del> (CR20a)		DST em11 jeb
525780	9/12/2016	10/25/2016	6.14286	jeb Scores 1	0	0	0	M	B6(DST em11)-Lamc2<jeb>,DST3A-169<95 bp del> (CR20a)	B6(DST em11)-Lamc2<jeb>,DST3A-169<95 bp del> (CR20a)		DST em11 jeb
525781	9/12/2016	10/25/2016	6.14286	jeb Scores 1	0	0	0	M	B6(DST em11)-Lamc2<jeb>,DST3A-169<95 bp del> (CR20a)	B6(DST em11)-Lamc2<jeb>,DST3A-169<95 bp del> (CR20a)		DST em11 jeb
521246	7/5/2016	10/25/2016	16	jeb Scores 1	0	0	0	M	B6(DST em 5)-DST3A-169<60 bp del> (CR21)	B6(DST em 5)-DST3A-169<60 bp del> (CR21)		DST em5
521247	7/5/2016	10/25/2016	16	jeb Scores 1	0	0	0	M	B6(DST em 5)-DST3A-169<60 bp del> (CR21)	B6(DST em 5)-DST3A-169<60 bp del> (CR21)		DST em5
521248	7/5/2016	10/25/2016	16	jeb Scores 1	0	0	0	M	B6(DST em 5)-DST3A-169<60 bp del> (CR21)	B6(DST em 5)-DST3A-169<60 bp del> (CR21)		DST em5
521421	7/10/2016	10/25/2016	15.2857	jeb Scores 1	0	0	0	M	B6(DST em 5)-DST3A-169<60 bp del> (CR21)	B6(DST em 5)-DST3A-169<60 bp del> (CR21)		DST em5
521422	7/10/2016	10/25/2016	15.2857	jeb Scores 1	0	0	0	M	B6(DST em 5)-DST3A-169<60 bp del> (CR21)	B6(DST em 5)-DST3A-169<60 bp del> (CR21)		DST em5
523087	8/18/2016	10/25/2016	9.71429	jeb Scores 1	0	0	0	M	B6(DST em 5)-DST3A-169<60 bp del> (CR21)	B6(DST em 5)-DST3A-169<60 bp del> (CR21)		DST em5
523088	8/18/2016	10/25/2016	9.71429	jeb Scores 1	0	0	0	M	B6(DST em 5)-DST3A-169<60 bp del> (CR21)	B6(DST em 5)-DST3A-169<60 bp del> (CR21)		DST em5
523089	8/18/2016	10/25/2016	9.71429	jeb Scores 1	0	0	0	M	B6(DST em 5)-DST3A-169<60 bp del> (CR21)	B6(DST em 5)-DST3A-169<60 bp del> (CR21)		DST em5
525020	9/7/2016	10/25/2016	6.85714	jeb Scores 1	0	0	0	M	B6(DST em 5)-DST3A-169<60 bp del> (CR21)	B6(DST em 5)-DST3A-169<60 bp del> (CR21)		DST em5
525021	9/7/2016	10/25/2016	6.85714	jeb Scores 1	0	0	0	M	B6(DST em 5)-DST3A-169<60 bp del> (CR21)	B6(DST em 5)-DST3A-169<60 bp del> (CR21)		DST em5
525022	9/7/2016	10/25/2016	6.85714	jeb Scores 1	0	0	0	M	B6(DST em 5)-DST3A-169<60 bp del> (CR21)	B6(DST em 5)-DST3A-169<60 bp del> (CR21)		DST em5
524786	9/2/2016	10/25/2016	7.57143	jeb Scores 1	0	0	0	M	B6(DST em 5)-Lamc2<jeb>,DST3A-169<60 bp del> (CR21)	B6(DST em 5)-Lamc2<jeb>,DST3A-169<60 bp del> (CR21)		DST em5 jeb
524787	9/2/2016	10/25/2016	7.57143	jeb Scores 1	0	0	0	M	B6(DST em 5)-Lamc2<jeb>,DST3A-169<60 bp del> (CR21)	B6(DST em 5)-Lamc2<jeb>,DST3A-169<60 bp del> (CR21)		DST em5 jeb
[truncated: 14,741 more rows]

## Sheet: pinnae body weights
Body weights (grams) for jeb, em14+jeb and em14+jeb pinnae removed. For graph 8F.
[truncated: 2,306 more rows]

[truncated: 10 more sheets: Fig2M N O raw data, Bioworld AB raw values, qPCR raw data for Fig 7D, qPCR raw data for Fig 7E, Fig 2A ear score stats, Fig 2A tail score stats, Fig 2A body score stats, Fig 2B ear score stats, Fig 2B tail score stats, Fig 2B body score stats]
